# Supplementary material for: Evolution and diversification of Mountain voles (Rodentia: Cricetidae)
Source: Commun Biol. 2022 Dec 26;5:1417. doi: 10.1038/s42003-022-04371-z (PMC9792541; doi:10.1038/s42003-022-04371-z)
Supplement: Supplementary file 3 — Supplementary Data 1-10 [file 42003_2022_4371_MOESM3_ESM.xlsx]

## Sheet: Supplementary Data 1
The number of the specimens used in this study
Species	No. of Individuals Used for Morphologic analyses (total)	No. of Individuals Used for Morphologic analyses (adults)	No. of Individuals Used for Morphologic analyses (juvenile)	No. of Cytb genes	No. of Cox1 genes	No. of Mitogenome	No. of Nuclear dataset	No. of whole genome sequencing
Unidentified taxon 1	29	16 (10 skulls broken)	13	9	9	4	1	4
Unidentified taxon 2	31	13 (6 skulls broken)	18	6	3	1	1	2
Unidentified taxon 3	51	30 (19 skulls broken)	21	2	2	2	1	2
Unidentified taxon 4	5	4	1	2	2	2	1	1
Unidentified taxon 5	5	4 (1 skull broken)	1	2	2	2	1	2
Unidentified taxon 6	11	9 (5 skulls broken)	2	2	2	2	1	2
Neodon clarkei	5	4	1	4	3	1	1	1
Neodon forresti	13	8 (3 skulls broken)	5	2	2	2	1	2
Neodon fuscus	7	7	0	17	6	1	1	1
Neodon irene	15	15	0	8	2	1	1	1
Neodon leucurus	8	8	0	6	6	1	1	1
Neodon linzhiensis	10	8 (2 skulls broken)	2	2	2	2	1	2
Neodon medogensis	11	6 (2 skulls broken)	5	2	1	2	1	2
Neodon nyalamensis	21	7 (2 skulls broken)	14	2	2	2	1	2
Neodon sikimensis	13	9 (4 skulls broken)	4	4	4	4	1	4
Alexandromys fortis	NA	NA	NA	2	2	2	1	2
Alexandromys limnophilus	NA	NA	NA	3	3	3	1	3
Alexandromys maximowiczii	NA	NA	NA	2	2	2	1	2
Caryomys eva	NA	NA	NA	4	3	1	0	1
Craseomys rufocanus	NA	NA	NA	1	1	1	0	1
Eothenomys cachinus	NA	NA	NA	1	1	1	0	1
Eothenomys colurnus	NA	NA	NA	1	1	1	1	1
Eothenomys melanogaster	NA	NA	NA	5	4	1	1	1
Lasiopodomys brandtii	NA	NA	NA	4	3	2	1	2
Lasiopodomys gregalis	NA	NA	NA	3	3	2	1	2
Microtus agrestis	NA	NA	NA	1	1	1	1	1
Microtus ilaeus	NA	NA	NA	1	1	1	1	1
Myodes rutilus	NA	NA	NA	1	1	1	1	1
NA: Not Available
No.: Number
Unidentified taxon 1: putative new species of Neodon from Nanyi township, Milin County
Unidentified taxon 2: putative new species of Neodon from Shergyla Mountains of Linzhi county
Unidentified taxon 3: putative new species of Neodon from From Motuo County, south of the Namchabarwa Mountains
Unidentified taxon 4: putative new species of Neodon from From Ridong village, Bershula Mountains, Chayu County
Unidentified taxon 5: putative new species of Neodon from From Bomi County
Unidentified taxon 6: putative new species of Neodon from From Chibagou National Nature Reserve, Chayu County

## Sheet: Supplementary Data 2
Information for sequenced samples
ID	Sample ID	Species	Biosample accession	Accession	Mitogenome Accession	Total Length of Clean Data (Gb)	Used for Divergence Time Analysis	Filter parameters (SOAPnuke filter)
1	XZ14N011	Neodon sikimensis	SAMN12754797	SRR10150256	MN487064	11.68		-l 10 -q 0.2 -n 0.1
2	XZ14N022	Neodon sikimensis	SAMN12754799	SRR10150254	MN487065	3.89	Yes	-l 30 -q 0.2 -n 0.1 -m 30
3	XZ14N012	Neodon sikimensis	SAMN12754798	SRR10150255	MN487098	5.02		-l 22 -q 0.2 -n 0.2
4	XZ14N053	Neodon sikimensis	SAMN12754800	SRR10150253	MN487093	3.25		-l 22 -q 0.2 -n 0.2
5	GB0815001	Neodon shergylaensis	SAMN12754932	SRR10150252	MN487082	3.32		-l 20 -q 0.1 -n 0.2
6	XZ13066	Neodon nyalamensis	SAMN12754933	SRR10150251	MN487061	5.28	Yes	-l 30 -q 0.2 -n 0.1 -m 30
7	XZ13046	Neodon nyalamensis	SAMN12754934	SRR10150250	MN487092	3.05		-l 22 -q 0.2 -n 0.2
8	CSD193	Unidentified taxon 1	SAMN12754935	SRR10150249	MN487069	43.38	Yes	-l 30 -q 0.2 -n 0.1 -m 30
9	GB0817006	Unidentified taxon 1	SAMN12754936	SRR10150247	MN487062	12.76		-l 10 -q 0.2 -n 0.1
10	GB0821004	Unidentified taxon 1	SAMN12754937	SRR10150246	MN487063	9.27		-l 10 -q 0.2 -n 0.1
11	GB0820001	Unidentified taxon 1	SAMN12754938	SRR10150245	MN487097	3.16		-l 22 -q 0.2 -n 0.2
12	MT11289	Neodon medogensis	SAMN12754939	SRR10150244	MN487068	32.77	Yes	-l 30 -q 0.2 -n 0.1 -m 30
13	MT008	Neodon medogensis	SAMN12754940	SRR10150243	MN487087	2.77		-l 22 -q 0.2 -n 0.2
14	GB0811001	Neodon linzhiensis	SAMN12754796	SRR10150233	MN487078	25.22	Yes	-l 30 -q 0.2 -n 0.1 -m 30
15	GB0810001	Neodon linzhiensis	SAMN12754795	SRR10150234	MN487081	2.21		-l 20 -q 0.1 -n 0.2
16	MT11111	Unidentified taxon 3	SAMN12754941	SRR10150242	MN487066	5.48	Yes	-l 30 -q 0.2 -n 0.1 -m 30
17	MT11062	Unidentified taxon 3	SAMN12754942	SRR10150241	MN487100	3.64		-l 22 -q 0.2 -n 0.2
18	QH12122	Neodon leucurus	SAMN12754794	SRR10150248	MN487079	32.33	Yes	-l 30 -q 0.2 -n 0.1 -m 30
			SAMN12754794	SRR10150237	MN487079	5.06	Yes	-l 22 -q 0.2 -n 0.2
19	YJGXG0503	Neodon irene	SAMN12754793	SRR10150259	MN487096	2.35	Yes	-l 30 -q 0.2 -n 0.1 -m 30
20	QH12109	Neodon fuscus	SAMN12754792	SRR10150281	MN487080	32.89	Yes	-l 30 -q 0.2 -n 0.1 -m 30
			SAMN12754792	SRR10150270	MN487080	3.34		-l 22 -q 0.2 -n 0.2
21	YN15181	Neodon forresti	SAMN12754801	SRR10150257	MN487077	23.52	Yes	-l 30 -q 0.2 -n 0.1 -m 30
22	YN15180	Neodon forresti	SAMN12754802	SRR10150258	MN487103	3.38		-l 22 -q 0.2 -n 0.2
23	NJ13128	Neodon clarkei	SAMN12754791	SRR10150282	MN487089	2.28	Yes	-l 30 -q 0.2 -n 0.1 -m 30
24	CY50	Unidentified taxon 6	SAMN12754943	SRR10150240	MN517905	6.33	Yes	-l 30 -q 0.2 -n 0.1 -m 30
25	CY37	Unidentified taxon 6	SAMN12754944	SRR10150239	MN517906	3.48		-l 20 -q 0.1 -n 0.2
26	XZ13016B	Unidentified taxon 5	SAMN12754945	SRR10150238	MN487075	20.3	Yes	-l 30 -q 0.2 -n 0.1 -m 30
27	XZ13015	Unidentified taxon 5	SAMN12754946	SRR10150236	MN487091	2.98		-l 22 -q 0.2 -n 0.2
28	CYRD04A	Unidentified taxon 4	SAMN12754947	SRR10150235	MN487104	2.81	Yes	-l 30 -q 0.2 -n 0.1 -m 30
29	CHBSH021	Myodes rutilus	SAMN12754803	SRR10150260	MN487102	2.72	Yes	-l 30 -q 0.2 -n 0.1 -m 30
30	CHBSH015	Craseomys rufocanus	SAMN12754804	SRR10150261	MN487085	2.54		-l 30 -q 0.2 -n 0.1 -m 30
31	NMG12003	Alexandromys maximowiczii	SAMN12754805	SRR10150232	MN487088	2.67		-l 22 -q 0.2 -n 0.2
32	NMGHLE006	Alexandromys maximowiczii	SAMN12754806	SRR10150231	MN487071	24.01	Yes	-l 30 -q 0.2 -n 0.1 -m 30
33	QH12201	Alexandromys limnophilus	SAMN12754807	SRR10150276	MN487073	30.87	Yes	-l 30 -q 0.2 -n 0.1 -m 30
34	QH12020	Alexandromys limnophilus	SAMN12754808	SRR10150277	MN487099	3.19		-l 22 -q 0.2 -n 0.2
35	QH12017	Alexandromys limnophilus	SAMN12754809	SRR10150278	MN487090	2.88		-l 22 -q 0.2 -n 0.2
36	XJ002	Lasiopodomys gregalis	SAMN12754810	SRR10150267	MN487094	2.99		-l 22 -q 0.2 -n 0.2
37	XJ132	Lasiopodomys gregalis	SAMN12754811	SRR10150266	MN487074	26.97	Yes	-l 30 -q 0.2 -n 0.1 -m 30
38	NMHLE031	Alexandromys fortis	SAMN12754812	SRR10150280	MN487083	3.76		-l 20 -q 0.1 -n 0.2
39	NMHLE078	Alexandromys fortis	SAMN12754813	SRR10150279	MN487072	29.25	Yes	-l 30 -q 0.2 -n 0.1 -m 30
40	XJ153	Microtus ilaeus	SAMN12754814	SRR10150263	MN487095	31.28	Yes	-l 30 -q 0.2 -n 0.1 -m 30
			SAMN12754814	SRR10150262	MN487095	3.27		-l 22 -q 0.2 -n 0.2
41	XJ160	Microtus agrestis	SAMN12754815	SRR10150265	MN487101	27.58	Yes	-l 30 -q 0.2 -n 0.1 -m 30
			SAMN12754815	SRR10150264	MN487101	3.82		-l 22 -q 0.2 -n 0.2
42	NMG12051	Lasiopodomys brandtii	SAMN12754816	SRR10150269	MN487086	3.53		-l 20 -q 0.1 -n 0.2
43	NMG12057	Lasiopodomys brandtii	SAMN12754817	SRR10150268	MN487070	29.71	Yes	-l 30 -q 0.2 -n 0.1 -m 30
44	CY11N001	Eothenomys cachinus	SAMN12754818	SRR10150275	MN487067	13.76		-l 10 -q 0.2 -n 0.1
45	TJH14036	Eothenomys melanogaster	SAMN12754819	SRR10150271	MN487076	17.81	Yes	-l 30 -q 0.2 -n 0.1 -m 30
46	GSLTYLG0207	Caryomys eva	SAMN12754820	SRR10150272	MN487084	2.58		-l 30 -q 0.2 -n 0.1 -m 30
47	WYS15007A	Eothenomys colurnus	SAMN12754821	SRR10150273	MN481285	6.13	Yes	-l 30 -q 0.2 -n 0.1 -m 30
			SAMN12754821	SRR10150274	MN481285	4.32	Yes	-l 22 -q 0.1 -n 0.2
48	CY11N010	Unidentified taxon 4	SAMN12816855	NA.	MN517907	-		NA.
49	GB0801002A	Unidentified taxon 2	SAMN15028706	JABTXL000000000	JABTXL000000000	241.85	Yes	NA.
NA.: Not Available

## Sheet: Supplementary Data 3
Measurements of morphological characteristics
Type	Measurements	Detials of measured characteristics	Used for PCA
Body	HBL	head and body length	Yes
Body	TL	tail length	Yes
Body	EL	ear length (from the notch to the top of ear)	Yes
Body	HFL	hind foot length excluding claws	Yes
Skull	SGL	measured cranial and dental characteristics of skull greatest length	Yes
Skull	SBL	skull basal length	Yes
Skull	CBL	condylobasal length	Yes
Skull	ZB	zygomatic breadth	Yes
Skull	MB	mastoidal breadth	Yes
Skull	IOW	minimal interorbital width (minimum distance across frontal bone between the orbits）	Yes
Skull	ABL	auditory bulla length	Yes
Skull	SH	skull height (vertical distance from ventral surface of bullae to the top of cranium)	Yes
Skull	LMxT	length of maxillary toothrow	Yes
Skull	M-M	width across molars	Yes
Skull	LMbT	length of the mandibular toothrow	Yes
Skull	LM	length of lower mandible as the largest horizontal distance including lower incisor	Yes
Skull	OLLI	outcrop length of the lower incisor as the largest distance from tip of lower incisor to the anterior-most labial mandible	Yes
Glans penis		Morphology of outer crater papillae, urethral lappets, dorsal papillae, proximal shaft of baculum, the base of proximal baculum, distal buculum and lateral bacula	No
Tooth	NM1	Number of closed triangles on the first lower molar tooth	No
Tooth	M1I	Number of the inner angles on the first lower molar tooth	No
Tooth	M1O	Number of the outer angles on the first lower molar tooth	No
Tooth	UM1I	Number of the inner angles on the first upper molar tooth	No
Tooth	UM1O	Number of the outer angles on the first upper molar tooth	No
Tooth	UM2I	Number of the inner angles on the second upper molar tooth	No
Tooth	UM2O	Number of the outer angles on the second upper molar tooth	No
Tooth	UM3I	Number of the inner angles on the third upper molar tooth	No
Tooth	UM3O	Number of the outer angles on the third upper molar tooth	No
PCA: Principal component analysis

## Sheet: Supplementary Data 4
Initial morphology comparison of 15 taxa of Neodon Tooth and skull characteristics of 155 intact adults (15 putative species). Abbreviations refer to Supplementary Data 3. Numbers for the tooth characteristics show trait states, for example, Neodon bershulaensis sp. nov. has 5 of closed triangles in the first lower molar tooth (NM1: 5). Percentages before the numbers show the proportion of indivi…
Species	Tooth									Body
	NM1	M1I	M1O	UM1I	UM1O	UM2I	UM2O	UM3I	UM3O	HBL (mm) （Adult）	TL (mm) （Adult）	TL/HBL
Unidentified taxon 1	3	6	5	4	3	3	3	4	3	114.94	46.44	0.404
Unidentified taxon 2	3	6	63%:4; 37%:5	3	3	3	3	4	3	115.73	42.71	0.369
Unidentified taxon 3	3	6	5	3	3	66%:2; 34%: 3	3	61%: 4; 39%:3	3	116.83	59.3	0.5076
Unidentified taxon 4	5	6	4	70%: 4; 30%: 3	3	3	3	4	3	107	51.5	0.4813
Unidentified taxon 5	4	60%: 6; 40%: 5	4	3	3	3	3	4	3	111.75	53.75	0.481
Unidentified taxon 6	4	6	55%: 5; 45%: 4	67%:4; 33%: 3	3	3	3	4	3	106.56	47.89	0.4494
N. clarkei	5	6	4	3	3	3	3	4	3	121.25	66	0.5443
N. forresti	3	84.6%: 5; 15.4%: 6	4	3	3	2	3	26.7%:4;73.3%: 3	3	114.38	32.88	0.2875
N. fuscus	4	5	4	3	3	2	3	3	3	125.71	37	0.2943
N. irene	3	5	4	3	3	2	3	3	3	94.9	29.8	0.314
N. leucurus	3	5	3	3	3	2	3	3	3	109.5	32	0.2922
N. linzhiensis	5	6	4	3	3	2	3	50%: 4; 50%: 3	3	106.13	31.75	0.299
N. medogensis	4	6	5	3	3	3	3	4	64%: 4; 36%: 3	103.75	47.88	0.4615
N. nyalamensis	3	5	5	4	3	3	3	4	76.2%:4; 23.8%: 3	110.83	44.5	0.4015
N. sikimensis	3	6	5	3	3	3	3	4	3	108.22	47.67	0.4405
NM1: Number of closed triangles on the first lower molar tooth
M1I: Number of the inner angles on the first lower molar tooth
M1O: Number of the outer angles on the first lower molar tooth
UM1I: Number of the inner angles on the first upper molar tooth
UM1O: Number of the outer angles on the first upper molar tooth
UM2I: Number of the inner angles on the second upper molar tooth
UM2O: Number of the outer angles on the second upper molar tooth
UM3I: Number of the inner angles on the third upper molar tooth
UM3O: Number of the outer angles on the third upper molar tooth
HBL: head and body length
TL: tail length
TL/HBL: the ratio of tail length to the total length of head and body

## Sheet: Supplementary Data 5
Measurements of 17 non-gender-related characteristics for PCA analyses The tooth and skull characteristics of 95 specimens are shown. Specimens are phylogenetically divided into 3 clades, see Supplementary Fig. 14-16 for details. Abbreviations refer to Supplementary Data 3.
Species	Clades	ID	Tooth	Skull
			QM1 #	HBL (mm)	TL (mm)	HFL (mm)	EL (mm)	SGL (mm)	SBL (mm)	CBL (mm)	ZB (mm)	MB (mm)	IOW (mm)	ABL (mm)	SH (mm)	M-M (mm)	LMxT (mm)	LMbT (mm)	LM (mm)	OLLI (mm)
N. forresti	Clade I	QM1-3-001	3	110	35	20	13	26.6	25.09	26.06	15.59	12.23	3.99	9.2	7.1	5.04	5.59	5.44	18.61	8.81
N. forresti	Clade I	QM1-3-002	3	120	30	20	14	26.55	24.8	26.05	15.58	12.58	3.8	9.68	7.26	5.06	5.47	5.59	18.93	8.83
N. forresti	Clade I	QM1-3-003	3	115	33	19	13	26.24	24.3	25.65	15.25	12.39	3.9	9.67	7.3	5.07	5.6	5.58	18.94	8.51
N. forresti	Clade I	QM1-3-004	3	110	34	20	13	25.68	23.56	24.99	14.27	12.26	3.98	9.72	7.12	4.92	5.39	5.42	18.17	8.13
N. forresti	Clade I	QM1-3-005	3	118	30	19	13	25.75	24.1	25.32	15.12	12.29	3.86	9.2	7.1	4.98	5.4	5.52	18.43	8.24
Unidentified taxon 1	Clade II	QM1-3-006	3	113	52	21	14	27.24	25.7	27.22	15.68	12.86	3.54	10.18	7.4	5.3	6.12	6.24	19.51	9.58
Unidentified taxon 1	Clade II	QM1-3-007	3	112	46	19.5	14	27.2	25.43	26.42	15.44	12.34	4.06	9.88	7.34	5.45	6.15	6.32	18.97	8.37
Unidentified taxon 1	Clade II	QM1-3-008	3	109	43	20.5	15.5	26.75	24.51	25.77	14.82	11.92	4.23	10.62	7.16	5.6	6.17	6.18	18.8	8.47
Unidentified taxon 1	Clade II	QM1-3-009	3	121	51	21	15	27.88	26.74	27.7	15.36	12.46	3.62	10.6	7.36	5.48	6.12	6.44	19.87	9.18
Unidentified taxon 1	Clade II	QM1-3-010	3	120	42	18	13	25.86	24	25.46	14.44	11.85	3.84	9.6	6.66	4.94	6.12	6.16	18.18	8.7
Unidentified taxon 1	Clade II	QM1-3-011	3	117	46	22	15.5	28.32	26.28	27.8	16.2	12.92	4.16	10.36	7.48	5.56	6.28	6.46	20.56	9.44
Unidentified taxon 2	Clade II	QM1-3-012	3	116	46	20	14	28.54	26.7	27.72	15.8	12.93	4.1	10	7.32	5.3	6.3	6.22	20.37	8.94
Unidentified taxon 2	Clade II	QM1-3-013	3	111	38	19	14	27	25.38	26.52	15.4	12.71	4.1	10.18	7.1	5.16	6	6.18	19.51	8.06
Unidentified taxon 2	Clade II	QM1-3-014	3	111	39	19	14	27.86	26.1	27.48	15.62	12.82	3.94	10.22	7.32	5.26	6.06	6.6	20.36	8
Unidentified taxon 2	Clade II	QM1-3-015	3	121	38	20	14	28.06	25.96	27.3	15.56	12.73	3.94	9.8	7.3	5.18	6.16	6.22	20.62	9
Unidentified taxon 2	Clade II	QM1-3-016	3	116	42	20	14	28.03	26.22	27.13	15.26	12.34	4.01	9.72	7.48	5.27	5.95	5.9	19.89	9.46
Unidentified taxon 2	Clade II	QM1-3-017	3	120		19	13	28.34	26.08	26.9	15.51	12.65	4.1	10.06	7.68	5.51	6.29	6.39	20.19	9.34
Unidentified taxon 2	Clade II	QM1-3-018	3	117	41	20	15	28.22	26.41	27.41	15.79	12.56	4.13	10.6	7.96	5.67	6.32	6.01	19.55	8.66
N. sikimensis	Clade II	QM1-3-019	3	110	50	21	15	28.14	26.5	28.13	15.98	12.54	4.07	10.15	7.72	5.28	6.36	6.27	19.88	7.72
N. sikimensis	Clade II	QM1-3-020	3	108	50	18	13	26.4	24.86	25.98	15.29	11.76	3.99	9.86	7.42	5.21	6	5.94	18.87	8.36
N. sikimensis	Clade II	QM1-3-021	3	110	46	18	14	26.82	24.92	26.03	15.21	11.83	3.85	9.98	7.32	5.22	6.02	6.35	19.54	8.89
N. sikimensis	Clade II	QM1-3-022	3	110	50	19	14	26.61	24.7	26.06	15.06	11.9	3.76	9.7	7.29	5.6	5.95	6.24	18.8	8.28
N. sikimensis	Clade II	QM1-3-023	3	108	48	19	14	26.54	25	26.28	15.28	12.16	3.67	9.68	7.42	4.92	5.9	5.99	19.48	7.72
Unidentified taxon 3	Clade II	QM1-3-024	3	120	68	22	14	29.21	27.25	28.69	16.16	12.46	4.48	10.45	7.52	5.86	7.18	7.19	20.56	9.86
Unidentified taxon 3	Clade II	QM1-3-025	3	116	52	21	14	28.93	26.4	28.3	15.24	12.5	4.17	10.88	7.53	5.72	6.75	6.87	20.57	9.34
Unidentified taxon 3	Clade II	QM1-3-026	3	120	56	21	14	29.17	27.02	28.67	15.75	12.97	4.36	10.44	7.85	5.52	6.57	6.6	20.29	9.09
Unidentified taxon 3	Clade II	QM1-3-027	3	117	60	21	14	29.3	27.5	28.89	16.28	13.23	4.18	10.35	7.56	5.45	6.59	6.69	20.57	9.62
Unidentified taxon 3	Clade II	QM1-3-028	3	120	60	21	15	28.65	26.74	28.53	15.93	12.39	4.26	10.3	7.74	5.74	6.86	6.96	20.65	9.45
Unidentified taxon 3	Clade II	QM1-3-029	3	112	51	20	14	27.98	25.7	27.3	15.71	12.21	4.34	10.45	7.42	5.52	6.37	6.62	19.42	8.18
Unidentified taxon 3	Clade II	QM1-3-030	3	116	57	20	14	28.84	26.94	28.35	15.86	12.65	4.42	10.8	7.48	5.65	6.65	6.82	20.06	9.34
Unidentified taxon 3	Clade II	QM1-3-031	3	116	57	21	14	28.82	26.59	28.45	15.94	12.63	4.47	10.75	7.65	5.74	6.78	6.86	20.19	9.54
Unidentified taxon 3	Clade II	QM1-3-032	3	118	60	21	14	28.78	26.82	28.56	16.9	13.18	4.57	10.62	7.76	5.86	6.72	7.04	20.43	8.94
Unidentified taxon 3	Clade II	QM1-3-033	3	112	58	21	14	27.55	25.46	26.8	15.44	11.77	4.05	10.12	7.16	5.67	6.56	6.56	19.61	9.2
Unidentified taxon 3	Clade II	QM1-3-034	3	115	58	21	14	29.76	27.82	29.17	15.8	13.02	4.4	10.95	7.82	5.87	6.88	6.83	20.87	10.03
N. nyalamensis	Clade II	QM1-3-035	3	110	50	19	13	26.56	23.39	35.6	14.98	11.68	3.81	10.44	6.86	5.5	6.35	6.28	18.6	8.28
N. nyalamensis	Clade II	QM1-3-036	3	115	43	19	13	27.19	25.6	27.05	15.68	12.12	4.06	10.05	6.86	5.61	6.48	6.38	19.38	8.32
N. nyalamensis	Clade II	QM1-3-037	3	110	43	19	13	26.15	24.37	25.6	14.92	11.94	3.6	9.61	6.67	5.35	6.32	6.45	18.75	8.68
N. nyalamensis	Clade II	QM1-3-038	3	110	44	19	13	26.42	24.5	26	15.13	11.9	3.71	9.8	6.45	5.64	6.12	6.17	18.49	7.72
N. nyalamensis	Clade II	QM1-3-039	3	110	44	18	12	26.63	24.72	26.12	15.52	12.25	3.62	9.49	6.95	5.25	6.48	6.58	19.05	8.63
N. nyalamensis	Clade II	QM1-3-040	3	100	41	17	11	25.25	23.06	24.5	13.98	11.29	3.56	9.24	6.42	5.01	6.21	6.17	18.02	7.52
N. irene	Clade I	QM1-3-041	3	80	25	15	12	22.08	20.3	21.66	12.2	11.14	3.58	8.54	5.94	4.44	4.9	4.72	15.69	6.3
N. irene	Clade I	QM1-3-042	3	98	31	14	13	23.34	22	23.26	12.94	11.08	3.42	8.58	5.98	4.52	4.94	4.9	17.62	6.8
N. irene	Clade I	QM1-3-043	3	92	31	15	13	23.34	22.24	23.14	13.94	10.88	3.3	9.2	5.92	4.54	5.34	5.28	17.36	7.78
N. irene	Clade I	QM1-3-044	3	102	31	16	13	21.38	19.62	21.08	11.48	10.4	3.28	7.96	5.2	4.16	4.7	4.54	15.62	5.8
N. irene	Clade I	QM1-3-045	3	100	29	15	13	21.6	20.3	20.96	12.66	10.56	3.06	7.86	5.76	4.22	4.82	4.96	15.4	5.72
N. irene	Clade I	QM1-3-046	3	101	23	16	13	24.12	22.88	23.84	13.8	11.18	3.16	8.32	7.12	4.54	5.22	5.42	16.83	8.4
N. irene	Clade I	QM1-3-047	3	99	30	15	13.5	22.9	20.9	22.9	13	11.16	2.94	8.2	5.36	4.4	5.14	5.24	15.64	7.16
N. irene	Clade I	QM1-3-048	3	83	27	16	12	20.5	18.6	20.14	11.1	10.24	3.26	7.82	5.36	4.26	4.9	4.66	15.55	5.44
N. irene	Clade I	QM1-3-049	3	104	28	17	15	24.94	23.46	24.1	14.78	11.9	3	9.34	6.7	4.48	5.38	5.6	18.23	7.76
N. irene	Clade I	QM1-3-050	3	100	30	16	14	24.22	23.1	23.5	14.46	11.28	3.4	8.52	6.3	4.58	5.24	5.34	17.55	7.24
N. irene	Clade I	QM1-3-051	3	93	33	16	11	21.06	19.66	21.06	11.8	10.4	3.06	8.02	5.2	4.14	4.4	4.42	16.38	6.44
N. irene	Clade I	QM1-3-052	3	82	34	16	13	22.76	21.28	22.6	12.96	10.58	3.12	8.46	6.12	4.18	4.9	4.96	16.52	7.52
N. irene	Clade I	QM1-3-053	3	102	31	16	13	23.64	22.26	23.64	13	11.44	3.24	7.84	5.82	4.78	5.54	5.66	17.64	7.36
N. irene	Clade I	QM1-3-054	3	102	34	16.5	15	24.84	23.34	24.62	14.34	11.9	3.04	9.28	6.78	4.72	5.3	5.18	17.46	8.2
N. irene	Clade I	QM1-3-055	3	105	35	16	14	24.04	22.46	24	13.44	11.3	3.1	7.9	6.08	4.56	5.36	5.16	15.98	6.88
N. leucurus	Clade I	QM1-3-056	3	102	25	18	13	27	25.1	26.1	16.4	13.52	3.82	10.9	7.54	5.18	5.94	5.94	19.95	9.34
N. leucurus	Clade I	QM1-3-057	3	116	33	19	13	28	26.38	27.62	17.06	13.62	3.68	11.14	7.8	5.4	6.26	6.2	20.54	8.68
N. leucurus	Clade I	QM1-3-058	3	99	32	18	10	28.35	26.45	27.65	16.7	13.55	3.7	10.52	7.75	5.55	6.35	6.26	20.3	9.64
N. leucurus	Clade I	QM1-3-059	3	117	30	18	12	29.54	27.85	28.65	17.58	13.5	4	11.08	7.88	5.6	7.12	7	21.12	9.4
N. leucurus	Clade I	QM1-3-060	3	106	38	19	14	29.34	27.6	28.12	16.75	13.72	3.92	11.1	7.84	5.6	6.5	6.15	21.48	9.5
N. leucurus	Clade I	QM1-3-061	3	103	31	17	12	29.34	27.75	28.4	17.24	12.98	3.8	10.76	7.7	5.82	7.1	6.96	21.52	9.35
N. leucurus	Clade I	QM1-3-062	3	115	34	19	12	29	27.12	27.5	17.13	13.18	3.82	10.85	7.5	5.64	6.3	6.42	21.12	9.88
N. leucurus	Clade I	QM1-3-063	3	118	33	19	11	28.48	26.32	27.02	17	13.05	4	10.12	7.68	5.78	6.55	6.55	20.75	9.16
Unidentified taxon 5	Clade III	QM1-4-001	4	116	53	18	13	27.56	25.87	26.81	15.89	12.53	4.35	9.9	7.51	5.62	6.48	6.52	19.96	9.1
Unidentified taxon 5	Clade III	QM1-4-002	4	115	56	19	15	27.61	25.97	26.92	16.25	12.55	4.14	8.89	7.55	5.7	6.43	6.63	20.3	9.19
Unidentified taxon 5	Clade III	QM1-4-003	4	108	53	19	13	27.12	25.08	26.44	14.62	11.8	4.12	9.85	7.33	5.15	6.37	6.25	19.68	8.42
Unidentified taxon 6	Clade III	QM1-4-004	4	100	47	19	15.5	26.62	24.71	25.83	15.75	12.29	3.84	10.15	7.3	5.3	6.07	5.95	18.94	8.69
Unidentified taxon 6	Clade III	QM1-4-005	4	100	51	19	16	26.97	24.96	26.3	15.09	11.66	4.08	10.01	7.4	5.41	6.2	6.36	19.12	8.74
Unidentified taxon 6	Clade III	QM1-4-006	4	100	47	19.5	15	26.67	24.86	26.15	15.53	12.14	3.99	10.19	7.24	5.32	5.94	6.14	18.73	8.63
Unidentified taxon 6	Clade III	QM1-4-007	4	109	47	20	16.5	28.01	26.92	27.77	16.46	13.02	3.75	10.85	7.99	5.75	6.34	6.5	19.95	8.97
N. medogensis	Clade III	QM1-4-008	4	99	48	19	15	28.54	26.85	28.13	15.5	12.61	4.33	9.98	7.07	5.58	6.74	6.76	21.11	9.75
N. medogensis	Clade III	QM1-4-009	4	104	46	20	14	27.26	25.83	27.23	16.56	12.52	3.52	10.04	6.85	5.62	6.68	6.7	20.14	9.11
N. medogensis	Clade III	QM1-4-010	4	110	46	20	15	27.38	25.81	27.18	16.39	12.55	4.27	10.62	6.83	5.71	6.65	6.33	18.99	9.25
N. medogensis	Clade III	QM1-4-011	4	110	44	20	14	26.81	25.39	26.79	15.87	12.47	3.75	10.46	6.8	5.58	6.41	6.24	19.88	9.19
N. fuscus	Clade I	QM1-4-012	4	122	42	18	13	29.5	27.6	28.12	17.26	14.12	3.48	11.4	8.36	5.58	6.22	6.48	22	10.5
N. fuscus	Clade I	QM1-4-013	4	130	40	19	13	29.92	27.94	28.36	17.26	13.45	3.32	12.14	7.52	5.72	6.74	6.6	22.12	10.02
N. fuscus	Clade I	QM1-4-014	4	140	44	20	14	31.82	29.62	30.22	18.86	14.48	3.48	13.26	7.84	6.16	6.76	7	24	10.46
N. fuscus	Clade I	QM1-4-015	4	121	38	19	12	30.32	28.35	28.46	16.92	13.25	3.61	12.39	7.9	5.92	6.5	6.53	22.46	9.75
N. fuscus	Clade I	QM1-4-016	4	120	29	19	12	28.96	26.84	27.26	16.72	13.04	3.44	11.59	7.34	5.66	6.17	6.34	21.27	10.44
N. fuscus	Clade I	QM1-4-017	4	117	33	19	12	29.24	27.16	27.17	16.33	13.28	3.5	11.61	7.94	5.57	6.17	6.2	21.44	10.13
N. fuscus	Clade I	QM1-4-018	4	130	33	23	14	30.97	29.33	29.53	18.16	14.7	3.58	12.92	8.16	5.58	6.16	6	22.8	10.67
N. linzhiensis	Clade I	QM1-5-001	5	100	24	18	14	25.68	24	24.94	14.18	12	3.4	9.16	7.42	5	5.66	5.62	18.9	8
N. linzhiensis	Clade I	QM1-5-002	5	115	33	19	14	26.64	24.4	25.5	14.94	12.54	3.22	9.42	7.42	5	5.8	5.72	19.91	8.04
N. linzhiensis	Clade I	QM1-5-003	5	115	32	17	15	26.68	25.14	26	15.56	12.9	3.52	9.74	7.5	5	5.84	5.8	19.12	8.4
N. linzhiensis	Clade I	QM1-5-004	5	100	37	17	15	27.8	26.34	27.06	15.98	12.9	3.14	9.84	7.62	5.18	6.24	5.8	19.8	8.68
N. linzhiensis	Clade I	QM1-5-005	5	104	28	18	14	26	25.18	25.98	15.1	12.54	3.12	9.58	7.44	5.02	6.1	5.7	19.14	8.44
N. linzhiensis	Clade I	QM1-5-006	5	105	35	18	14	25.42	23.92	25.38	14.44	11.86	3.2	9.56	6.12	4.72	5.62	5.52	17.95	7.72
N. clarkei	Clade III	QM1-5-007	5	115	60	21	15	29.74	27.36	27.93	16.4	13.52	4.22	10.28	8.08	4.66	6.5	6.51	19.76	8.27
N. clarkei	Clade III	QM1-5-008	5	115	62	21	16	28.86	27.45	28.31	16.65	13.5	4.15	10.37	8.2	5.86	6.7	6.7	20.96	9.02
N. clarkei	Clade III	QM1-5-009	5	130	71	22	15	29.24	27.86	28.4	16.25	13.5	4.17	10.4	8.16	5.54	6.7	6.67	20.9	9.48
N. clarkei	Clade III	QM1-5-010	5	125	71	21	15	30.17	28.41	30.06	16.75	13.57	3.96	10.66	8.22	5.82	6.7	6.7	21.4	8.94
Unidentified taxon 4	Clade III	QM1-5-011	5	103	44	19	14	25.88	23.7	25.28	13.84	11.67	3.96	9.76	7.67	5.22	5.85	6.02	19.06	8.09
Unidentified taxon 4	Clade III	QM1-5-012	5	109	55	19	14	27.53	25.35	26.98	15.32	13.14	3.72	9.97	7.87	5.43	6.36	6.12	19.87	8.47
Unidentified taxon 4	Clade III	QM1-5-013	5	108	52	18	14	27.3	25.35	26.99	15.08	12.34	3.51	10.16	7.41	5.4	6.41	6.4	19.18	8.54
Unidentified taxon 4	Clade III	QM1-5-014	5	108	55	20	14	27.77	26.01	27.19	15.78	12.93	3.86	9.9	7.34	5.47	6.4	6.24	19.9	8.18

## Sheet: Supplementary Data 6
Shapiro test results and Levene‘s test results of morphological characteristics
Shapiro test results of morphological characteristics The null hypothesis that the data were drawn from a normal distribution is tested for each trait of each species. All measurements are changed to logarithmic values with the Python function numpy.log(). Abbreviations refer to Supplementary Data 3.					Levene's test results of morphological characteristics The null hypothesis that all input samples (species 1 vs. species 2) are from populations with equal variances is tested for each trait of each species. All measurements are changed to logarithmic values with the Python function numpy.log(). Abbreviations refer to Supplementary Data 3.
Feature	Species	Specimen No.	Statistic	P-Value	Feature	Species 1	Species 2	Specimen No. of species 1	Specimen No. of species 2	Statistic	P-Value
HBL	N. sikimensis	5	0.684029	0.00647	ABL	Unidentified taxon 5	Unidentified taxon 4	3	4	0.672151	0.449604
TL	N. sikimensis	5	0.769906	0.0450305	ABL	Unidentified taxon 5	Unidentified taxon 6	3	4	0.132686	0.73056
HFL	N. sikimensis	5	0.841704	0.169687	ABL	Unidentified taxon 5	N. clarkei	3	4	0.747059	0.42692
EL	N. sikimensis	5	0.882814	0.322258	ABL	Unidentified taxon 5	N. fuscus	3	7	0.642567	0.445937
SGL	N. sikimensis	5	0.751128	0.0304866	ABL	Unidentified taxon 5	N. linzhiensis	3	6	0.552975	0.481313
SBL	N. sikimensis	5	0.700571	0.00970902	ABL	Unidentified taxon 5	N. medogensis	3	4	0.0732306	0.797505
CBL	N. sikimensis	5	0.657819	0.00328665	ABL	Unidentified taxon 6	Unidentified taxon 4	4	4	0.389511	0.555527
ZB	N. sikimensis	5	0.788128	0.0646216	ABL	Unidentified taxon 6	N. clarkei	4	4	0.486886	0.51144
MB	N. sikimensis	5	0.883669	0.326267	ABL	Unidentified taxon 6	N. fuscus	4	7	2.50989	0.147595
IOW	N. sikimensis	5	0.967173	0.856818	ABL	Unidentified taxon 6	N. linzhiensis	4	6	0.11583	0.742366
ABL	N. sikimensis	5	0.9289	0.588889	ABL	Unidentified taxon 6	N. medogensis	4	4	0.0778098	0.789653
SH	N. sikimensis	5	0.833318	0.147282	ABL	N. clarkei	Unidentified taxon 4	4	4	0.0367097	0.854377
M-M	N. sikimensis	5	0.938464	0.655099	ABL	N. forresti	Unidentified taxon 4	5	4	0.387998	0.553097
LMxT	N. sikimensis	5	0.795625	0.074612	ABL	N. forresti	Unidentified taxon 5	5	3	0.253631	0.632482
LMbT	N. sikimensis	5	0.875006	0.287291	ABL	N. forresti	Unidentified taxon 6	5	4	0.0115312	0.917498
LM	N. sikimensis	5	0.897627	0.396907	ABL	N. forresti	N. clarkei	5	4	0.510839	0.497913
OLLI	N. sikimensis	5	0.896338	0.389977	ABL	N. forresti	N. fuscus	5	7	3.74733	0.0816464
HBL	Unidentified taxon 2	7	0.896994	0.313166	ABL	N. forresti	N. irene	5	15	2.07191	0.167198
TL	Unidentified taxon 2	6	0.886863	0.302078	ABL	N. forresti	N. leucurus	5	8	0.114431	0.741523
HFL	Unidentified taxon 2	7	0.664436	0.00149744	ABL	N. forresti	Unidentified taxon 3	5	11	0.0138115	0.908116
EL	Unidentified taxon 2	7	0.775813	0.0234225	ABL	N. forresti	N. linzhiensis	5	6	0.0607561	0.810835
SGL	Unidentified taxon 2	7	0.860146	0.151846	ABL	N. forresti	N. medogensis	5	4	0.251328	0.63152
SBL	Unidentified taxon 2	7	0.949478	0.724947	ABL	N. forresti	Unidentified taxon 1	5	6	0.738518	0.41244
CBL	Unidentified taxon 2	7	0.964054	0.85267	ABL	N. forresti	N. nyalamensis	5	6	0.696807	0.425461
ZB	Unidentified taxon 2	7	0.952304	0.75062	ABL	N. forresti	Unidentified taxon 2	5	7	0.00846776	0.928499
MB	Unidentified taxon 2	7	0.96577	0.866434	ABL	N. forresti	N. sikimensis	5	5	0.17337	0.68808
IOW	Unidentified taxon 2	7	0.813518	0.0555854	ABL	N. fuscus	Unidentified taxon 4	7	4	5.55885	0.0427608
ABL	Unidentified taxon 2	7	0.958479	0.805586	ABL	N. fuscus	N. clarkei	7	4	5.81997	0.039091
SH	Unidentified taxon 2	7	0.927143	0.526871	ABL	N. fuscus	N. linzhiensis	7	6	6.06662	0.0315077
M-M	Unidentified taxon 2	7	0.865129	0.168181	ABL	N. irene	Unidentified taxon 4	15	4	3.59106	0.0752279
LMxT	Unidentified taxon 2	7	0.885193	0.250516	ABL	N. irene	Unidentified taxon 5	15	3	0.148136	0.705391
LMbT	Unidentified taxon 2	7	0.968063	0.884153	ABL	N. irene	Unidentified taxon 6	15	4	1.32143	0.266252
LM	Unidentified taxon 2	7	0.912927	0.416511	ABL	N. irene	N. clarkei	15	4	3.90739	0.0645275
OLLI	Unidentified taxon 2	7	0.902456	0.346116	ABL	N. irene	N. fuscus	15	7	0.941144	0.343571
HBL	N. nyalamensis	6	0.759754	0.0247764	ABL	N. irene	N. leucurus	15	8	1.9304	0.179272
TL	N. nyalamensis	6	0.828015	0.103398	ABL	N. irene	N. linzhiensis	15	6	3.49729	0.0769577
HFL	N. nyalamensis	6	0.69972	0.00613977	ABL	N. irene	N. medogensis	15	4	0.958628	0.341262
EL	N. nyalamensis	6	0.698855	0.00601216	ABL	N. leucurus	Unidentified taxon 4	8	4	1.06066	0.327331
SGL	N. nyalamensis	6	0.929214	0.574043	ABL	N. leucurus	Unidentified taxon 5	8	3	0.165095	0.694
SBL	N. nyalamensis	6	0.951981	0.756293	ABL	N. leucurus	Unidentified taxon 6	8	4	0.0268842	0.873026
CBL	N. nyalamensis	6	0.723183	0.0107497	ABL	N. leucurus	N. clarkei	8	4	1.27155	0.285805
ZB	N. nyalamensis	6	0.899132	0.368826	ABL	N. leucurus	N. fuscus	8	7	4.18898	0.0614611
MB	N. nyalamensis	6	0.941965	0.675066	ABL	N. leucurus	N. linzhiensis	8	6	0.471356	0.505415
IOW	N. nyalamensis	6	0.878797	0.263577	ABL	N. leucurus	N. medogensis	8	4	0.023126	0.882154
ABL	N. nyalamensis	6	0.983644	0.96817	ABL	Unidentified taxon 3	Unidentified taxon 4	11	4	0.992278	0.337367
SH	N. nyalamensis	6	0.872168	0.234986	ABL	Unidentified taxon 3	Unidentified taxon 5	11	3	0.480592	0.501352
M-M	N. nyalamensis	6	0.930503	0.583995	ABL	Unidentified taxon 3	Unidentified taxon 6	11	4	0.00327846	0.955211
LMxT	N. nyalamensis	6	0.924033	0.534872	ABL	Unidentified taxon 3	N. clarkei	11	4	1.26905	0.280311
LMbT	N. nyalamensis	6	0.928986	0.572292	ABL	Unidentified taxon 3	N. fuscus	11	7	7.6437	0.0138095
LM	N. nyalamensis	6	0.989758	0.988575	ABL	Unidentified taxon 3	N. irene	11	15	3.96502	0.0579553
OLLI	N. nyalamensis	6	0.890516	0.320898	ABL	Unidentified taxon 3	N. leucurus	11	8	0.124921	0.728102
HBL	Unidentified taxon 1	6	0.93939	0.654291	ABL	Unidentified taxon 3	N. linzhiensis	11	6	0.242056	0.629847
TL	Unidentified taxon 1	6	0.908864	0.428966	ABL	Unidentified taxon 3	N. medogensis	11	4	0.309081	0.587686
HFL	Unidentified taxon 1	6	0.925919	0.548972	ABL	Unidentified taxon 3	N. nyalamensis	11	6	1.17259	0.295969
EL	Unidentified taxon 1	6	0.894431	0.342056	ABL	N. linzhiensis	Unidentified taxon 4	6	4	0.358354	0.565981
SGL	Unidentified taxon 1	6	0.971105	0.899774	ABL	N. linzhiensis	N. clarkei	6	4	0.532522	0.486364
SBL	Unidentified taxon 1	6	0.961979	0.834854	ABL	N. medogensis	Unidentified taxon 4	4	4	5.72847	0.0537748
CBL	Unidentified taxon 1	6	0.90387	0.397309	ABL	N. medogensis	N. clarkei	4	4	5.0965	0.0647664
ZB	Unidentified taxon 1	6	0.978083	0.941641	ABL	N. medogensis	N. fuscus	4	7	2.54474	0.145126
MB	Unidentified taxon 1	6	0.906326	0.412673	ABL	N. medogensis	N. linzhiensis	4	6	1.27131	0.2922
IOW	Unidentified taxon 1	6	0.911235	0.444572	ABL	Unidentified taxon 1	Unidentified taxon 4	6	4	2.99732	0.121646
ABL	Unidentified taxon 1	6	0.923937	0.534158	ABL	Unidentified taxon 1	Unidentified taxon 5	6	3	0.00475259	0.946966
SH	Unidentified taxon 1	6	0.779998	0.0385445	ABL	Unidentified taxon 1	Unidentified taxon 6	6	4	0.362675	0.5637
M-M	Unidentified taxon 1	6	0.835825	0.120339	ABL	Unidentified taxon 1	N. clarkei	6	4	3.25228	0.108984
LMxT	Unidentified taxon 1	6	0.738598	0.0153714	ABL	Unidentified taxon 1	N. fuscus	6	7	2.08931	0.176214
LMbT	Unidentified taxon 1	6	0.896423	0.353219	ABL	Unidentified taxon 1	N. irene	6	15	0.527279	0.476604
LM	Unidentified taxon 1	6	0.99029	0.98987	ABL	Unidentified taxon 1	N. leucurus	6	8	0.359491	0.55994
OLLI	Unidentified taxon 1	6	0.905237	0.405809	ABL	Unidentified taxon 1	Unidentified taxon 3	6	11	1.20916	0.288834
HBL	N. medogensis	4	0.864317	0.275967	ABL	Unidentified taxon 1	N. linzhiensis	6	6	1.91002	0.197051
TL	N. medogensis	4	0.944441	0.681581	ABL	Unidentified taxon 1	N. medogensis	6	4	0.231118	0.643568
HFL	N. medogensis	4	0.629776	0.00124072	ABL	Unidentified taxon 1	N. nyalamensis	6	6	0.00138837	0.97101
EL	N. medogensis	4	0.728634	0.0238568	ABL	Unidentified taxon 1	Unidentified taxon 2	6	7	0.952768	0.349994
SGL	N. medogensis	4	0.901438	0.438235	ABL	Unidentified taxon 1	N. sikimensis	6	5	2.54983	0.14477
SBL	N. medogensis	4	0.880652	0.341428	ABL	N. nyalamensis	Unidentified taxon 4	6	4	2.47157	0.154566
CBL	N. medogensis	4	0.899105	0.426628	ABL	N. nyalamensis	Unidentified taxon 5	6	3	0.00214091	0.964387
ZB	N. medogensis	4	0.938778	0.646889	ABL	N. nyalamensis	Unidentified taxon 6	6	4	0.352096	0.569321
MB	N. medogensis	4	0.997057	0.990065	ABL	N. nyalamensis	N. clarkei	6	4	2.70746	0.138499
IOW	N. medogensis	4	0.881542	0.345266	ABL	N. nyalamensis	N. fuscus	6	7	1.87598	0.198102
ABL	N. medogensis	4	0.878651	0.332906	ABL	N. nyalamensis	N. irene	6	15	0.455887	0.507687
SH	N. medogensis	4	0.783579	0.0758846	ABL	N. nyalamensis	N. leucurus	6	8	0.367499	0.555665
M-M	N. medogensis	4	0.818365	0.139443	ABL	N. nyalamensis	N. linzhiensis	6	6	1.69508	0.222122
LMxT	N. medogensis	4	0.848963	0.22282	ABL	N. nyalamensis	N. medogensis	6	4	0.213928	0.656026
LMbT	N. medogensis	4	0.861282	0.264828	ABL	Unidentified taxon 2	Unidentified taxon 4	7	4	0.863894	0.376907
LM	N. medogensis	4	0.986699	0.940011	ABL	Unidentified taxon 2	Unidentified taxon 5	7	3	0.333735	0.57936
OLLI	N. medogensis	4	0.811833	0.125191	ABL	Unidentified taxon 2	Unidentified taxon 6	7	4	0.00336162	0.955032
HBL	N. linzhiensis	6	0.824763	0.0969935	ABL	Unidentified taxon 2	N. clarkei	7	4	1.08487	0.32478
TL	N. linzhiensis	6	0.932886	0.602568	ABL	Unidentified taxon 2	N. fuscus	7	7	5.26056	0.0406664
HFL	N. linzhiensis	6	0.866061	0.210952	ABL	Unidentified taxon 2	N. irene	7	15	2.70107	0.11591
EL	N. linzhiensis	6	0.639894	0.00135075	ABL	Unidentified taxon 2	N. leucurus	7	8	0.0991089	0.757898
SGL	N. linzhiensis	6	0.939636	0.65627	ABL	Unidentified taxon 2	Unidentified taxon 3	7	11	0.000219675	0.988358
SBL	N. linzhiensis	6	0.911388	0.445591	ABL	Unidentified taxon 2	N. linzhiensis	7	6	0.18786	0.673081
CBL	N. linzhiensis	6	0.941314	0.669801	ABL	Unidentified taxon 2	N. medogensis	7	4	0.295377	0.599996
ZB	N. linzhiensis	6	0.974578	0.921651	ABL	Unidentified taxon 2	N. nyalamensis	7	6	0.896197	0.364136
MB	N. linzhiensis	6	0.872181	0.235039	ABL	Unidentified taxon 2	N. sikimensis	7	5	0.441146	0.521589
IOW	N. linzhiensis	6	0.878794	0.263567	ABL	N. sikimensis	Unidentified taxon 4	5	4	0.226707	0.648479
ABL	N. linzhiensis	6	0.960274	0.821853	ABL	N. sikimensis	Unidentified taxon 5	5	3	0.624138	0.459589
SH	N. linzhiensis	6	0.610656	0.000615603	ABL	N. sikimensis	Unidentified taxon 6	5	4	0.224712	0.649903
M-M	N. linzhiensis	6	0.818705	0.0860011	ABL	N. sikimensis	N. clarkei	5	4	0.394019	0.550115
LMxT	N. linzhiensis	6	0.918705	0.496085	ABL	N. sikimensis	N. fuscus	5	7	5.97971	0.0345317
LMbT	N. linzhiensis	6	0.914301	0.465287	ABL	N. sikimensis	N. irene	5	15	3.56088	0.0753918
LM	N. linzhiensis	6	0.91165	0.447338	ABL	N. sikimensis	N. leucurus	5	8	0.725334	0.412557
OLLI	N. linzhiensis	6	0.957225	0.798115	ABL	N. sikimensis	Unidentified taxon 3	5	11	0.520188	0.482633
HBL	Unidentified taxon 3	11	0.896486	0.167382	ABL	N. sikimensis	N. linzhiensis	5	6	0.0601604	0.811744
TL	Unidentified taxon 3	11	0.920109	0.319551	ABL	N. sikimensis	N. medogensis	5	4	3.36698	0.109153
HFL	Unidentified taxon 3	11	0.723259	0.000933594	ABL	N. sikimensis	N. nyalamensis	5	6	2.14773	0.176825
EL	Unidentified taxon 3	11	0.344991	2.2434e-08	CBL	Unidentified txaon 5	Unidentified taxon 4	3	4	0.418019	0.54643
SGL	Unidentified taxon 3	11	0.923038	0.344763	CBL	Unidentified txaon 5	Unidentified taxon 6	3	4	0.734023	0.43072
SBL	Unidentified taxon 3	11	0.954178	0.697613	CBL	Unidentified txaon 5	N. clarkei	3	4	0.692286	0.443299
CBL	Unidentified taxon 3	11	0.827217	0.0214601	CBL	Unidentified txaon 5	N. fuscus	3	7	2.34165	0.164486
ZB	Unidentified taxon 3	11	0.945097	0.582125	CBL	Unidentified txaon 5	N. linzhiensis	3	6	1.91185	0.209258
MB	Unidentified taxon 3	11	0.952973	0.682111	CBL	Unidentified txaon 5	N. medogensis	3	4	0.487387	0.516222
IOW	Unidentified taxon 3	11	0.964082	0.821351	CBL	Unidentified txaon 6	Unidentified taxon 4	4	4	0.006211	0.939746
ABL	Unidentified taxon 3	11	0.955822	0.718726	CBL	Unidentified txaon 6	N. clarkei	4	4	0.00381562	0.952752
SH	Unidentified taxon 3	11	0.93782	0.495224	CBL	Unidentified txaon 6	N. fuscus	4	7	0.425323	0.530594
M-M	Unidentified taxon 3	11	0.916275	0.288825	CBL	Unidentified txaon 6	N. linzhiensis	4	6	0.00158638	0.969205
LMxT	Unidentified taxon 3	11	0.96413	0.82192	CBL	Unidentified txaon 6	N. medogensis	4	4	0.182986	0.683747
LMbT	Unidentified taxon 3	11	0.956978	0.733506	CBL	N. clarkei	Unidentified taxon 4	4	4	0.0173651	0.899469
LM	Unidentified taxon 3	11	0.901585	0.193262	CBL	N. forresti	Unidentified taxon 4	5	4	0.0994627	0.761669
OLLI	Unidentified taxon 3	11	0.917207	0.29606	CBL	N. forresti	Unidentified taxon 5	5	3	1.51617	0.26427
HBL	N. leucurus	8	0.859172	0.117813	CBL	N. forresti	Unidentified taxon 6	5	4	0.243506	0.636789
TL	N. leucurus	8	0.925589	0.476833	CBL	N. forresti	N. clarkei	5	4	0.283802	0.610706
HFL	N. leucurus	8	0.796379	0.0261781	CBL	N. forresti	N. fuscus	5	7	1.85119	0.203521
EL	N. leucurus	8	0.948179	0.692862	CBL	N. forresti	N. irene	5	15	3.23777	0.0887458
SGL	N. leucurus	8	0.907919	0.339642	CBL	N. forresti	N. leucurus	5	8	0.692712	0.422945
SBL	N. leucurus	8	0.905715	0.32487	CBL	N. forresti	Unidentified taxon 3	5	11	0.0803033	0.781034
CBL	N. leucurus	8	0.943083	0.641642	CBL	N. forresti	N. linzhiensis	5	6	0.643053	0.443265
ZB	N. leucurus	8	0.98572	0.985532	CBL	N. forresti	N. medogensis	5	4	0.0031538	0.956785
MB	N. leucurus	8	0.883013	0.201194	CBL	N. forresti	Unidentified taxon 1	5	6	6.09458	0.035645
IOW	N. leucurus	8	0.91234	0.370838	CBL	N. forresti	N. nyalamensis	5	6	1.1057	0.320431
ABL	N. leucurus	8	0.874472	0.166619	CBL	N. forresti	Unidentified taxon 2	5	7	0.197861	0.665926
SH	N. leucurus	8	0.936722	0.579143	CBL	N. forresti	N. sikimensis	5	5	0.0843783	0.778837
M-M	N. leucurus	8	0.921743	0.444168	CBL	N. fuscus	Unidentified taxon 4	7	4	0.497316	0.498525
LMxT	N. leucurus	8	0.912922	0.375096	CBL	N. fuscus	N. clarkei	7	4	0.306541	0.593297
LMbT	N. leucurus	8	0.926316	0.483171	CBL	N. fuscus	N. linzhiensis	7	6	0.671563	0.429905
LM	N. leucurus	8	0.944656	0.657393	CBL	N. irene	Unidentified taxon 4	15	4	1.56663	0.227646
OLLI	N. leucurus	8	0.938191	0.593372	CBL	N. irene	Unidentified taxon 5	15	3	3.13021	0.095908
HBL	N. irene	15	0.810442	0.00502095	CBL	N. irene	Unidentified taxon 6	15	4	1.42068	0.249666
TL	N. irene	15	0.930037	0.273222	CBL	N. irene	N. clarkei	15	4	1.22812	0.283206
HFL	N. irene	15	0.857344	0.0220998	CBL	N. irene	N. fuscus	15	7	0.584185	0.453601
EL	N. irene	15	0.913514	0.153296	CBL	N. irene	N. leucurus	15	8	2.32767	0.142012
SGL	N. irene	15	0.946993	0.478401	CBL	N. irene	N. linzhiensis	15	6	2.13393	0.160411
SBL	N. irene	15	0.932602	0.298325	CBL	N. irene	N. medogensis	15	4	2.59016	0.12594
CBL	N. irene	15	0.914696	0.159821	CBL	N. leucurus	Unidentified taxon 4	8	4	0.0569101	0.816266
ZB	N. irene	15	0.962343	0.733038	CBL	N. leucurus	Unidentified taxon 5	8	3	1.62674	0.23409
MB	N. irene	15	0.941358	0.399758	CBL	N. leucurus	Unidentified taxon 6	8	4	0.0193572	0.892109
IOW	N. irene	15	0.964162	0.764221	CBL	N. leucurus	N. clarkei	8	4	0.00212599	0.964132
ABL	N. irene	15	0.880727	0.0486455	CBL	N. leucurus	N. fuscus	8	7	0.548916	0.471932
SH	N. irene	15	0.949241	0.512577	CBL	N. leucurus	N. linzhiensis	8	6	0.0179172	0.895736
M-M	N. irene	15	0.931334	0.285672	CBL	N. leucurus	N. medogensis	8	4	0.534056	0.481678
LMxT	N. irene	15	0.940356	0.386868	CBL	Unidentified taxon 3	Unidentified taxon 4	11	4	0.0153488	0.903297
LMbT	N. irene	15	0.966594	0.804811	CBL	Unidentified taxon 3	Unidentified taxon 5	11	3	0.670902	0.428705
LM	N. irene	15	0.900846	0.0980475	CBL	Unidentified taxon 3	Unidentified taxon 6	11	4	0.0645803	0.803373
OLLI	N. irene	15	0.954773	0.60247	CBL	Unidentified taxon 3	N. clarkei	11	4	0.111432	0.743844
HBL	N. fuscus	7	0.909769	0.394275	CBL	Unidentified taxon 3	N. fuscus	11	7	1.5823	0.226479
TL	N. fuscus	7	0.940789	0.645841	CBL	Unidentified taxon 3	N. irene	11	15	4.73334	0.0396592
HFL	N. fuscus	7	0.765521	0.0183788	CBL	Unidentified taxon 3	N. leucurus	11	8	0.294545	0.594367
EL	N. fuscus	7	0.818491	0.0621021	CBL	Unidentified taxon 3	N. linzhiensis	11	6	0.149131	0.70479
SGL	N. fuscus	7	0.95106	0.739334	CBL	Unidentified taxon 3	N. medogensis	11	4	0.0791218	0.782918
SBL	N. fuscus	7	0.942664	0.662818	CBL	Unidentified taxon 3	N. nyalamensis	11	6	2.30721	0.149569
CBL	N. fuscus	7	0.932883	0.575679	CBL	N. linzhiensis	Unidentified taxon 4	6	4	0.0205907	0.889448
ZB	N. fuscus	7	0.936457	0.607046	CBL	N. linzhiensis	N. clarkei	6	4	0.00228329	0.96306
MB	N. fuscus	7	0.885247	0.250775	CBL	N. medogensis	Unidentified taxon 4	4	4	0.0818608	0.784413
IOW	N. fuscus	7	0.93933	0.632693	CBL	N. medogensis	N. clarkei	4	4	0.214773	0.659386
ABL	N. fuscus	7	0.922169	0.486433	CBL	N. medogensis	N. fuscus	4	7	1.39476	0.267871
SH	N. fuscus	7	0.966594	0.872896	CBL	N. medogensis	N. linzhiensis	4	6	0.454158	0.51936
M-M	N. fuscus	7	0.81868	0.0623635	CBL	Unidentified taxon 1	Unidentified taxon 4	6	4	0.930068	0.363088
LMxT	N. fuscus	7	0.782846	0.0276007	CBL	Unidentified taxon 1	Unidentified taxon 5	6	3	8.2636	0.0238331
LMbT	N. fuscus	7	0.980711	0.962917	CBL	Unidentified taxon 1	Unidentified taxon 6	6	4	0.913912	0.367071
LM	N. fuscus	7	0.940045	0.639127	CBL	Unidentified taxon 1	N. clarkei	6	4	0.625291	0.451891
OLLI	N. fuscus	7	0.927231	0.527607	CBL	Unidentified taxon 1	N. fuscus	6	7	0.0128559	0.911769
HBL	N. forresti	5	0.881698	0.317077	CBL	Unidentified taxon 1	N. irene	6	15	0.453751	0.508671
TL	N. forresti	5	0.86089	0.23146	CBL	Unidentified taxon 1	N. leucurus	6	8	1.12964	0.308773
HFL	N. forresti	5	0.684029	0.00646999	CBL	Unidentified taxon 1	Unidentified taxon 3	6	11	2.56269	0.130258
EL	N. forresti	5	0.552182	0.000130978	CBL	Unidentified taxon 1	N. linzhiensis	6	6	1.68814	0.223002
SGL	N. forresti	5	0.861992	0.235489	CBL	Unidentified taxon 1	N. medogensis	6	4	3.74529	0.0889931
SBL	N. forresti	5	0.977807	0.922561	CBL	Unidentified taxon 1	N. nyalamensis	6	6	0.701529	0.421837
CBL	N. forresti	5	0.909185	0.462709	CBL	Unidentified taxon 1	Unidentified taxon 2	6	7	9.49865	0.0104342
ZB	N. forresti	5	0.833637	0.148088	CBL	Unidentified taxon 1	N. sikimensis	6	5	0.836046	0.384372
MB	N. forresti	5	0.866641	0.253088	CBL	N. nyalamensis	Unidentified taxon 4	6	4	0.73111	0.417394
IOW	N. forresti	5	0.930134	0.597284	CBL	N. nyalamensis	Unidentified taxon 5	6	3	0.784651	0.405123
ABL	N. forresti	5	0.734258	0.0211375	CBL	N. nyalamensis	Unidentified taxon 6	6	4	0.699172	0.42733
SH	N. forresti	5	0.792775	0.0706675	CBL	N. nyalamensis	N. clarkei	6	4	0.667045	0.437727
M-M	N. forresti	5	0.888416	0.3492	CBL	N. nyalamensis	N. fuscus	6	7	0.851929	0.375809
LMxT	N. forresti	5	0.847638	0.187167	CBL	N. nyalamensis	N. irene	6	15	1.0439	0.319749
LMbT	N. forresti	5	0.882769	0.322048	CBL	N. nyalamensis	N. leucurus	6	8	1.39498	0.260445
LM	N. forresti	5	0.915298	0.500073	CBL	N. nyalamensis	N. linzhiensis	6	6	1.08079	0.323005
OLLI	N. forresti	5	0.888313	0.34869	CBL	N. nyalamensis	N. medogensis	6	4	0.873172	0.377421
HBL	N. clarkei	4	0.846432	0.214814	CBL	Unidentified taxon 2	Unidentified taxon 4	7	4	0.323894	0.583199
TL	N. clarkei	4	0.808919	0.1192	CBL	Unidentified taxon 2	Unidentified taxon 5	7	3	0.625705	0.451746
HFL	N. clarkei	4	0.629776	0.00124072	CBL	Unidentified taxon 2	Unidentified taxon 6	7	4	0.6366	0.445485
EL	N. clarkei	4	0.629776	0.00124072	CBL	Unidentified taxon 2	N. clarkei	7	4	0.685506	0.429105
SGL	N. clarkei	4	0.983506	0.922258	CBL	Unidentified taxon 2	N. fuscus	7	7	3.30843	0.0939527
SBL	N. clarkei	4	0.907877	0.471227	CBL	Unidentified taxon 2	N. irene	7	15	5.33656	0.0316769
CBL	N. clarkei	4	0.820608	0.144608	CBL	Unidentified taxon 2	N. leucurus	7	8	1.56937	0.232365
ZB	N. clarkei	4	0.945759	0.689735	CBL	Unidentified taxon 2	Unidentified taxon 3	7	11	0.382783	0.544826
MB	N. clarkei	4	0.808056	0.117469	CBL	Unidentified taxon 2	N. linzhiensis	7	6	1.51434	0.244143
IOW	N. clarkei	4	0.846843	0.216101	CBL	Unidentified taxon 2	N. medogensis	7	4	0.0677139	0.80055
ABL	N. clarkei	4	0.889606	0.381284	CBL	Unidentified taxon 2	N. nyalamensis	7	6	1.71855	0.216588
SH	N. clarkei	4	0.919177	0.532345	CBL	Unidentified taxon 2	N. sikimensis	7	5	0.279387	0.608634
M-M	N. clarkei	4	0.79871	0.0999266	CBL	N. sikimensis	Unidentified taxon 4	5	4	8.68424e-32	1
LMxT	N. clarkei	4	0.629776	0.00124072	CBL	N. sikimensis	Unidentified taxon 5	5	3	0.353288	0.573971
LMbT	N. clarkei	4	0.736936	0.0289201	CBL	N. sikimensis	Unidentified taxon 6	5	4	0.00604128	0.940221
LM	N. clarkei	4	0.874291	0.314825	CBL	N. sikimensis	N. clarkei	5	4	0.0173329	0.898962
OLLI	N. clarkei	4	0.950474	0.719079	CBL	N. sikimensis	N. fuscus	5	7	0.513313	0.490102
HBL	Unidentified taxon 6	4	0.629776	0.00124072	CBL	N. sikimensis	N. irene	5	15	1.81212	0.194964
TL	Unidentified taxon 6	4	0.629776	0.00124072	CBL	N. sikimensis	N. leucurus	5	8	0.0560109	0.817265
HFL	Unidentified taxon 6	4	0.863709	0.273709	CBL	N. sikimensis	Unidentified taxon 3	5	11	0.0157972	0.901767
EL	Unidentified taxon 6	4	0.992745	0.971083	CBL	N. sikimensis	N. linzhiensis	5	6	0.018968	0.89349
SGL	Unidentified taxon 6	4	0.807351	0.116069	CBL	N. sikimensis	N. medogensis	5	4	0.0731248	0.79464
SBL	Unidentified taxon 6	4	0.725533	0.022162	CBL	N. sikimensis	N. nyalamensis	5	6	0.919389	0.362684
CBL	Unidentified taxon 6	4	0.834992	0.181196	EL	Unidentified taxon 5	Unidentified taxon 4	3	4	1.42857	0.285591
ZB	Unidentified taxon 6	4	0.979197	0.897295	EL	Unidentified taxon 5	Unidentified taxon 6	3	4	0.0816327	0.786555
MB	Unidentified taxon 6	4	0.972169	0.854867	EL	Unidentified taxon 5	N. clarkei	3	4	0.43554	0.538466
IOW	Unidentified taxon 6	4	0.964594	0.807773	EL	Unidentified taxon 5	N. fuscus	3	7	0.00930233	0.925537
ABL	Unidentified taxon 6	4	0.81525	0.132502	EL	Unidentified taxon 5	N. linzhiensis	3	6	0.388889	0.552654
SH	Unidentified taxon 6	4	0.800522	0.103159	EL	Unidentified taxon 5	N. medogensis	3	4	0.0892857	0.777108
M-M	Unidentified taxon 6	4	0.80798	0.117319	EL	Unidentified taxon 6	Unidentified taxon 4	4	4	12	0.0134
LMxT	Unidentified taxon 6	4	0.994046	0.977171	EL	Unidentified taxon 6	N. clarkei	4	4	0.75	0.419753
LMbT	Unidentified taxon 6	4	0.975093	0.872722	EL	Unidentified taxon 6	N. fuscus	4	7	0.626692	0.448931
LM	Unidentified taxon 6	4	0.885338	0.361935	EL	Unidentified taxon 6	N. linzhiensis	4	6	0.336842	0.577635
OLLI	Unidentified taxon 6	4	0.886531	0.367281	EL	Unidentified taxon 6	N. medogensis	4	4	0	1
HBL	Unidentified taxon 5	3	0.839379	0.212443	EL	N. clarkei	Unidentified taxon 4	4	4	1	0.355918
TL	Unidentified taxon 5	3	0.75	-6.83019e-07	EL	N. forresti	Unidentified taxon 4	5	4	0.777778	0.407084
HFL	Unidentified taxon 5	3	0.75	-9.10692e-07	EL	N. forresti	Unidentified taxon 5	5	3	0.706731	0.43275
EL	Unidentified taxon 5	3	0.75	-6.83019e-07	EL	N. forresti	Unidentified taxon 6	5	4	1.33333	0.286105
SGL	Unidentified taxon 5	3	0.825064	0.175854	EL	N. forresti	N. clarkei	5	4	0.0250896	0.878617
SBL	Unidentified taxon 5	3	0.831849	0.193041	EL	N. forresti	N. fuscus	5	7	3.46154	0.0924359
CBL	Unidentified taxon 5	3	0.909962	0.417952	EL	N. forresti	N. irene	5	15	1.73969	0.203713
ZB	Unidentified taxon 5	3	0.900385	0.386727	EL	N. forresti	N. leucurus	5	8	2.71738	0.127498
MB	Unidentified taxon 5	3	0.769402	0.043369	EL	N. forresti	Unidentified taxon 3	5	11	0.335106	0.571864
IOW	Unidentified taxon 5	3	0.816281	0.153989	EL	N. forresti	N. linzhiensis	5	6	0.204545	0.66178
ABL	Unidentified taxon 5	3	0.785207	0.0796516	EL	N. forresti	N. medogensis	5	4	1.75	0.227453
SH	Unidentified taxon 5	3	0.879627	0.323306	EL	N. forresti	Unidentified taxon 1	5	6	6.02783	0.0364467
M-M	Unidentified taxon 5	3	0.85217	0.246269	EL	N. forresti	N. nyalamensis	5	6	0.513742	0.491704
LMxT	Unidentified taxon 5	3	0.996991	0.895181	EL	N. forresti	Unidentified taxon 2	5	7	0.0961538	0.762861
LMbT	Unidentified taxon 5	3	0.941157	0.532043	EL	N. forresti	N. sikimensis	5	5	0.4	0.544737
LM	Unidentified taxon 5	3	0.997362	0.901858	EL	N. fuscus	Unidentified taxon 4	7	4	8.18182	0.0187685
OLLI	Unidentified taxon 5	3	0.833166	0.19641	EL	N. fuscus	N. clarkei	7	4	2.26677	0.166437
HBL	Unidentified taxon 4	4	0.769632	0.0579777	EL	N. fuscus	N. linzhiensis	7	6	1.86737	0.199058
TL	Unidentified taxon 4	4	0.791344	0.0875805	EL	N. irene	Unidentified taxon 4	15	4	2.95565	0.103732
HFL	Unidentified taxon 4	4	0.944337	0.68094	EL	N. irene	Unidentified taxon 5	15	3	0.00384246	0.95134
EL	Unidentified taxon 4	4	1	1	EL	N. irene	Unidentified taxon 6	15	4	0.234685	0.634254
SGL	Unidentified taxon 4	4	0.822551	0.149198	EL	N. irene	N. clarkei	15	4	1.12653	0.303363
SBL	Unidentified taxon 4	4	0.858757	0.255799	EL	N. irene	N. fuscus	15	7	0.00188608	0.96579
CBL	Unidentified taxon 4	4	0.720799	0.0197663	EL	N. irene	N. leucurus	15	8	0.243589	0.626748
ZB	Unidentified taxon 4	4	0.904346	0.452963	EL	N. irene	N. linzhiensis	15	6	1.0698	0.313977
MB	Unidentified taxon 4	4	0.935798	0.628879	EL	N. irene	N. medogensis	15	4	0.241277	0.629566
IOW	Unidentified taxon 4	4	0.964376	0.806407	EL	N. leucurus	Unidentified taxon 4	8	4	4.18803	0.0679085
ABL	Unidentified taxon 4	4	0.98954	0.955101	EL	N. leucurus	Unidentified taxon 5	8	3	0.113009	0.74445
SH	Unidentified taxon 4	4	0.931245	0.601738	EL	N. leucurus	Unidentified taxon 6	8	4	0.731707	0.412356
M-M	Unidentified taxon 4	4	0.85056	0.227979	EL	N. leucurus	N. clarkei	8	4	1.85185	0.203447
LMxT	Unidentified taxon 4	4	0.693757	0.00979876	EL	N. leucurus	N. fuscus	8	7	0.198867	0.662974
LMbT	Unidentified taxon 4	4	0.985799	0.935082	EL	N. leucurus	N. linzhiensis	8	6	1.94439	0.188472
LM	Unidentified taxon 4	4	0.808592	0.118543	EL	N. leucurus	N. medogensis	8	4	0.769231	0.401034
OLLI	Unidentified taxon 4	4	0.89143	0.389749	EL	Unidentified taxon 3	Unidentified taxon 4	11	4	0.346667	0.566097
					EL	Unidentified taxon 3	Unidentified taxon 5	11	3	2.62228	0.131338
					EL	Unidentified taxon 3	Unidentified taxon 6	11	4	5.50588	0.0354591
					EL	Unidentified taxon 3	N. clarkei	11	4	0.581735	0.45925
The Shapiro-Wilk test tests the null hypothesis that the data was drawn from a normal distribution.The chance of rejecting the null hypothesis when it is true is close to 5% regardless of sample size. (https://docs.scipy.org/doc/scipy/reference/generated/scipy.stats.shapiro.html)					EL	Unidentified taxon 3	N. fuscus	11	7	11.3778	0.00387393
					EL	Unidentified taxon 3	N. irene	11	15	5.76046	0.0245047
					EL	Unidentified taxon 3	N. leucurus	11	8	8.36904	0.0101129
					EL	Unidentified taxon 3	N. linzhiensis	11	6	1.52623	0.235679
					EL	Unidentified taxon 3	N. medogensis	11	4	7.02	0.0200297
The Levene test tests the null hypothesis that all input samples are from populations with equal variances. Levene’s test is an alternative to Bartlett’s test bartlett in the case where there are significant deviations from normality. (https://docs.scipy.org/doc/scipy/reference/generated/scipy.stats.levene.html)					EL	Unidentified taxon 3	N. nyalamensis	11	6	2.21043	0.157797
					EL	N. linzhiensis	Unidentified taxon 4	6	4	1.6	0.241504
					EL	N. linzhiensis	N. clarkei	6	4	0.064	0.806661
					EL	N. medogensis	Unidentified taxon 4	4	4	inf	0
					EL	N. medogensis	N. clarkei	4	4	1	0.355918
					EL	N. medogensis	N. fuscus	4	7	0.736364	0.413097
					EL	N. medogensis	N. linzhiensis	4	6	0.4	0.544737
					EL	Unidentified taxon 1	Unidentified taxon 4	6	4	16	0.00394977
					EL	Unidentified taxon 1	Unidentified taxon 5	6	3	0.111111	0.748645
					EL	Unidentified taxon 1	Unidentified taxon 6	6	4	1.96923	0.198131
					EL	Unidentified taxon 1	N. clarkei	6	4	4.12632	0.0766984
					EL	Unidentified taxon 1	N. fuscus	6	7	0.222672	0.646233
					EL	Unidentified taxon 1	N. irene	6	15	0.148728	0.704038
					EL	Unidentified taxon 1	N. leucurus	6	8	0.012513	0.912782
					EL	Unidentified taxon 1	Unidentified taxon 3	6	11	18.422	0.000641945
					EL	Unidentified taxon 1	N. linzhiensis	6	6	3.46154	0.0924359
					EL	Unidentified taxon 1	N. medogensis	6	4	2.56	0.148266
					EL	Unidentified taxon 1	N. nyalamensis	6	6	0.769231	0.401034
					EL	Unidentified taxon 1	Unidentified taxon 2	6	7	4.71174	0.052717
					EL	Unidentified taxon 1	N. sikimensis	6	5	2.26677	0.166437
					EL	N. nyalamensis	Unidentified taxon 4	6	4	1.37143	0.275264
					EL	N. nyalamensis	Unidentified taxon 5	6	3	0.0630631	0.808931
					EL	N. nyalamensis	Unidentified taxon 6	6	4	0	1
					EL	N. nyalamensis	N. clarkei	6	4	0.282353	0.609596
					EL	N. nyalamensis	N. fuscus	6	7	0.331104	0.576591
					EL	N. nyalamensis	N. irene	6	15	0.262673	0.614197
					EL	N. nyalamensis	N. leucurus	6	8	0.690832	0.422112
					EL	N. nyalamensis	N. linzhiensis	6	6	0.172414	0.686744
					EL	N. nyalamensis	N. medogensis	6	4	0	1
					EL	Unidentified taxon 2	Unidentified taxon 4	7	4	1.30909	0.282076
					EL	Unidentified taxon 2	Unidentified taxon 5	7	3	0.595349	0.462538
					EL	Unidentified taxon 2	Unidentified taxon 6	7	4	0.626692	0.448931
					EL	Unidentified taxon 2	N. clarkei	7	4	0.0134128	0.910343
					EL	Unidentified taxon 2	N. fuscus	7	7	2.7	0.126274
					EL	Unidentified taxon 2	N. irene	7	15	1.58619	0.222371
					EL	Unidentified taxon 2	N. leucurus	7	8	2.67365	0.125991
					EL	Unidentified taxon 2	Unidentified taxon 3	7	11	1.11111	0.307499
					EL	Unidentified taxon 2	N. linzhiensis	7	6	0.0291777	0.867471
					EL	Unidentified taxon 2	N. medogensis	7	4	0.736364	0.413097
					EL	Unidentified taxon 2	N. nyalamensis	7	6	0.331104	0.576591
					EL	Unidentified taxon 2	N. sikimensis	7	5	0.144928	0.711393
					EL	N. sikimensis	Unidentified taxon 4	5	4	2.07407	0.193006
					EL	N. sikimensis	Unidentified taxon 5	5	3	0.206897	0.665205
					EL	N. sikimensis	Unidentified taxon 6	5	4	0.10728	0.752841
					EL	N. sikimensis	N. clarkei	5	4	0.179487	0.684528
					EL	N. sikimensis	N. fuscus	5	7	1.09601	0.319787
					EL	N. sikimensis	N. irene	5	15	0.601485	0.448082
					EL	N. sikimensis	N. leucurus	5	8	1.25704	0.286091
					EL	N. sikimensis	Unidentified taxon 3	5	11	2.17996	0.161956
					EL	N. sikimensis	N. linzhiensis	5	6	0.0430622	0.840228
					EL	N. sikimensis	N. medogensis	5	4	0.12963	0.729434
					EL	N. sikimensis	N. nyalamensis	5	6	0.0522244	0.824345
					HBL	Unidentified taxon 5	Unidentified taxon 4	3	4	0.255474	0.634734
					HBL	Unidentified taxon 5	Unidentified taxon 6	3	4	0.0166423	0.902382
					HBL	Unidentified taxon 5	N. clarkei	3	4	2.32111	0.188131
					HBL	Unidentified taxon 5	N. fuscus	3	7	0.721649	0.420297
					HBL	Unidentified taxon 5	N. linzhiensis	3	6	0.673077	0.439021
					HBL	Unidentified taxon 5	N. medogensis	3	4	0.453176	0.530686
					HBL	Unidentified taxon 6	Unidentified taxon 4	4	4	0.0868167	0.778192
					HBL	Unidentified taxon 6	N. clarkei	4	4	2.41509	0.171165
					HBL	Unidentified taxon 6	N. fuscus	4	7	1.10803	0.319951
					HBL	Unidentified taxon 6	N. linzhiensis	4	6	1.00771	0.344845
					HBL	Unidentified taxon 6	N. medogensis	4	4	0.603774	0.466662
					HBL	N. clarkei	Unidentified taxon 4	4	4	7.57343	0.0332043
					HBL	N. forresti	Unidentified taxon 4	5	4	1.89503	0.211052
					HBL	N. forresti	Unidentified taxon 5	5	3	0.204735	0.666825
					HBL	N. forresti	Unidentified taxon 6	5	4	0.354597	0.570265
					HBL	N. forresti	N. clarkei	5	4	2.8785	0.133585
					HBL	N. forresti	N. fuscus	5	7	0.674157	0.430745
					HBL	N. forresti	N. irene	5	15	0.543532	0.470474
					HBL	N. forresti	N. leucurus	5	8	6.84024	0.0240256
					HBL	N. forresti	Unidentified taxon 3	5	11	1.8319	0.197353
					HBL	N. forresti	N. linzhiensis	5	6	0.499824	0.497473
					HBL	N. forresti	N. medogensis	5	4	0.173181	0.689762
					HBL	N. forresti	Unidentified taxon 1	5	6	0.105572	0.752668
					HBL	N. forresti	N. nyalamensis	5	6	0.278351	0.610542
					HBL	N. forresti	Unidentified taxon 2	5	7	0.297745	0.59726
					HBL	N. forresti	N. sikimensis	5	5	6.53333	0.033855
					HBL	N. fuscus	Unidentified taxon 4	7	4	1.87817	0.20375
					HBL	N. fuscus	N. clarkei	7	4	0.00575605	0.941183
					HBL	N. fuscus	N. linzhiensis	7	6	0.0744854	0.78997
					HBL	N. irene	Unidentified taxon 4	15	4	1.56563	0.227788
					HBL	N. irene	Unidentified taxon 5	15	3	0.622585	0.441624
					HBL	N. irene	Unidentified taxon 6	15	4	1.01484	0.327872
					HBL	N. irene	N. clarkei	15	4	0.00796724	0.929919
					HBL	N. irene	N. fuscus	15	7	0.000478325	0.982768
					HBL	N. irene	N. leucurus	15	8	0.179385	0.676208
					HBL	N. irene	N. linzhiensis	15	6	0.0631201	0.804328
					HBL	N. irene	N. medogensis	15	4	0.225135	0.641192
					HBL	N. leucurus	Unidentified taxon 4	8	4	14.6667	0.00332044
					HBL	N. leucurus	Unidentified taxon 5	8	3	5.53091	0.0431784
					HBL	N. leucurus	Unidentified taxon 6	8	4	6.09283	0.0331976
					HBL	N. leucurus	N. clarkei	8	4	0.264317	0.618339
					HBL	N. leucurus	N. fuscus	8	7	0.181095	0.677395
					HBL	N. leucurus	N. linzhiensis	8	6	0.992481	0.338802
					HBL	N. leucurus	N. medogensis	8	4	3.5536	0.0887756
					HBL	Unidentified taxon 3	Unidentified taxon 4	11	4	0.35009	0.564211
					HBL	Unidentified taxon 3	Unidentified taxon 5	11	3	0.106726	0.74953
					HBL	Unidentified taxon 3	Unidentified taxon 6	11	4	0.00187816	0.966091
					HBL	Unidentified taxon 3	N. clarkei	11	4	12.0472	0.00413864
					HBL	Unidentified taxon 3	N. fuscus	11	7	3.78483	0.0695062
					HBL	Unidentified taxon 3	N. irene	11	15	3.10404	0.0908332
					HBL	Unidentified taxon 3	N. leucurus	11	8	25.5159	9.84342e-05
					HBL	Unidentified taxon 3	N. linzhiensis	11	6	3.8441	0.0687635
					HBL	Unidentified taxon 3	N. medogensis	11	4	3.11361	0.101107
					HBL	Unidentified taxon 3	N. nyalamensis	11	6	0.0486701	0.828368
					HBL	N. linzhiensis	Unidentified taxon 4	6	4	2.18141	0.177934
					HBL	N. linzhiensis	N. clarkei	6	4	0.187647	0.676324
					HBL	N. medogensis	Unidentified taxon 4	4	4	2.53846	0.162211
					HBL	N. medogensis	N. clarkei	4	4	1.28	0.301082
					HBL	N. medogensis	N. fuscus	4	7	0.282047	0.608218
					HBL	N. medogensis	N. linzhiensis	4	6	0.134351	0.723467
					HBL	Unidentified taxon 1	Unidentified taxon 4	6	4	3.42857	0.101222
					HBL	Unidentified taxon 1	Unidentified taxon 5	6	3	0.533333	0.488923
					HBL	Unidentified taxon 1	Unidentified taxon 6	6	4	0.746667	0.412691
					HBL	Unidentified taxon 1	N. clarkei	6	4	2.6449	0.142535
					HBL	Unidentified taxon 1	N. fuscus	6	7	0.573201	0.464898
					HBL	Unidentified taxon 1	N. irene	6	15	0.450951	0.509967
					HBL	Unidentified taxon 1	N. leucurus	6	8	6.61224	0.0244811
					HBL	Unidentified taxon 1	Unidentified taxon 3	6	11	3.72825	0.0726234
					HBL	Unidentified taxon 1	N. linzhiensis	6	6	0.342179	0.571536
					HBL	Unidentified taxon 1	N. medogensis	6	4	0.0326531	0.861096
					HBL	Unidentified taxon 1	N. nyalamensis	6	6	0.63981	0.442366
					HBL	Unidentified taxon 1	Unidentified taxon 2	6	7	0.87817	0.368822
					HBL	Unidentified taxon 1	N. sikimensis	6	5	11.0239	0.00893705
					HBL	N. nyalamensis	Unidentified taxon 4	6	4	0.183732	0.679493
					HBL	N. nyalamensis	Unidentified taxon 5	6	3	0.00334768	0.955478
					HBL	N. nyalamensis	Unidentified taxon 6	6	4	0.00809444	0.930524
					HBL	N. nyalamensis	N. clarkei	6	4	2.54118	0.149578
					HBL	N. nyalamensis	N. fuscus	6	7	1.37117	0.266353
					HBL	N. nyalamensis	N. irene	6	15	1.28939	0.270283
					HBL	N. nyalamensis	N. leucurus	6	8	6.63859	0.0242515
					HBL	N. nyalamensis	N. linzhiensis	6	6	1.12974	0.312823
					HBL	N. nyalamensis	N. medogensis	6	4	0.553412	0.478205
					HBL	Unidentified taxon 2	Unidentified taxon 4	7	4	0.813674	0.390538
					HBL	Unidentified taxon 2	Unidentified taxon 5	7	3	0.0095952	0.924378
					HBL	Unidentified taxon 2	Unidentified taxon 6	7	4	0.0883282	0.773059
					HBL	Unidentified taxon 2	N. clarkei	7	4	4.91945	0.0537407
					HBL	Unidentified taxon 2	N. fuscus	7	7	1.56634	0.234587
					HBL	Unidentified taxon 2	N. irene	7	15	1.30572	0.266667
					HBL	Unidentified taxon 2	N. leucurus	7	8	11.4332	0.00491582
					HBL	Unidentified taxon 2	Unidentified taxon 3	7	11	0.455737	0.509262
					HBL	Unidentified taxon 2	N. linzhiensis	7	6	1.39186	0.262976
					HBL	Unidentified taxon 2	N. medogensis	7	4	0.829084	0.386275
					HBL	Unidentified taxon 2	N. nyalamensis	7	6	0.037047	0.850877
					HBL	Unidentified taxon 2	N. sikimensis	7	5	3.11239	0.108165
					HBL	N. sikimensis	Unidentified taxon 4	5	4	0.349643	0.572906
					HBL	N. sikimensis	Unidentified taxon 5	5	3	1.17131	0.320698
					HBL	N. sikimensis	Unidentified taxon 6	5	4	0.498941	0.502792
					HBL	N. sikimensis	N. clarkei	5	4	19.6195	0.0030465
					HBL	N. sikimensis	N. fuscus	5	7	3.35889	0.0967434
					HBL	N. sikimensis	N. irene	5	15	2.68794	0.11847
					HBL	N. sikimensis	N. leucurus	5	8	30.3983	0.000182501
					HBL	N. sikimensis	Unidentified taxon 3	5	11	2.39073	0.144358
					HBL	N. sikimensis	N. linzhiensis	5	6	4.4098	0.0651232
					HBL	N. sikimensis	N. medogensis	5	4	7.862	0.0263751
					HBL	N. sikimensis	N. nyalamensis	5	6	0.768541	0.403461
					HFL	Unidentified taxon 5	Unidentified taxon 4	3	4	0.142857	0.720971
					HFL	Unidentified taxon 5	Unidentified taxon 6	3	4	0.0174216	0.900138
					HFL	Unidentified taxon 5	N. clarkei	3	4	0.0420168	0.845671
					HFL	Unidentified taxon 5	N. fuscus	3	7	0.340845	0.575429
					HFL	Unidentified taxon 5	N. linzhiensis	3	6	0.179487	0.684528
					HFL	Unidentified taxon 5	N. medogensis	3	4	0.0420168	0.845671
					HFL	Unidentified taxon 6	Unidentified taxon 4	4	4	0.157895	0.704853
					HFL	Unidentified taxon 6	N. clarkei	4	4	0.2	0.670412
					HFL	Unidentified taxon 6	N. fuscus	4	7	0.408251	0.538778
					HFL	Unidentified taxon 6	N. linzhiensis	4	6	0.177778	0.684391
					HFL	Unidentified taxon 6	N. medogensis	4	4	0.2	0.670412
					HFL	N. clarkei	Unidentified taxon 4	4	4	0.428571	0.536963
					HFL	N. forresti	Unidentified taxon 4	5	4	0.0707071	0.797972
					HFL	N. forresti	Unidentified taxon 5	5	3	0.0267857	0.87537
					HFL	N. forresti	Unidentified taxon 6	5	4	0.00700701	0.935632
					HFL	N. forresti	N. clarkei	5	4	0.179487	0.684528
					HFL	N. forresti	N. fuscus	5	7	0.433604	0.525096
					HFL	N. forresti	N. irene	5	15	0.100746	0.754588
					HFL	N. forresti	N. leucurus	5	8	0.825765	0.382978
					HFL	N. forresti	Unidentified taxon 3	5	11	0.230511	0.63856
					HFL	N. forresti	N. linzhiensis	5	6	0.0909091	0.769875
					HFL	N. forresti	N. medogensis	5	4	0.179487	0.684528
					HFL	N. forresti	Unidentified taxon 1	5	6	1.45455	0.258547
					HFL	N. forresti	N. nyalamensis	5	6	0.0522244	0.824345
					HFL	N. forresti	Unidentified taxon 2	5	7	0.00816993	0.929764
					HFL	N. forresti	N. sikimensis	5	5	0.8	0.397204
					HFL	N. fuscus	Unidentified taxon 4	7	4	0.210872	0.656975
					HFL	N. fuscus	N. clarkei	7	4	0.620616	0.451067
					HFL	N. fuscus	N. linzhiensis	7	6	0.315729	0.585453
					HFL	N. irene	Unidentified taxon 4	15	4	0	1
					HFL	N. irene	Unidentified taxon 5	15	3	0.18018	0.676871
					HFL	N. irene	Unidentified taxon 6	15	4	0.147484	0.705712
					HFL	N. irene	N. clarkei	15	4	0.536842	0.473727
					HFL	N. irene	N. fuscus	15	7	0.663247	0.425007
					HFL	N. irene	N. leucurus	15	8	0.268542	0.609729
					HFL	N. irene	N. linzhiensis	15	6	0	1
					HFL	N. irene	N. medogensis	15	4	0.536842	0.473727
					HFL	N. leucurus	Unidentified taxon 4	8	4	0.222222	0.647468
					HFL	N. leucurus	Unidentified taxon 5	8	3	1.08354	0.325062
					HFL	N. leucurus	Unidentified taxon 6	8	4	1.56863	0.238904
					HFL	N. leucurus	N. clarkei	8	4	2.30769	0.159699
					HFL	N. leucurus	N. fuscus	8	7	0.190464	0.669691
					HFL	N. leucurus	N. linzhiensis	8	6	0.270677	0.612342
					HFL	N. leucurus	N. medogensis	8	4	2.30769	0.159699
					HFL	Unidentified taxon 3	Unidentified taxon 4	11	4	0.619048	0.445508
					HFL	Unidentified taxon 3	Unidentified taxon 5	11	3	0.0364742	0.851733
					HFL	Unidentified taxon 3	Unidentified taxon 6	11	4	0.168345	0.688268
					HFL	Unidentified taxon 3	N. clarkei	11	4	0.00671835	0.935923
					HFL	Unidentified taxon 3	N. fuscus	11	7	1.5544	0.23043
					HFL	Unidentified taxon 3	N. irene	11	15	1.02412	0.321637
					HFL	Unidentified taxon 3	N. leucurus	11	8	3.19644	0.0916375
					HFL	Unidentified taxon 3	N. linzhiensis	11	6	0.816993	0.380348
					HFL	Unidentified taxon 3	N. medogensis	11	4	0.00671835	0.935923
					HFL	Unidentified taxon 3	N. nyalamensis	11	6	0.529412	0.478059
					HFL	N. linzhiensis	Unidentified taxon 4	6	4	0	1
					HFL	N. linzhiensis	N. clarkei	6	4	0.533333	0.486042
					HFL	N. medogensis	Unidentified taxon 4	4	4	0.428571	0.536963
					HFL	N. medogensis	N. clarkei	4	4	0	1
					HFL	N. medogensis	N. fuscus	4	7	0.620616	0.451067
					HFL	N. medogensis	N. linzhiensis	4	6	0.533333	0.486042
					HFL	Unidentified taxon 1	Unidentified taxon 4	6	4	0.817021	0.392457
					HFL	Unidentified taxon 1	Unidentified taxon 5	6	3	1.12281	0.324502
					HFL	Unidentified taxon 1	Unidentified taxon 6	6	4	1.48148	0.258227
					HFL	Unidentified taxon 1	N. clarkei	6	4	1.92	0.20326
					HFL	Unidentified taxon 1	N. fuscus	6	7	0.0409017	0.84342
					HFL	Unidentified taxon 1	N. irene	6	15	1.96213	0.177406
					HFL	Unidentified taxon 1	N. leucurus	6	8	1.00621	0.335611
					HFL	Unidentified taxon 1	Unidentified taxon 3	6	11	4.36488	0.0541406
					HFL	Unidentified taxon 1	N. linzhiensis	6	6	1.17647	0.303532
					HFL	Unidentified taxon 1	N. medogensis	6	4	1.92	0.20326
					HFL	Unidentified taxon 1	N. nyalamensis	6	6	0.895522	0.36629
					HFL	Unidentified taxon 1	Unidentified taxon 2	6	7	1.7611	0.211374
					HFL	Unidentified taxon 1	N. sikimensis	6	5	0.127924	0.728838
					HFL	N. nyalamensis	Unidentified taxon 4	6	4	0	1
					HFL	N. nyalamensis	Unidentified taxon 5	6	3	0.0933333	0.768866
					HFL	N. nyalamensis	Unidentified taxon 6	6	4	0.0813559	0.782713
					HFL	N. nyalamensis	N. clarkei	6	4	0.282353	0.609596
					HFL	N. nyalamensis	N. fuscus	6	7	0.277125	0.609043
					HFL	N. nyalamensis	N. irene	6	15	0	1
					HFL	N. nyalamensis	N. leucurus	6	8	0.146939	0.708183
					HFL	N. nyalamensis	N. linzhiensis	6	6	0	1
					HFL	N. nyalamensis	N. medogensis	6	4	0.282353	0.609596
					HFL	Unidentified taxon 2	Unidentified taxon 4	7	4	0.0430622	0.840228
					HFL	Unidentified taxon 2	Unidentified taxon 5	7	3	0.064	0.806661
					HFL	Unidentified taxon 2	Unidentified taxon 6	7	4	0.0345711	0.85662
					HFL	Unidentified taxon 2	N. clarkei	7	4	0.296443	0.59935
					HFL	Unidentified taxon 2	N. fuscus	7	7	0.529412	0.48081
					HFL	Unidentified taxon 2	N. irene	7	15	0.0675068	0.797658
					HFL	Unidentified taxon 2	N. leucurus	7	8	0.723218	0.41048
					HFL	Unidentified taxon 2	Unidentified taxon 3	7	11	0.426667	0.522905
					HFL	Unidentified taxon 2	N. linzhiensis	7	6	0.0564103	0.816628
					HFL	Unidentified taxon 2	N. medogensis	7	4	0.296443	0.59935
					HFL	Unidentified taxon 2	N. nyalamensis	7	6	0.0347734	0.855466
					HFL	Unidentified taxon 2	N. sikimensis	7	5	0.89135	0.367363
					HFL	N. sikimensis	Unidentified taxon 4	5	4	0.368421	0.563028
					HFL	N. sikimensis	Unidentified taxon 5	5	3	0.706731	0.43275
					HFL	N. sikimensis	Unidentified taxon 6	5	4	0.940493	0.364458
					HFL	N. sikimensis	N. clarkei	5	4	1.32551	0.287408
					HFL	N. sikimensis	N. fuscus	5	7	0.00608273	0.939373
					HFL	N. sikimensis	N. irene	5	15	0.731928	0.403504
					HFL	N. sikimensis	N. leucurus	5	8	0.282051	0.605917
					HFL	N. sikimensis	Unidentified taxon 3	5	11	2.68568	0.123524
					HFL	N. sikimensis	N. linzhiensis	5	6	0.513742	0.491704
					HFL	N. sikimensis	N. medogensis	5	4	1.32551	0.287408
					HFL	N. sikimensis	N. nyalamensis	5	6	0.350649	0.568322
					IOW	Unidentified taxon 5	Unidentified taxon 4	3	4	0.755263	0.424559
					IOW	Unidentified taxon 5	Unidentified taxon 6	3	4	0.460302	0.527607
					IOW	Unidentified taxon 5	N. clarkei	3	4	0.0074599	0.934524
					IOW	Unidentified taxon 5	N. fuscus	3	7	0.0491101	0.830171
					IOW	Unidentified taxon 5	N. linzhiensis	3	6	0.197712	0.669997
					IOW	Unidentified taxon 5	N. medogensis	3	4	8.99889	0.0301056
					IOW	Unidentified taxon 6	Unidentified taxon 4	4	4	0.237721	0.643159
					IOW	Unidentified taxon 6	N. clarkei	4	4	0.928793	0.372395
					IOW	Unidentified taxon 6	N. fuscus	4	7	2.11193	0.180116
					IOW	Unidentified taxon 6	N. linzhiensis	4	6	0.0111644	0.918452
					IOW	Unidentified taxon 6	N. medogensis	4	4	12.4355	0.0124219
					IOW	N. clarkei	Unidentified taxon 4	4	4	1.32796	0.293005
					IOW	N. forresti	Unidentified taxon 4	5	4	3.07712	0.122843
					IOW	N. forresti	Unidentified taxon 5	5	3	0.0717108	0.79783
					IOW	N. forresti	Unidentified taxon 6	5	4	3.49325	0.103827
					IOW	N. forresti	N. clarkei	5	4	0.032032	0.863027
					IOW	N. forresti	N. fuscus	5	7	0.00469566	0.946719
					IOW	N. forresti	N. irene	5	15	2.81139	0.110878
					IOW	N. forresti	N. leucurus	5	8	0.661041	0.433438
					IOW	N. forresti	Unidentified taxon 3	5	11	1.82333	0.198344
					IOW	N. forresti	N. linzhiensis	5	6	0.859954	0.37795
					IOW	N. forresti	N. medogensis	5	4	26.873	0.00127538
					IOW	N. forresti	Unidentified taxon 1	5	6	9.88395	0.0118539
					IOW	N. forresti	N. nyalamensis	5	6	1.29343	0.284788
					IOW	N. forresti	Unidentified taxon 2	5	7	0.000543557	0.981858
					IOW	N. forresti	N. sikimensis	5	5	2.27556	0.169862
					IOW	N. fuscus	Unidentified taxon 4	7	4	2.8508	0.125597
					IOW	N. fuscus	N. clarkei	7	4	0.0150297	0.905121
					IOW	N. fuscus	N. linzhiensis	7	6	0.910431	0.360498
					IOW	N. irene	Unidentified taxon 4	15	4	0.00356179	0.953106
					IOW	N. irene	Unidentified taxon 5	15	3	0.999584	0.332293
					IOW	N. irene	Unidentified taxon 6	15	4	0.190103	0.668317
					IOW	N. irene	N. clarkei	15	4	1.64452	0.216918
					IOW	N. irene	N. fuscus	15	7	3.36728	0.0814217
					IOW	N. irene	N. leucurus	15	8	1.48786	0.236071
					IOW	N. irene	N. linzhiensis	15	6	0.343568	0.564676
					IOW	N. irene	N. medogensis	15	4	10.0377	0.00561849
					IOW	N. leucurus	Unidentified taxon 4	8	4	1.13896	0.310959
					IOW	N. leucurus	Unidentified taxon 5	8	3	0.0728035	0.793383
					IOW	N. leucurus	Unidentified taxon 6	8	4	0.412828	0.53499
					IOW	N. leucurus	N. clarkei	8	4	0.207852	0.658196
					IOW	N. leucurus	N. fuscus	8	7	0.582538	0.458947
					IOW	N. leucurus	N. linzhiensis	8	6	0.163702	0.69289
					IOW	N. leucurus	N. medogensis	8	4	20.1509	0.00116276
					IOW	Unidentified taxon 3	Unidentified taxon 4	11	4	0.213799	0.651449
					IOW	Unidentified taxon 3	Unidentified taxon 5	11	3	0.503931	0.491343
					IOW	Unidentified taxon 3	Unidentified taxon 6	11	4	0.00131775	0.971594
					IOW	Unidentified taxon 3	N. clarkei	11	4	0.916154	0.355949
					IOW	Unidentified taxon 3	N. fuscus	11	7	2.00247	0.176211
					IOW	Unidentified taxon 3	N. irene	11	15	0.309513	0.58313
					IOW	Unidentified taxon 3	N. leucurus	11	8	0.527448	0.477563
					IOW	Unidentified taxon 3	N. linzhiensis	11	6	0.0268928	0.871928
					IOW	Unidentified taxon 3	N. medogensis	11	4	13.7568	0.00262455
					IOW	Unidentified taxon 3	N. nyalamensis	11	6	0.0435659	0.837471
					IOW	N. linzhiensis	Unidentified taxon 4	6	4	0.227758	0.645956
					IOW	N. linzhiensis	N. clarkei	6	4	0.389625	0.549878
					IOW	N. medogensis	Unidentified taxon 4	4	4	6.26545	0.0463343
					IOW	N. medogensis	N. clarkei	4	4	13.8563	0.0098244
					IOW	N. medogensis	N. fuscus	4	7	26.9967	0.000567202
					IOW	N. medogensis	N. linzhiensis	4	6	8.88419	0.0175833
					IOW	Unidentified taxon 1	Unidentified taxon 4	6	4	1.64721	0.235265
					IOW	Unidentified taxon 1	Unidentified taxon 5	6	3	3.80579	0.0920531
					IOW	Unidentified taxon 1	Unidentified taxon 6	6	4	3.49228	0.0985941
					IOW	Unidentified taxon 1	N. clarkei	6	4	5.80421	0.0425618
					IOW	Unidentified taxon 1	N. fuscus	6	7	11.3114	0.00632752
					IOW	Unidentified taxon 1	N. irene	6	15	3.40905	0.0804779
					IOW	Unidentified taxon 1	N. leucurus	6	8	8.02798	0.0150812
					IOW	Unidentified taxon 1	Unidentified taxon 3	6	11	5.20042	0.0376181
					IOW	Unidentified taxon 1	N. linzhiensis	6	6	3.48888	0.0913294
					IOW	Unidentified taxon 1	N. medogensis	6	4	1.45656	0.26195
					IOW	Unidentified taxon 1	N. nyalamensis	6	6	2.16046	0.172349
					IOW	Unidentified taxon 1	Unidentified taxon 2	6	7	10.7371	0.00737621
					IOW	Unidentified taxon 1	N. sikimensis	6	5	3.20681	0.106943
					IOW	N. nyalamensis	Unidentified taxon 4	6	4	0.0321759	0.862102
					IOW	N. nyalamensis	Unidentified taxon 5	6	3	0.385719	0.554235
					IOW	N. nyalamensis	Unidentified taxon 6	6	4	0.0349071	0.856442
					IOW	N. nyalamensis	N. clarkei	6	4	0.676248	0.434706
					IOW	N. nyalamensis	N. fuscus	6	7	1.47007	0.250733
					IOW	N. nyalamensis	N. irene	6	15	0.0379325	0.847646
					IOW	N. nyalamensis	N. leucurus	6	8	0.525939	0.482222
					IOW	N. nyalamensis	N. linzhiensis	6	6	0.0759414	0.788485
					IOW	N. nyalamensis	N. medogensis	6	4	6.0852	0.0389029
					IOW	Unidentified taxon 2	Unidentified taxon 4	7	4	2.62114	0.139902
					IOW	Unidentified taxon 2	Unidentified taxon 5	7	3	0.0539275	0.822195
					IOW	Unidentified taxon 2	Unidentified taxon 6	7	4	1.84055	0.207937
					IOW	Unidentified taxon 2	N. clarkei	7	4	0.0205987	0.88904
					IOW	Unidentified taxon 2	N. fuscus	7	7	0.00147493	0.969996
					IOW	Unidentified taxon 2	N. irene	7	15	3.35905	0.0817674
					IOW	Unidentified taxon 2	N. leucurus	7	8	0.58186	0.459203
					IOW	Unidentified taxon 2	Unidentified taxon 3	7	11	1.98108	0.178407
					IOW	Unidentified taxon 2	N. linzhiensis	7	6	0.897601	0.363775
					IOW	Unidentified taxon 2	N. medogensis	7	4	24.4885	0.000792835
					IOW	Unidentified taxon 2	N. nyalamensis	7	6	1.44417	0.254699
					IOW	Unidentified taxon 2	N. sikimensis	7	5	1.88587	0.199673
					IOW	N. sikimensis	Unidentified taxon 4	5	4	0.121472	0.73769
					IOW	N. sikimensis	Unidentified taxon 5	5	3	0.489045	0.51054
					IOW	N. sikimensis	Unidentified taxon 6	5	4	0.0150457	0.905823
					IOW	N. sikimensis	N. clarkei	5	4	0.914895	0.370678
					IOW	N. sikimensis	N. fuscus	5	7	2.03114	0.184561
					IOW	N. sikimensis	N. irene	5	15	0.119066	0.734049
					IOW	N. sikimensis	N. leucurus	5	8	0.543636	0.476363
					IOW	N. sikimensis	Unidentified taxon 3	5	11	0.00721259	0.933522
					IOW	N. sikimensis	N. linzhiensis	5	6	0.040411	0.845149
					IOW	N. sikimensis	N. medogensis	5	4	10.269	0.0149715
					IOW	N. sikimensis	N. nyalamensis	5	6	0.0111108	0.918364
					LM	Unidentified taxon 5	Unidentified taxon 4	3	4	3.50808	0.119952
					LM	Unidentified taxon 5	Unidentified taxon 6	3	4	0.333219	0.588786
					LM	Unidentified taxon 5	N. clarkei	3	4	0.437016	0.537806
					LM	Unidentified taxon 5	N. fuscus	3	7	1.3644	0.276406
					LM	Unidentified taxon 5	N. linzhiensis	3	6	0.88172	0.378993
					LM	Unidentified taxon 5	N. medogensis	3	4	1.38398	0.292377
					LM	Unidentified taxon 6	Unidentified taxon 4	4	4	0.0268382	0.875249
					LM	Unidentified taxon 6	N. clarkei	4	4	0.0506871	0.829344
					LM	Unidentified taxon 6	N. fuscus	4	7	0.731972	0.414441
					LM	Unidentified taxon 6	N. linzhiensis	4	6	0.204978	0.662758
					LM	Unidentified taxon 6	N. medogensis	4	4	0.541294	0.489648
					LM	N. clarkei	Unidentified taxon 4	4	4	0.024665	0.880356
					LM	N. forresti	Unidentified taxon 4	5	4	2.06485	0.193882
					LM	N. forresti	Unidentified taxon 5	5	3	0.139573	0.721551
					LM	N. forresti	Unidentified taxon 6	5	4	0.24832	0.633534
					LM	N. forresti	N. clarkei	5	4	0.462341	0.518379
					LM	N. forresti	N. fuscus	5	7	1.85255	0.203368
					LM	N. forresti	N. irene	5	15	8.16863	0.0104484
					LM	N. forresti	N. leucurus	5	8	2.18023	0.16784
					LM	N. forresti	Unidentified taxon 3	5	11	0.262955	0.616092
					LM	N. forresti	N. linzhiensis	5	6	1.01503	0.340018
					LM	N. forresti	N. medogensis	5	4	1.84043	0.217024
					LM	N. forresti	Unidentified taxon 1	5	6	3.89805	0.079782
					LM	N. forresti	N. nyalamensis	5	6	0.396436	0.544586
					LM	N. forresti	Unidentified taxon 2	5	7	0.460518	0.51278
					LM	N. forresti	N. sikimensis	5	5	0.368404	0.560702
					LM	N. fuscus	Unidentified taxon 4	7	4	0.693475	0.42653
					LM	N. fuscus	N. clarkei	7	4	0.359809	0.563408
					LM	N. fuscus	N. linzhiensis	7	6	0.295591	0.597506
					LM	N. irene	Unidentified taxon 4	15	4	4.07288	0.0596421
					LM	N. irene	Unidentified taxon 5	15	3	5.7743	0.0287484
					LM	N. irene	Unidentified taxon 6	15	4	3.99777	0.0618042
					LM	N. irene	N. clarkei	15	4	2.51134	0.131455
					LM	N. irene	N. fuscus	15	7	0.613295	0.442725
					LM	N. irene	N. leucurus	15	8	4.62785	0.0432505
					LM	N. irene	N. linzhiensis	15	6	2.65068	0.119975
					LM	N. irene	N. medogensis	15	4	0.841739	0.371733
					LM	N. leucurus	Unidentified taxon 4	8	4	0.299507	0.596193
					LM	N. leucurus	Unidentified taxon 5	8	3	2.053	0.185713
					LM	N. leucurus	Unidentified taxon 6	8	4	0.329993	0.578356
					LM	N. leucurus	N. clarkei	8	4	0.0262375	0.874548
					LM	N. leucurus	N. fuscus	8	7	0.585465	0.457845
					LM	N. leucurus	N. linzhiensis	8	6	0.00749755	0.932427
					LM	N. leucurus	N. medogensis	8	4	0.32779	0.579607
					LM	Unidentified taxon 3	Unidentified taxon 4	11	4	0.0976349	0.759642
					LM	Unidentified taxon 3	Unidentified taxon 5	11	3	0.418184	0.53002
					LM	Unidentified taxon 3	Unidentified taxon 6	11	4	0.00865704	0.927288
					LM	Unidentified taxon 3	N. clarkei	11	4	0.177759	0.680194
					LM	Unidentified taxon 3	N. fuscus	11	7	2.06983	0.169513
					LM	Unidentified taxon 3	N. irene	11	15	10.4216	0.00358649
					LM	Unidentified taxon 3	N. leucurus	11	8	0.865441	0.365244
					LM	Unidentified taxon 3	N. linzhiensis	11	6	0.604893	0.448811
					LM	Unidentified taxon 3	N. medogensis	11	4	1.41878	0.254898
					LM	Unidentified taxon 3	N. nyalamensis	11	6	0.00727166	0.933171
					LM	N. linzhiensis	Unidentified taxon 4	6	4	0.161511	0.698292
					LM	N. linzhiensis	N. clarkei	6	4	0.0291933	0.868576
					LM	N. medogensis	Unidentified taxon 4	4	4	0.617328	0.461933
					LM	N. medogensis	N. clarkei	4	4	0.199632	0.670693
					LM	N. medogensis	N. fuscus	4	7	0.0215064	0.88664
					LM	N. medogensis	N. linzhiensis	4	6	0.127694	0.730078
					LM	Unidentified taxon 1	Unidentified taxon 4	6	4	1.59841	0.241718
					LM	Unidentified taxon 1	Unidentified taxon 5	6	3	2.89803	0.132473
					LM	Unidentified taxon 1	Unidentified taxon 6	6	4	1.34967	0.278823
					LM	Unidentified taxon 1	N. clarkei	6	4	0.6083	0.45788
					LM	Unidentified taxon 1	N. fuscus	6	7	0.00242077	0.961641
					LM	Unidentified taxon 1	N. irene	6	15	0.612162	0.443617
					LM	Unidentified taxon 1	N. leucurus	6	8	1.11796	0.311179
					LM	Unidentified taxon 1	Unidentified taxon 3	6	11	3.32801	0.0880916
					LM	Unidentified taxon 1	N. linzhiensis	6	6	0.49617	0.497264
					LM	Unidentified taxon 1	N. medogensis	6	4	0.0517762	0.825708
					LM	Unidentified taxon 1	N. nyalamensis	6	6	2.28071	0.161925
					LM	Unidentified taxon 1	Unidentified taxon 2	6	7	2.76404	0.124605
					LM	Unidentified taxon 1	N. sikimensis	6	5	1.82498	0.209703
					LM	N. nyalamensis	Unidentified taxon 4	6	4	0.0662292	0.803404
					LM	N. nyalamensis	Unidentified taxon 5	6	3	0.577549	0.472089
					LM	N. nyalamensis	Unidentified taxon 6	6	4	0.00055775	0.981737
					LM	N. nyalamensis	N. clarkei	6	4	0.0969773	0.763448
					LM	N. nyalamensis	N. fuscus	6	7	1.20121	0.296496
					LM	N. nyalamensis	N. irene	6	15	6.32396	0.0210743
					LM	N. nyalamensis	N. leucurus	6	8	0.592839	0.456214
					LM	N. nyalamensis	N. linzhiensis	6	6	0.360083	0.561811
					LM	N. nyalamensis	N. medogensis	6	4	0.947792	0.358795
					LM	Unidentified taxon 2	Unidentified taxon 4	7	4	0.0911425	0.76959
					LM	Unidentified taxon 2	Unidentified taxon 5	7	3	0.690597	0.430064
					LM	Unidentified taxon 2	Unidentified taxon 6	7	4	0.00137843	0.971194
					LM	Unidentified taxon 2	N. clarkei	7	4	0.123224	0.73364
					LM	Unidentified taxon 2	N. fuscus	7	7	1.44628	0.252319
					LM	Unidentified taxon 2	N. irene	7	15	7.51065	0.0126054
					LM	Unidentified taxon 2	N. leucurus	7	8	0.734777	0.406864
					LM	Unidentified taxon 2	Unidentified taxon 3	7	11	0.00604867	0.938973
					LM	Unidentified taxon 2	N. linzhiensis	7	6	0.443909	0.518971
					LM	Unidentified taxon 2	N. medogensis	7	4	1.16197	0.309099
					LM	Unidentified taxon 2	N. nyalamensis	7	6	0.000208321	0.988743
					LM	Unidentified taxon 2	N. sikimensis	7	5	0.00193023	0.965822
					LM	N. sikimensis	Unidentified taxon 4	5	4	0.0415674	0.844247
					LM	N. sikimensis	Unidentified taxon 5	5	3	0.511943	0.501181
					LM	N. sikimensis	Unidentified taxon 6	5	4	2.13619e-30	1
					LM	N. sikimensis	N. clarkei	5	4	0.0697378	0.799325
					LM	N. sikimensis	N. fuscus	5	7	0.958099	0.350752
					LM	N. sikimensis	N. irene	5	15	5.15563	0.0356851
					LM	N. sikimensis	N. leucurus	5	8	0.452937	0.514834
					LM	N. sikimensis	Unidentified taxon 3	5	11	0.0115353	0.915994
					LM	N. sikimensis	N. linzhiensis	5	6	0.275444	0.612384
					LM	N. sikimensis	N. medogensis	5	4	0.744773	0.416721
					LM	N. sikimensis	N. nyalamensis	5	6	0.000783099	0.978286
					LMbT	Unidentified taxon 5	Unidentified taxon 4	3	4	0.000428486	0.984286
					LMbT	Unidentified taxon 5	Unidentified taxon 6	3	4	0.568532	0.484817
					LMbT	Unidentified taxon 5	N. clarkei	3	4	0.785205	0.416132
					LMbT	Unidentified taxon 5	N. fuscus	3	7	0.582012	0.467422
					LMbT	Unidentified taxon 5	N. linzhiensis	3	6	0.516178	0.495752
					LMbT	Unidentified taxon 5	N. medogensis	3	4	1.83319	0.23373
					LMbT	Unidentified taxon 6	Unidentified taxon 4	4	4	1.15898	0.323047
					LMbT	Unidentified taxon 6	N. clarkei	4	4	4.75878	0.0719161
					LMbT	Unidentified taxon 6	N. fuscus	4	7	0.0971452	0.762382
					LMbT	Unidentified taxon 6	N. linzhiensis	4	6	4.79526	0.0599388
					LMbT	Unidentified taxon 6	N. medogensis	4	4	0.31259	0.59633
					LMbT	N. clarkei	Unidentified taxon 4	4	4	1.55145	0.259355
					LMbT	N. forresti	Unidentified taxon 4	5	4	2.5324	0.155557
					LMbT	N. forresti	Unidentified taxon 5	5	3	1.10573	0.333508
					LMbT	N. forresti	Unidentified taxon 6	5	4	7.75626	0.0271023
					LMbT	N. forresti	N. clarkei	5	4	0.0306359	0.86601
					LMbT	N. forresti	N. fuscus	5	7	3.05676	0.110975
					LMbT	N. forresti	N. irene	5	15	5.58785	0.0295331
					LMbT	N. forresti	N. leucurus	5	8	4.81028	0.0506812
					LMbT	N. forresti	Unidentified taxon 3	5	11	2.43415	0.141033
					LMbT	N. forresti	N. linzhiensis	5	6	0.285248	0.60622
					LMbT	N. forresti	N. medogensis	5	4	34.0889	0.000637967
					LMbT	N. forresti	Unidentified taxon 1	5	6	2.12794	0.178634
					LMbT	N. forresti	N. nyalamensis	5	6	3.42689	0.0971675
					LMbT	N. forresti	Unidentified taxon 2	5	7	1.89422	0.198761
					LMbT	N. forresti	N. sikimensis	5	5	1.5208	0.252503
					LMbT	N. fuscus	Unidentified taxon 4	7	4	0.874732	0.374063
					LMbT	N. fuscus	N. clarkei	7	4	2.47995	0.149758
					LMbT	N. fuscus	N. linzhiensis	7	6	2.78036	0.123613
					LMbT	N. irene	Unidentified taxon 4	15	4	2.3875	0.140721
					LMbT	N. irene	Unidentified taxon 5	15	3	1.703	0.210353
					LMbT	N. irene	Unidentified taxon 6	15	4	0.913974	0.352461
					LMbT	N. irene	N. clarkei	15	4	4.61673	0.0463616
					LMbT	N. irene	N. fuscus	15	7	0.589617	0.451539
					LMbT	N. irene	N. leucurus	15	8	0.00426133	0.948569
					LMbT	N. irene	N. linzhiensis	15	6	5.64363	0.0281962
					LMbT	N. irene	N. medogensis	15	4	0.503767	0.487472
					LMbT	N. leucurus	Unidentified taxon 4	8	4	1.96776	0.190961
					LMbT	N. leucurus	Unidentified taxon 5	8	3	1.35986	0.273533
					LMbT	N. leucurus	Unidentified taxon 6	8	4	0.711821	0.418564
					LMbT	N. leucurus	N. clarkei	8	4	3.884	0.0770435
					LMbT	N. leucurus	N. fuscus	8	7	0.375918	0.550373
					LMbT	N. leucurus	N. linzhiensis	8	6	4.78504	0.0492303
					LMbT	N. leucurus	N. medogensis	8	4	0.384	0.549328
					LMbT	Unidentified taxon 3	Unidentified taxon 4	11	4	0.128189	0.726064
					LMbT	Unidentified taxon 3	Unidentified taxon 5	11	3	0.0735465	0.79085
					LMbT	Unidentified taxon 3	Unidentified taxon 6	11	4	0.441513	0.518006
					LMbT	Unidentified taxon 3	N. clarkei	11	4	2.06472	0.174372
					LMbT	Unidentified taxon 3	N. fuscus	11	7	1.07843	0.31449
					LMbT	Unidentified taxon 3	N. irene	11	15	4.38702	0.0469493
					LMbT	Unidentified taxon 3	N. leucurus	11	8	3.33929	0.0852519
					LMbT	Unidentified taxon 3	N. linzhiensis	11	6	1.65717	0.217495
					LMbT	Unidentified taxon 3	N. medogensis	11	4	1.43045	0.25305
					LMbT	Unidentified taxon 3	N. nyalamensis	11	6	0.0932979	0.764223
					LMbT	N. linzhiensis	Unidentified taxon 4	6	4	0.950611	0.35812
					LMbT	N. linzhiensis	N. clarkei	6	4	0.289855	0.604965
					LMbT	N. medogensis	Unidentified taxon 4	4	4	4.60444	0.0755434
					LMbT	N. medogensis	N. clarkei	4	4	13.3205	0.0107099
					LMbT	N. medogensis	N. fuscus	4	7	0.00189485	0.96623
					LMbT	N. medogensis	N. linzhiensis	4	6	13.7889	0.00592787
					LMbT	Unidentified taxon 1	Unidentified taxon 4	6	4	0.179093	0.683301
					LMbT	Unidentified taxon 1	Unidentified taxon 5	6	3	0.103321	0.757265
					LMbT	Unidentified taxon 1	Unidentified taxon 6	6	4	3.08794	0.116935
					LMbT	Unidentified taxon 1	N. clarkei	6	4	1.40292	0.270229
					LMbT	Unidentified taxon 1	N. fuscus	6	7	1.89727	0.195764
					LMbT	Unidentified taxon 1	N. irene	6	15	4.40953	0.0493253
					LMbT	Unidentified taxon 1	N. leucurus	6	8	3.72823	0.0774653
					LMbT	Unidentified taxon 1	Unidentified taxon 3	6	11	0.633255	0.438576
					LMbT	Unidentified taxon 1	N. linzhiensis	6	6	0.539629	0.479458
					LMbT	Unidentified taxon 1	N. medogensis	6	4	11.0052	0.0105808
					LMbT	Unidentified taxon 1	N. nyalamensis	6	6	0.40395	0.539328
					LMbT	Unidentified taxon 1	Unidentified taxon 2	6	7	0.633643	0.442862
					LMbT	Unidentified taxon 1	N. sikimensis	6	5	0.275052	0.612634
					LMbT	N. nyalamensis	Unidentified taxon 4	6	4	0.0178584	0.896992
					LMbT	N. nyalamensis	Unidentified taxon 5	6	3	0.00530705	0.943964
					LMbT	N. nyalamensis	Unidentified taxon 6	6	4	1.23446	0.298816
					LMbT	N. nyalamensis	N. clarkei	6	4	2.33731	0.164832
					LMbT	N. nyalamensis	N. fuscus	6	7	1.1422	0.30808
					LMbT	N. nyalamensis	N. irene	6	15	3.30896	0.0847005
					LMbT	N. nyalamensis	N. leucurus	6	8	2.73541	0.124047
					LMbT	N. nyalamensis	N. linzhiensis	6	6	1.56159	0.239889
					LMbT	N. nyalamensis	N. medogensis	6	4	4.50571	0.0665484
					LMbT	Unidentified taxon 2	Unidentified taxon 4	7	4	0.174417	0.686003
					LMbT	Unidentified taxon 2	Unidentified taxon 5	7	3	0.104244	0.755072
					LMbT	Unidentified taxon 2	Unidentified taxon 6	7	4	0.141777	0.715245
					LMbT	Unidentified taxon 2	N. clarkei	7	4	1.56489	0.242492
					LMbT	Unidentified taxon 2	N. fuscus	7	7	0.477243	0.502818
					LMbT	Unidentified taxon 2	N. irene	7	15	2.34531	0.141326
					LMbT	Unidentified taxon 2	N. leucurus	7	8	1.74197	0.20966
					LMbT	Unidentified taxon 2	Unidentified taxon 3	7	11	0.0337361	0.856577
					LMbT	Unidentified taxon 2	N. linzhiensis	7	6	1.38349	0.264335
					LMbT	Unidentified taxon 2	N. medogensis	7	4	0.603532	0.457166
					LMbT	Unidentified taxon 2	N. nyalamensis	7	6	0.166563	0.691016
					LMbT	Unidentified taxon 2	N. sikimensis	7	5	0.0664376	0.801823
					LMbT	N. sikimensis	Unidentified taxon 4	5	4	0.0295447	0.868391
					LMbT	N. sikimensis	Unidentified taxon 5	5	3	0.0134862	0.911339
					LMbT	N. sikimensis	Unidentified taxon 6	5	4	0.467864	0.515969
					LMbT	N. sikimensis	N. clarkei	5	4	1.19761	0.310021
					LMbT	N. sikimensis	N. fuscus	5	7	0.713532	0.418025
					LMbT	N. sikimensis	N. irene	5	15	2.40924	0.138026
					LMbT	N. sikimensis	N. leucurus	5	8	1.89314	0.196215
					LMbT	N. sikimensis	Unidentified taxon 3	5	11	0.0235954	0.880111
					LMbT	N. sikimensis	N. linzhiensis	5	6	0.892852	0.36938
					LMbT	N. sikimensis	N. medogensis	5	4	1.45466	0.26696
					LMbT	N. sikimensis	N. nyalamensis	5	6	0.00990854	0.92289
					LMxT	Unidentified taxon 5	Unidentified taxon 4	3	4	0.565558	0.485903
					LMxT	Unidentified taxon 5	Unidentified taxon 6	3	4	3.8699	0.106303
					LMxT	Unidentified taxon 5	N. clarkei	3	4	0.04752	0.836054
					LMxT	Unidentified taxon 5	N. fuscus	3	7	1.60787	0.240448
					LMxT	Unidentified taxon 5	N. linzhiensis	3	6	2.47661	0.159551
					LMxT	Unidentified taxon 5	N. medogensis	3	4	0.598061	0.474274
					LMxT	Unidentified taxon 6	Unidentified taxon 4	4	4	0.0174274	0.89929
					LMxT	Unidentified taxon 6	N. clarkei	4	4	1.69187	0.241074
					LMxT	Unidentified taxon 6	N. fuscus	4	7	0.443077	0.522333
					LMxT	Unidentified taxon 6	N. linzhiensis	4	6	0.360017	0.565101
					LMxT	Unidentified taxon 6	N. medogensis	4	4	0.38043	0.560034
					LMxT	N. clarkei	Unidentified taxon 4	4	4	0.539084	0.490499
					LMxT	N. forresti	Unidentified taxon 4	5	4	0.375109	0.559594
					LMxT	N. forresti	Unidentified taxon 5	5	3	1.66776	0.244075
					LMxT	N. forresti	Unidentified taxon 6	5	4	1.48485	0.262487
					LMxT	N. forresti	N. clarkei	5	4	0.344828	0.575499
					LMxT	N. forresti	N. fuscus	5	7	1.55528	0.240774
					LMxT	N. forresti	N. irene	5	15	4.65727	0.0446781
					LMxT	N. forresti	N. leucurus	5	8	3.20903	0.100754
					LMxT	N. forresti	Unidentified taxon 3	5	11	1.38051	0.259611
					LMxT	N. forresti	N. linzhiensis	5	6	2.01402	0.189544
					LMxT	N. forresti	N. medogensis	5	4	0.0315529	0.864043
					LMxT	N. forresti	Unidentified taxon 1	5	6	1.6262	0.234162
					LMxT	N. forresti	N. nyalamensis	5	6	0.521627	0.488489
					LMxT	N. forresti	Unidentified taxon 2	5	7	1.87565	0.200797
					LMxT	N. forresti	N. sikimensis	5	5	0.139496	0.718485
					LMxT	N. fuscus	Unidentified taxon 4	7	4	0.182008	0.679677
					LMxT	N. fuscus	N. clarkei	7	4	1.7292	0.22103
					LMxT	N. fuscus	N. linzhiensis	7	6	0.0761513	0.787698
					LMxT	N. irene	Unidentified taxon 4	15	4	0.942233	0.345314
					LMxT	N. irene	Unidentified taxon 5	15	3	4.38373	0.0525654
					LMxT	N. irene	Unidentified taxon 6	15	4	1.78109	0.199616
					LMxT	N. irene	N. clarkei	15	4	4.87192	0.0413312
					LMxT	N. irene	N. fuscus	15	7	0.205034	0.655562
					LMxT	N. irene	N. leucurus	15	8	0.265806	0.611544
					LMxT	N. irene	N. linzhiensis	15	6	0.751841	0.396713
					LMxT	N. irene	N. medogensis	15	4	3.09533	0.0965001
					LMxT	N. leucurus	Unidentified taxon 4	8	4	0.880731	0.370115
					LMxT	N. leucurus	Unidentified taxon 5	8	3	2.70172	0.134653
					LMxT	N. leucurus	Unidentified taxon 6	8	4	1.45457	0.255556
					LMxT	N. leucurus	N. clarkei	8	4	3.13945	0.106832
					LMxT	N. leucurus	N. fuscus	8	7	0.450084	0.514039
					LMxT	N. leucurus	N. linzhiensis	8	6	0.9258	0.354945
					LMxT	N. leucurus	N. medogensis	8	4	2.1884	0.169851
					LMxT	Unidentified taxon 3	Unidentified taxon 4	11	4	0.00298194	0.957282
					LMxT	Unidentified taxon 3	Unidentified taxon 5	11	3	2.10134	0.172798
					LMxT	Unidentified taxon 3	Unidentified taxon 6	11	4	0.0974683	0.75984
					LMxT	Unidentified taxon 3	N. clarkei	11	4	1.9464	0.186353
					LMxT	Unidentified taxon 3	N. fuscus	11	7	0.459591	0.507501
					LMxT	Unidentified taxon 3	N. irene	11	15	2.42018	0.132871
					LMxT	Unidentified taxon 3	N. leucurus	11	8	2.43412	0.137142
					LMxT	Unidentified taxon 3	N. linzhiensis	11	6	0.147239	0.706573
					LMxT	Unidentified taxon 3	N. medogensis	11	4	0.721069	0.411158
					LMxT	Unidentified taxon 3	N. nyalamensis	11	6	0.547852	0.470624
					LMxT	N. linzhiensis	Unidentified taxon 4	6	4	0.0683469	0.800364
					LMxT	N. linzhiensis	N. clarkei	6	4	2.28266	0.169273
					LMxT	N. medogensis	Unidentified taxon 4	4	4	0.18677	0.680718
					LMxT	N. medogensis	N. clarkei	4	4	0.279476	0.61602
					LMxT	N. medogensis	N. fuscus	4	7	0.966156	0.351325
					LMxT	N. medogensis	N. linzhiensis	4	6	1.057	0.333978
					LMxT	Unidentified taxon 1	Unidentified taxon 4	6	4	1.12695	0.319421
					LMxT	Unidentified taxon 1	Unidentified taxon 5	6	3	0.00996087	0.923298
					LMxT	Unidentified taxon 1	Unidentified taxon 6	6	4	5.16198	0.0527257
					LMxT	Unidentified taxon 1	N. clarkei	6	4	0.0440873	0.83894
					LMxT	Unidentified taxon 1	N. fuscus	6	7	3.16456	0.102866
					LMxT	Unidentified taxon 1	N. irene	6	15	8.42996	0.00910956
					LMxT	Unidentified taxon 1	N. leucurus	6	8	5.39897	0.0385172
					LMxT	Unidentified taxon 1	Unidentified taxon 3	6	11	3.85389	0.0684484
					LMxT	Unidentified taxon 1	N. linzhiensis	6	6	4.63118	0.0568705
					LMxT	Unidentified taxon 1	N. medogensis	6	4	0.91866	0.365893
					LMxT	Unidentified taxon 1	N. nyalamensis	6	6	3.24503	0.10182
					LMxT	Unidentified taxon 1	Unidentified taxon 2	6	7	7.03395	0.0224995
					LMxT	Unidentified taxon 1	N. sikimensis	6	5	1.07059	0.327813
					LMxT	N. nyalamensis	Unidentified taxon 4	6	4	0.136929	0.720958
					LMxT	N. nyalamensis	Unidentified taxon 5	6	3	2.22638	0.179302
					LMxT	N. nyalamensis	Unidentified taxon 6	6	4	0.194303	0.671028
					LMxT	N. nyalamensis	N. clarkei	6	4	1.11935	0.320955
					LMxT	N. nyalamensis	N. fuscus	6	7	1.07564	0.321937
					LMxT	N. nyalamensis	N. irene	6	15	3.67815	0.0702867
					LMxT	N. nyalamensis	N. leucurus	6	8	2.80618	0.119742
					LMxT	N. nyalamensis	N. linzhiensis	6	6	1.06643	0.326081
					LMxT	N. nyalamensis	N. medogensis	6	4	0.109013	0.74975
					LMxT	Unidentified taxon 2	Unidentified taxon 4	7	4	0.0481032	0.831291
					LMxT	Unidentified taxon 2	Unidentified taxon 5	7	3	5.04046	0.0549864
					LMxT	Unidentified taxon 2	Unidentified taxon 6	7	4	0.00797037	0.930817
					LMxT	Unidentified taxon 2	N. clarkei	7	4	2.52165	0.146755
					LMxT	Unidentified taxon 2	N. fuscus	7	7	0.872516	0.368675
					LMxT	Unidentified taxon 2	N. irene	7	15	3.31629	0.0835917
					LMxT	Unidentified taxon 2	N. leucurus	7	8	2.73082	0.122362
					LMxT	Unidentified taxon 2	Unidentified taxon 3	7	11	0.231189	0.637152
					LMxT	Unidentified taxon 2	N. linzhiensis	7	6	0.731876	0.410523
					LMxT	Unidentified taxon 2	N. medogensis	7	4	0.52609	0.486685
					LMxT	Unidentified taxon 2	N. nyalamensis	7	6	0.21193	0.654226
					LMxT	Unidentified taxon 2	N. sikimensis	7	5	0.132195	0.723735
					LMxT	N. sikimensis	Unidentified taxon 4	5	4	0.107972	0.752076
					LMxT	N. sikimensis	Unidentified taxon 5	5	3	0.611857	0.463831
					LMxT	N. sikimensis	Unidentified taxon 6	5	4	0.10444	0.756005
					LMxT	N. sikimensis	N. clarkei	5	4	0.419379	0.537898
					LMxT	N. sikimensis	N. fuscus	5	7	0.826309	0.384727
					LMxT	N. sikimensis	N. irene	5	15	2.88065	0.106872
					LMxT	N. sikimensis	N. leucurus	5	8	2.18589	0.167336
					LMxT	N. sikimensis	Unidentified taxon 3	5	11	0.429267	0.522969
					LMxT	N. sikimensis	N. linzhiensis	5	6	0.713094	0.420298
					LMxT	N. sikimensis	N. medogensis	5	4	0.0318527	0.863407
					LMxT	N. sikimensis	N. nyalamensis	5	6	0.00332622	0.955269
					MB	Unidentified taxon 5	Unidentified taxon 4	3	4	0.932933	0.378463
					MB	Unidentified taxon 5	Unidentified taxon 6	3	4	0.187517	0.683035
					MB	Unidentified taxon 5	N. clarkei	3	4	1.27598	0.309908
					MB	Unidentified taxon 5	N. fuscus	3	7	0.806059	0.395504
					MB	Unidentified taxon 5	N. linzhiensis	3	6	0.102891	0.757751
					MB	Unidentified taxon 5	N. medogensis	3	4	1.05784	0.350868
					MB	Unidentified taxon 6	Unidentified taxon 4	4	4	0.325654	0.588947
					MB	Unidentified taxon 6	N. clarkei	4	4	3.7888	0.099543
					MB	Unidentified taxon 6	N. fuscus	4	7	0.321655	0.584481
					MB	Unidentified taxon 6	N. linzhiensis	4	6	0.0719264	0.795338
					MB	Unidentified taxon 6	N. medogensis	4	4	3.36381	0.11633
					MB	N. clarkei	Unidentified taxon 4	4	4	9.66119	0.0208955
					MB	N. forresti	Unidentified taxon 4	5	4	7.76014	0.0270752
					MB	N. forresti	Unidentified taxon 5	5	3	0.669826	0.444393
					MB	N. forresti	Unidentified taxon 6	5	4	2.74049	0.141807
					MB	N. forresti	N. clarkei	5	4	1.5449	0.253906
					MB	N. forresti	N. fuscus	5	7	4.05038	0.0718676
					MB	N. forresti	N. irene	5	15	4.04613	0.0594899
					MB	N. forresti	N. leucurus	5	8	1.30997	0.276693
					MB	N. forresti	Unidentified taxon 3	5	11	3.79139	0.0718619
					MB	N. forresti	N. linzhiensis	5	6	2.89317	0.123168
					MB	N. forresti	N. medogensis	5	4	0.800861	0.400559
					MB	N. forresti	Unidentified taxon 1	5	6	5.17014	0.0490578
					MB	N. forresti	N. nyalamensis	5	6	1.63594	0.232875
					MB	N. forresti	Unidentified taxon 2	5	7	0.259196	0.621718
					MB	N. forresti	N. sikimensis	5	5	1.03158	0.339518
					MB	N. fuscus	Unidentified taxon 4	7	4	0.0045062	0.947947
					MB	N. fuscus	N. clarkei	7	4	4.5081	0.0627077
					MB	N. fuscus	N. linzhiensis	7	6	0.913608	0.359694
					MB	N. irene	Unidentified taxon 4	15	4	0.384872	0.543235
					MB	N. irene	Unidentified taxon 5	15	3	0.495556	0.491579
					MB	N. irene	Unidentified taxon 6	15	4	0.0160491	0.900676
					MB	N. irene	N. clarkei	15	4	5.12045	0.0370276
					MB	N. irene	N. fuscus	15	7	0.584603	0.453441
					MB	N. irene	N. leucurus	15	8	2.16938	0.155614
					MB	N. irene	N. linzhiensis	15	6	0.262302	0.614445
					MB	N. irene	N. medogensis	15	4	4.5904	0.0469196
					MB	N. leucurus	Unidentified taxon 4	8	4	4.08362	0.0708859
					MB	N. leucurus	Unidentified taxon 5	8	3	0.0428816	0.840558
					MB	N. leucurus	Unidentified taxon 6	8	4	1.04397	0.330983
					MB	N. leucurus	N. clarkei	8	4	3.20862	0.103514
					MB	N. leucurus	N. fuscus	8	7	3.07484	0.103042
					MB	N. leucurus	N. linzhiensis	8	6	0.738799	0.40689
					MB	N. leucurus	N. medogensis	8	4	2.55844	0.14079
					MB	Unidentified taxon 3	Unidentified taxon 4	11	4	1.20261	0.292699
					MB	Unidentified taxon 3	Unidentified taxon 5	11	3	0.211947	0.653477
					MB	Unidentified taxon 3	Unidentified taxon 6	11	4	0.0541213	0.819664
					MB	Unidentified taxon 3	N. clarkei	11	4	5.47703	0.0358681
					MB	Unidentified taxon 3	N. fuscus	11	7	1.28814	0.273108
					MB	Unidentified taxon 3	N. irene	11	15	0.276762	0.603659
					MB	Unidentified taxon 3	N. leucurus	11	8	1.25614	0.277967
					MB	Unidentified taxon 3	N. linzhiensis	11	6	0.0119117	0.914538
					MB	Unidentified taxon 3	N. medogensis	11	4	4.79673	0.0473464
					MB	Unidentified taxon 3	N. nyalamensis	11	6	0.590564	0.454131
					MB	N. linzhiensis	Unidentified taxon 4	6	4	1.02918	0.340047
					MB	N. linzhiensis	N. clarkei	6	4	4.4806	0.0671649
					MB	N. medogensis	Unidentified taxon 4	4	4	8.85718	0.0247612
					MB	N. medogensis	N. clarkei	4	4	0.969697	0.362784
					MB	N. medogensis	N. fuscus	4	7	4.15793	0.0718697
					MB	N. medogensis	N. linzhiensis	4	6	3.8926	0.0839574
					MB	Unidentified taxon 1	Unidentified taxon 4	6	4	0.869408	0.378401
					MB	Unidentified taxon 1	Unidentified taxon 5	6	3	0.252309	0.630867
					MB	Unidentified taxon 1	Unidentified taxon 6	6	4	0.0146557	0.906629
					MB	Unidentified taxon 1	N. clarkei	6	4	7.92562	0.0226591
					MB	Unidentified taxon 1	N. fuscus	6	7	0.708068	0.418004
					MB	Unidentified taxon 1	N. irene	6	15	0.0988335	0.75666
					MB	Unidentified taxon 1	N. leucurus	6	8	1.48104	0.247004
					MB	Unidentified taxon 1	Unidentified taxon 3	6	11	0.0171956	0.897413
					MB	Unidentified taxon 1	N. linzhiensis	6	6	0.0461483	0.834224
					MB	Unidentified taxon 1	N. medogensis	6	4	6.96961	0.0297132
					MB	Unidentified taxon 1	N. nyalamensis	6	6	0.756363	0.404861
					MB	Unidentified taxon 1	Unidentified taxon 2	6	7	4.78779	0.0511374
					MB	Unidentified taxon 1	N. sikimensis	6	5	0.833	0.385203
					MB	N. nyalamensis	Unidentified taxon 4	6	4	2.60215	0.145383
					MB	N. nyalamensis	Unidentified taxon 5	6	3	0.00231635	0.962958
					MB	N. nyalamensis	Unidentified taxon 6	6	4	0.553459	0.478187
					MB	N. nyalamensis	N. clarkei	6	4	3.48701	0.0988079
					MB	N. nyalamensis	N. fuscus	6	7	1.92867	0.19238
					MB	N. nyalamensis	N. irene	6	15	1.2033	0.286372
					MB	N. nyalamensis	N. leucurus	6	8	0.0558856	0.817108
					MB	N. nyalamensis	N. linzhiensis	6	6	0.323231	0.582214
					MB	N. nyalamensis	N. medogensis	6	4	2.86202	0.129155
					MB	Unidentified taxon 2	Unidentified taxon 4	7	4	8.3691	0.0177989
					MB	Unidentified taxon 2	Unidentified taxon 5	7	3	0.516734	0.492697
					MB	Unidentified taxon 2	Unidentified taxon 6	7	4	2.75535	0.131301
					MB	Unidentified taxon 2	N. clarkei	7	4	2.72949	0.132903
					MB	Unidentified taxon 2	N. fuscus	7	7	4.72545	0.0504497
					MB	Unidentified taxon 2	N. irene	7	15	4.29184	0.0514436
					MB	Unidentified taxon 2	N. leucurus	7	8	0.772526	0.395393
					MB	Unidentified taxon 2	Unidentified taxon 3	7	11	3.64189	0.0744501
					MB	Unidentified taxon 2	N. linzhiensis	7	6	2.65153	0.131727
					MB	Unidentified taxon 2	N. medogensis	7	4	1.80858	0.211586
					MB	Unidentified taxon 2	N. nyalamensis	7	6	1.13658	0.309217
					MB	Unidentified taxon 2	N. sikimensis	7	5	0.651734	0.438274
					MB	N. sikimensis	Unidentified taxon 4	5	4	2.40757	0.164689
					MB	N. sikimensis	Unidentified taxon 5	5	3	0.0146736	0.907539
					MB	N. sikimensis	Unidentified taxon 6	5	4	0.576407	0.472511
					MB	N. sikimensis	N. clarkei	5	4	2.40756	0.16469
					MB	N. sikimensis	N. fuscus	5	7	1.78719	0.210885
					MB	N. sikimensis	N. irene	5	15	1.23479	0.2811
					MB	N. sikimensis	N. leucurus	5	8	0.00551943	0.942111
					MB	N. sikimensis	Unidentified taxon 3	5	11	0.685781	0.421496
					MB	N. sikimensis	N. linzhiensis	5	6	0.393073	0.546262
					MB	N. sikimensis	N. medogensis	5	4	1.93998	0.206306
					MB	N. sikimensis	N. nyalamensis	5	6	0.0154758	0.903731
					M-M	Unidentified taxon 5	Unidentified taxon 4	3	4	0.742048	0.428374
					M-M	Unidentified taxon 5	Unidentified taxon 6	3	4	0.0953212	0.769968
					M-M	Unidentified taxon 5	N. clarkei	3	4	0.432307	0.539917
					M-M	Unidentified taxon 5	N. fuscus	3	7	0.0511584	0.826731
					M-M	Unidentified taxon 5	N. linzhiensis	3	6	0.750195	0.415112
					M-M	Unidentified taxon 5	N. medogensis	3	4	1.28266	0.308775
					M-M	Unidentified taxon 6	Unidentified taxon 4	4	4	0.480569	0.51409
					M-M	Unidentified taxon 6	N. clarkei	4	4	1.02269	0.350912
					M-M	Unidentified taxon 6	N. fuscus	4	7	0.0278672	0.871112
					M-M	Unidentified taxon 6	N. linzhiensis	4	6	0.371355	0.559171
					M-M	Unidentified taxon 6	N. medogensis	4	4	1.14497	0.32575
					M-M	N. clarkei	Unidentified taxon 4	4	4	1.84206	0.22354
					M-M	N. forresti	Unidentified taxon 4	5	4	0.292619	0.605325
					M-M	N. forresti	Unidentified taxon 5	5	3	1.56953	0.256888
					M-M	N. forresti	Unidentified taxon 6	5	4	1.33466	0.285885
					M-M	N. forresti	N. clarkei	5	4	2.84925	0.135273
					M-M	N. forresti	N. fuscus	5	7	1.77845	0.211918
					M-M	N. forresti	N. irene	5	15	4.24143	0.0542137
					M-M	N. forresti	N. leucurus	5	8	1.86634	0.199173
					M-M	N. forresti	Unidentified taxon 3	5	11	2.59327	0.129628
					M-M	N. forresti	N. linzhiensis	5	6	0.348069	0.569722
					M-M	N. forresti	N. medogensis	5	4	0.0128797	0.912829
					M-M	N. forresti	Unidentified taxon 1	5	6	1.64008	0.232332
					M-M	N. forresti	N. nyalamensis	5	6	5.87256	0.0384
					M-M	N. forresti	Unidentified taxon 2	5	7	1.35389	0.271611
					M-M	N. forresti	N. sikimensis	5	5	1.61048	0.240099
					M-M	N. fuscus	Unidentified taxon 4	7	4	0.784652	0.398771
					M-M	N. fuscus	N. clarkei	7	4	1.45393	0.258641
					M-M	N. fuscus	N. linzhiensis	7	6	0.750544	0.404805
					M-M	N. irene	Unidentified taxon 4	15	4	2.00612	0.174729
					M-M	N. irene	Unidentified taxon 5	15	3	0.051096	0.824029
					M-M	N. irene	Unidentified taxon 6	15	4	0.140972	0.711961
					M-M	N. irene	N. clarkei	15	4	2.98815	0.101993
					M-M	N. irene	N. fuscus	15	7	0.0237692	0.879019
					M-M	N. irene	N. leucurus	15	8	0.176451	0.678708
					M-M	N. irene	N. linzhiensis	15	6	1.98247	0.175283
					M-M	N. irene	N. medogensis	15	4	3.62297	0.074059
					M-M	N. leucurus	Unidentified taxon 4	8	4	0.744982	0.408293
					M-M	N. leucurus	Unidentified taxon 5	8	3	0.142576	0.714484
					M-M	N. leucurus	Unidentified taxon 6	8	4	0.00162417	0.968646
					M-M	N. leucurus	N. clarkei	8	4	2.00375	0.187292
					M-M	N. leucurus	N. fuscus	8	7	0.0296433	0.865953
					M-M	N. leucurus	N. linzhiensis	8	6	0.64523	0.437445
					M-M	N. leucurus	N. medogensis	8	4	1.61083	0.233118
					M-M	Unidentified taxon 3	Unidentified taxon 4	11	4	0.753869	0.400999
					M-M	Unidentified taxon 3	Unidentified taxon 5	11	3	0.653079	0.434743
					M-M	Unidentified taxon 3	Unidentified taxon 6	11	4	0.0984407	0.758687
					M-M	Unidentified taxon 3	N. clarkei	11	4	3.87086	0.0708424
					M-M	Unidentified taxon 3	N. fuscus	11	7	0.390878	0.540653
					M-M	Unidentified taxon 3	N. irene	11	15	1.23161	0.27809
					M-M	Unidentified taxon 3	N. leucurus	11	8	0.204326	0.656965
					M-M	Unidentified taxon 3	N. linzhiensis	11	6	0.459417	0.508217
					M-M	Unidentified taxon 3	N. medogensis	11	4	2.34108	0.149966
					M-M	Unidentified taxon 3	N. nyalamensis	11	6	2.11962	0.166034
					M-M	N. linzhiensis	Unidentified taxon 4	6	4	0.0202746	0.890294
					M-M	N. linzhiensis	N. clarkei	6	4	2.53409	0.150076
					M-M	N. medogensis	Unidentified taxon 4	4	4	0.324397	0.589649
					M-M	N. medogensis	N. clarkei	4	4	2.25615	0.183767
					M-M	N. medogensis	N. fuscus	4	7	1.51125	0.250119
					M-M	N. medogensis	N. linzhiensis	4	6	0.342314	0.574624
					M-M	Unidentified taxon 1	Unidentified taxon 4	6	4	0.741528	0.414235
					M-M	Unidentified taxon 1	Unidentified taxon 5	6	3	0.0285388	0.870626
					M-M	Unidentified taxon 1	Unidentified taxon 6	6	4	0.039636	0.847161
					M-M	Unidentified taxon 1	N. clarkei	6	4	1.15537	0.313774
					M-M	Unidentified taxon 1	N. fuscus	6	7	0.00297135	0.957506
					M-M	Unidentified taxon 1	N. irene	6	15	0.00394057	0.950602
					M-M	Unidentified taxon 1	N. leucurus	6	8	0.0481905	0.829932
					M-M	Unidentified taxon 1	Unidentified taxon 3	6	11	0.431773	0.521076
					M-M	Unidentified taxon 1	N. linzhiensis	6	6	0.727794	0.413566
					M-M	Unidentified taxon 1	N. medogensis	6	4	1.38347	0.273323
					M-M	Unidentified taxon 1	N. nyalamensis	6	6	0.116564	0.739856
					M-M	Unidentified taxon 1	Unidentified taxon 2	6	7	0.122648	0.732794
					M-M	Unidentified taxon 1	N. sikimensis	6	5	0.00557527	0.942112
					M-M	N. nyalamensis	Unidentified taxon 4	6	4	2.76895	0.134678
					M-M	N. nyalamensis	Unidentified taxon 5	6	3	0.00304389	0.957544
					M-M	N. nyalamensis	Unidentified taxon 6	6	4	0.359517	0.565365
					M-M	N. nyalamensis	N. clarkei	6	4	0.968444	0.353891
					M-M	N. nyalamensis	N. fuscus	6	7	0.19115	0.670421
					M-M	N. nyalamensis	N. irene	6	15	0.212831	0.649796
					M-M	N. nyalamensis	N. leucurus	6	8	0.479779	0.501707
					M-M	N. nyalamensis	N. linzhiensis	6	6	2.40796	0.151767
					M-M	N. nyalamensis	N. medogensis	6	4	4.97138	0.056327
					M-M	Unidentified taxon 2	Unidentified taxon 4	7	4	0.473852	0.508573
					M-M	Unidentified taxon 2	Unidentified taxon 5	7	3	0.219037	0.65226
					M-M	Unidentified taxon 2	Unidentified taxon 6	7	4	0.00932763	0.925177
					M-M	Unidentified taxon 2	N. clarkei	7	4	1.97396	0.193591
					M-M	Unidentified taxon 2	N. fuscus	7	7	0.100885	0.756229
					M-M	Unidentified taxon 2	N. irene	7	15	0.387845	0.540471
					M-M	Unidentified taxon 2	N. leucurus	7	8	0.0299401	0.865291
					M-M	Unidentified taxon 2	Unidentified taxon 3	7	11	0.0413172	0.841489
					M-M	Unidentified taxon 2	N. linzhiensis	7	6	0.369546	0.555595
					M-M	Unidentified taxon 2	N. medogensis	7	4	1.18168	0.305268
					M-M	Unidentified taxon 2	N. nyalamensis	7	6	0.712532	0.416585
					M-M	Unidentified taxon 2	N. sikimensis	7	5	0.0677869	0.799869
					M-M	N. sikimensis	Unidentified taxon 4	5	4	0.674953	0.438412
					M-M	N. sikimensis	Unidentified taxon 5	5	3	0.0495901	0.831165
					M-M	N. sikimensis	Unidentified taxon 6	5	4	0.0167304	0.900722
					M-M	N. sikimensis	N. clarkei	5	4	1.09114	0.330943
					M-M	N. sikimensis	N. fuscus	5	7	0.00078284	0.978229
					M-M	N. sikimensis	N. irene	5	15	0.0324744	0.859004
					M-M	N. sikimensis	N. leucurus	5	8	0.0156975	0.902555
					M-M	N. sikimensis	Unidentified taxon 3	5	11	0.296435	0.594692
					M-M	N. sikimensis	N. linzhiensis	5	6	0.606213	0.456199
					M-M	N. sikimensis	N. medogensis	5	4	1.36521	0.280885
					M-M	N. sikimensis	N. nyalamensis	5	6	0.192939	0.670839
					OLLI	Unidentified taxon 5	Unidentified taxon 4	3	4	0.157528	0.707817
					OLLI	Unidentified taxon 5	Unidentified taxon 6	3	4	0.704247	0.439627
					OLLI	Unidentified taxon 5	N. clarkei	3	4	0.060489	0.815502
					OLLI	Unidentified taxon 5	N. fuscus	3	7	0.00234141	0.962593
					OLLI	Unidentified taxon 5	N. linzhiensis	3	6	0.0495582	0.83019
					OLLI	Unidentified taxon 5	N. medogensis	3	4	0.128416	0.734713
					OLLI	Unidentified taxon 6	Unidentified taxon 4	4	4	2.1836	0.18996
					OLLI	Unidentified taxon 6	N. clarkei	4	4	1.61248	0.251168
					OLLI	Unidentified taxon 6	N. fuscus	4	7	1.24088	0.294165
					OLLI	Unidentified taxon 6	N. linzhiensis	4	6	5.17058	0.0525703
					OLLI	Unidentified taxon 6	N. medogensis	4	4	0.34689	0.577365
					OLLI	N. clarkei	Unidentified taxon 4	4	4	0.652174	0.450158
					OLLI	N. forresti	Unidentified taxon 4	5	4	0.790226	0.403544
					OLLI	N. forresti	Unidentified taxon 5	5	3	0.00022223	0.988589
					OLLI	N. forresti	Unidentified taxon 6	5	4	3.10772	0.121293
					OLLI	N. forresti	N. clarkei	5	4	0.170381	0.692123
					OLLI	N. forresti	N. fuscus	5	7	0.00294891	0.957763
					OLLI	N. forresti	N. irene	5	15	3.67294	0.07132
					OLLI	N. forresti	N. leucurus	5	8	0.0207784	0.887991
					OLLI	N. forresti	Unidentified taxon 3	5	11	0.285452	0.601532
					OLLI	N. forresti	N. linzhiensis	5	6	0.195691	0.668661
					OLLI	N. forresti	N. medogensis	5	4	0.374228	0.560044
					OLLI	N. forresti	Unidentified taxon 1	5	6	3.85148	0.0813145
					OLLI	N. forresti	N. nyalamensis	5	6	0.43039	0.528211
					OLLI	N. forresti	Unidentified taxon 2	5	7	1.11828	0.315165
					OLLI	N. forresti	N. sikimensis	5	5	0.53309	0.486139
					OLLI	N. fuscus	Unidentified taxon 4	7	4	0.230062	0.642919
					OLLI	N. fuscus	N. clarkei	7	4	0.180882	0.680605
					OLLI	N. fuscus	N. linzhiensis	7	6	0.156377	0.700076
					OLLI	N. irene	Unidentified taxon 4	15	4	3.91628	0.0642534
					OLLI	N. irene	Unidentified taxon 5	15	3	2.05835	0.170632
					OLLI	N. irene	Unidentified taxon 6	15	4	5.24949	0.0349977
					OLLI	N. irene	N. clarkei	15	4	2.00874	0.174463
					OLLI	N. irene	N. fuscus	15	7	4.99077	0.0370614
					OLLI	N. irene	N. leucurus	15	8	5.92725	0.023916
					OLLI	N. irene	N. linzhiensis	15	6	3.70421	0.0693821
					OLLI	N. irene	N. medogensis	15	4	3.90107	0.0647231
					OLLI	N. leucurus	Unidentified taxon 4	8	4	0.161876	0.695901
					OLLI	N. leucurus	Unidentified taxon 5	8	3	0.0117107	0.916199
					OLLI	N. leucurus	Unidentified taxon 6	8	4	1.11225	0.316407
					OLLI	N. leucurus	N. clarkei	8	4	0.258515	0.62217
					OLLI	N. leucurus	N. fuscus	8	7	0.00716228	0.933845
					OLLI	N. leucurus	N. linzhiensis	8	6	0.251518	0.625082
					OLLI	N. leucurus	N. medogensis	8	4	0.167185	0.691245
					OLLI	Unidentified taxon 3	Unidentified taxon 4	11	4	0.777046	0.394053
					OLLI	Unidentified taxon 3	Unidentified taxon 5	11	3	0.137571	0.717173
					OLLI	Unidentified taxon 3	Unidentified taxon 6	11	4	1.84923	0.196991
					OLLI	Unidentified taxon 3	N. clarkei	11	4	0.00845998	0.928118
					OLLI	Unidentified taxon 3	N. fuscus	11	7	0.384706	0.543829
					OLLI	Unidentified taxon 3	N. irene	11	15	4.34368	0.0479636
					OLLI	Unidentified taxon 3	N. leucurus	11	8	0.534891	0.474519
					OLLI	Unidentified taxon 3	N. linzhiensis	11	6	0.101926	0.753934
					OLLI	Unidentified taxon 3	N. medogensis	11	4	0.772603	0.39537
					OLLI	Unidentified taxon 3	N. nyalamensis	11	6	0.00410139	0.949782
					OLLI	N. linzhiensis	Unidentified taxon 4	6	4	1.98473	0.196553
					OLLI	N. linzhiensis	N. clarkei	6	4	0.0364414	0.853362
					OLLI	N. medogensis	Unidentified taxon 4	4	4	0.00670766	0.93739
					OLLI	N. medogensis	N. clarkei	4	4	0.508348	0.502629
					OLLI	N. medogensis	N. fuscus	4	7	0.216691	0.652632
					OLLI	N. medogensis	N. linzhiensis	4	6	0.962827	0.355215
					OLLI	Unidentified taxon 1	Unidentified taxon 4	6	4	8.66156	0.0186225
					OLLI	Unidentified taxon 1	Unidentified taxon 5	6	3	1.17775	0.31377
					OLLI	Unidentified taxon 1	Unidentified taxon 6	6	4	12.9877	0.00694343
					OLLI	Unidentified taxon 1	N. clarkei	6	4	0.580871	0.467844
					OLLI	Unidentified taxon 1	N. fuscus	6	7	2.63424	0.132866
					OLLI	Unidentified taxon 1	N. irene	6	15	1.56531	0.226077
					OLLI	Unidentified taxon 1	N. leucurus	6	8	3.10942	0.103262
					OLLI	Unidentified taxon 1	Unidentified taxon 3	6	11	0.460168	0.507876
					OLLI	Unidentified taxon 1	N. linzhiensis	6	6	2.71885	0.130186
					OLLI	Unidentified taxon 1	N. medogensis	6	4	4.40786	0.0689921
					OLLI	Unidentified taxon 1	N. nyalamensis	6	6	0.421391	0.530869
					OLLI	Unidentified taxon 1	Unidentified taxon 2	6	7	0.000412816	0.984154
					OLLI	Unidentified taxon 1	N. sikimensis	6	5	0.330147	0.579649
					OLLI	N. nyalamensis	Unidentified taxon 4	6	4	1.15071	0.314691
					OLLI	N. nyalamensis	Unidentified taxon 5	6	3	0.173141	0.689796
					OLLI	N. nyalamensis	Unidentified taxon 6	6	4	2.51917	0.151132
					OLLI	N. nyalamensis	N. clarkei	6	4	0.0204638	0.889787
					OLLI	N. nyalamensis	N. fuscus	6	7	0.465086	0.509362
					OLLI	N. nyalamensis	N. irene	6	15	2.55356	0.126544
					OLLI	N. nyalamensis	N. leucurus	6	8	0.620705	0.446069
					OLLI	N. nyalamensis	N. linzhiensis	6	6	0.181058	0.679478
					OLLI	N. nyalamensis	N. medogensis	6	4	0.95243	0.357685
					OLLI	Unidentified taxon 2	Unidentified taxon 4	7	4	1.81268	0.211113
					OLLI	Unidentified taxon 2	Unidentified taxon 5	7	3	0.518963	0.491794
					OLLI	Unidentified taxon 2	Unidentified taxon 6	7	4	3.15911	0.109225
					OLLI	Unidentified taxon 2	N. clarkei	7	4	0.273494	0.613627
					OLLI	Unidentified taxon 2	N. fuscus	7	7	1.30927	0.274839
					OLLI	Unidentified taxon 2	N. irene	7	15	1.61542	0.218316
					OLLI	Unidentified taxon 2	N. leucurus	7	8	1.62317	0.224957
					OLLI	Unidentified taxon 2	Unidentified taxon 3	7	11	0.335778	0.570346
					OLLI	Unidentified taxon 2	N. linzhiensis	7	6	0.829025	0.382073
					OLLI	Unidentified taxon 2	N. medogensis	7	4	1.62916	0.233771
					OLLI	Unidentified taxon 2	N. nyalamensis	7	6	0.217988	0.649689
					OLLI	Unidentified taxon 2	N. sikimensis	7	5	0.152229	0.704596
					OLLI	N. sikimensis	Unidentified taxon 4	5	4	1.36479	0.280952
					OLLI	N. sikimensis	Unidentified taxon 5	5	3	0.200242	0.670228
					OLLI	N. sikimensis	Unidentified taxon 6	5	4	2.81968	0.137008
					OLLI	N. sikimensis	N. clarkei	5	4	0.0350855	0.85673
					OLLI	N. sikimensis	N. fuscus	5	7	0.528225	0.48402
					OLLI	N. sikimensis	N. irene	5	15	2.05031	0.169312
					OLLI	N. sikimensis	N. leucurus	5	8	0.689201	0.424088
					OLLI	N. sikimensis	Unidentified taxon 3	5	11	0.01393	0.907724
					OLLI	N. sikimensis	N. linzhiensis	5	6	0.25302	0.627036
					OLLI	N. sikimensis	N. medogensis	5	4	1.04052	0.341654
					OLLI	N. sikimensis	N. nyalamensis	5	6	0.00324626	0.955809
					SBL	Unidentified taxon 5	Unidentified taxon 4	3	4	0.308096	0.602766
					SBL	Unidentified taxon 5	Unidentified taxon 6	3	4	0.216589	0.661218
					SBL	Unidentified taxon 5	N. clarkei	3	4	0.0692134	0.802983
					SBL	Unidentified taxon 5	N. fuscus	3	7	1.74112	0.223507
					SBL	Unidentified taxon 5	N. linzhiensis	3	6	1.75404	0.226972
					SBL	Unidentified taxon 5	N. medogensis	3	4	0.0431415	0.843654
					SBL	Unidentified taxon 6	Unidentified taxon 4	4	4	0	1
					SBL	Unidentified taxon 6	N. clarkei	4	4	0.183111	0.683647
					SBL	Unidentified taxon 6	N. fuscus	4	7	0.258637	0.62329
					SBL	Unidentified taxon 6	N. linzhiensis	4	6	0.106503	0.752535
					SBL	Unidentified taxon 6	N. medogensis	4	4	0.149784	0.712097
					SBL	N. clarkei	Unidentified taxon 4	4	4	0.266635	0.62407
					SBL	N. forresti	Unidentified taxon 4	5	4	0.117402	0.741928
					SBL	N. forresti	Unidentified taxon 5	5	3	0.29967	0.603839
					SBL	N. forresti	Unidentified taxon 6	5	4	0.0835843	0.780872
					SBL	N. forresti	N. clarkei	5	4	0.151128	0.709013
					SBL	N. forresti	N. fuscus	5	7	1.47486	0.25248
					SBL	N. forresti	N. irene	5	15	3.63941	0.0725109
					SBL	N. forresti	N. leucurus	5	8	1.62673	0.228433
					SBL	N. forresti	Unidentified taxon 3	5	11	0.0818874	0.778947
					SBL	N. forresti	N. linzhiensis	5	6	1.21795	0.298396
					SBL	N. forresti	N. medogensis	5	4	0.0770891	0.789303
					SBL	N. forresti	Unidentified taxon 1	5	6	1.40411	0.266381
					SBL	N. forresti	N. nyalamensis	5	6	0.535968	0.482736
					SBL	N. forresti	Unidentified taxon 2	5	7	0.915704	0.361168
					SBL	N. forresti	N. sikimensis	5	5	0.0296492	0.867565
					SBL	N. fuscus	Unidentified taxon 4	7	4	0.317994	0.586591
					SBL	N. fuscus	N. clarkei	7	4	1.90824	0.200486
					SBL	N. fuscus	N. linzhiensis	7	6	0.0891379	0.77084
					SBL	N. irene	Unidentified taxon 4	15	4	1.84807	0.191769
					SBL	N. irene	Unidentified taxon 5	15	3	3.03024	0.100918
					SBL	N. irene	Unidentified taxon 6	15	4	1.73339	0.205454
					SBL	N. irene	N. clarkei	15	4	3.56292	0.0762768
					SBL	N. irene	N. fuscus	15	7	1.38853	0.252483
					SBL	N. irene	N. leucurus	15	8	2.09831	0.16223
					SBL	N. irene	N. linzhiensis	15	6	1.84724	0.19002
					SBL	N. irene	N. medogensis	15	4	3.38969	0.0831251
					SBL	N. leucurus	Unidentified taxon 4	8	4	0.258262	0.622338
					SBL	N. leucurus	Unidentified taxon 5	8	3	2.16339	0.175409
					SBL	N. leucurus	Unidentified taxon 6	8	4	0.202831	0.662052
					SBL	N. leucurus	N. clarkei	8	4	2.32767	0.158077
					SBL	N. leucurus	N. fuscus	8	7	0.0395667	0.845407
					SBL	N. leucurus	N. linzhiensis	8	6	0.0194676	0.891349
					SBL	N. leucurus	N. medogensis	8	4	1.77818	0.211951
					SBL	Unidentified taxon 3	Unidentified taxon 4	11	4	0.040262	0.844074
					SBL	Unidentified taxon 3	Unidentified taxon 5	11	3	0.524049	0.482994
					SBL	Unidentified taxon 3	Unidentified taxon 6	11	4	0.0326461	0.859403
					SBL	Unidentified taxon 3	N. clarkei	11	4	0.352952	0.562643
					SBL	Unidentified taxon 3	N. fuscus	11	7	1.42599	0.249823
					SBL	Unidentified taxon 3	N. irene	11	15	6.12448	0.0207873
					SBL	Unidentified taxon 3	N. leucurus	11	8	1.28193	0.273258
					SBL	Unidentified taxon 3	N. linzhiensis	11	6	0.799066	0.385491
					SBL	Unidentified taxon 3	N. medogensis	11	4	0.272757	0.610273
					SBL	Unidentified taxon 3	N. nyalamensis	11	6	0.352721	0.561427
					SBL	N. linzhiensis	Unidentified taxon 4	6	4	0.140465	0.717559
					SBL	N. linzhiensis	N. clarkei	6	4	1.90943	0.204384
					SBL	N. medogensis	Unidentified taxon 4	4	4	0.204829	0.666755
					SBL	N. medogensis	N. clarkei	4	4	0.000330907	0.986076
					SBL	N. medogensis	N. fuscus	4	7	1.55205	0.244287
					SBL	N. medogensis	N. linzhiensis	4	6	1.34563	0.27949
					SBL	Unidentified taxon 1	Unidentified taxon 4	6	4	0.263008	0.621918
					SBL	Unidentified taxon 1	Unidentified taxon 5	6	3	1.7052	0.232884
					SBL	Unidentified taxon 1	Unidentified taxon 6	6	4	0.208017	0.660453
					SBL	Unidentified taxon 1	N. clarkei	6	4	1.89225	0.20623
					SBL	Unidentified taxon 1	N. fuscus	6	7	0.00283048	0.958525
					SBL	Unidentified taxon 1	N. irene	6	15	1.32651	0.263714
					SBL	Unidentified taxon 1	N. leucurus	6	8	0.0181974	0.894929
					SBL	Unidentified taxon 1	Unidentified taxon 3	6	11	1.22518	0.285782
					SBL	Unidentified taxon 1	N. linzhiensis	6	6	0.0583396	0.81402
					SBL	Unidentified taxon 1	N. medogensis	6	4	1.46805	0.260224
					SBL	Unidentified taxon 1	N. nyalamensis	6	6	0.147154	0.709299
					SBL	Unidentified taxon 1	Unidentified taxon 2	6	7	4.49304	0.057602
					SBL	Unidentified taxon 1	N. sikimensis	6	5	1.17642	0.306285
					SBL	N. nyalamensis	Unidentified taxon 4	6	4	0.0425579	0.841713
					SBL	N. nyalamensis	Unidentified taxon 5	6	3	0.898568	0.374734
					SBL	N. nyalamensis	Unidentified taxon 6	6	4	0.0338181	0.85867
					SBL	N. nyalamensis	N. clarkei	6	4	0.886443	0.374
					SBL	N. nyalamensis	N. fuscus	6	7	0.194676	0.6676
					SBL	N. nyalamensis	N. irene	6	15	2.13892	0.159948
					SBL	N. nyalamensis	N. leucurus	6	8	0.104737	0.751788
					SBL	N. nyalamensis	N. linzhiensis	6	6	0.0338509	0.857702
					SBL	N. nyalamensis	N. medogensis	6	4	0.686558	0.431362
					SBL	Unidentified taxon 2	Unidentified taxon 4	7	4	0.919679	0.362612
					SBL	Unidentified taxon 2	Unidentified taxon 5	7	3	0.0111025	0.918678
					SBL	Unidentified taxon 2	Unidentified taxon 6	7	4	0.656453	0.438712
					SBL	Unidentified taxon 2	N. clarkei	7	4	0.279484	0.609827
					SBL	Unidentified taxon 2	N. fuscus	7	7	4.55512	0.0541412
					SBL	Unidentified taxon 2	N. irene	7	15	7.51815	0.0125675
					SBL	Unidentified taxon 2	N. leucurus	7	8	5.57385	0.0345173
					SBL	Unidentified taxon 2	Unidentified taxon 3	7	11	1.49321	0.239417
					SBL	Unidentified taxon 2	N. linzhiensis	7	6	4.59151	0.0553372
					SBL	Unidentified taxon 2	N. medogensis	7	4	0.182261	0.679469
					SBL	Unidentified taxon 2	N. nyalamensis	7	6	2.44888	0.145904
					SBL	Unidentified taxon 2	N. sikimensis	7	5	0.168872	0.689783
					SBL	N. sikimensis	Unidentified taxon 4	5	4	0.154049	0.706373
					SBL	N. sikimensis	Unidentified taxon 5	5	3	0.0432038	0.842218
					SBL	N. sikimensis	Unidentified taxon 6	5	4	0.122685	0.736443
					SBL	N. sikimensis	N. clarkei	5	4	0.0040934	0.950775
					SBL	N. sikimensis	N. fuscus	5	7	1.31935	0.277442
					SBL	N. sikimensis	N. irene	5	15	3.77066	0.0679767
					SBL	N. sikimensis	N. leucurus	5	8	1.38049	0.264825
					SBL	N. sikimensis	Unidentified taxon 3	5	11	0.189457	0.670005
					SBL	N. sikimensis	N. linzhiensis	5	6	0.956702	0.353577
					SBL	N. sikimensis	N. medogensis	5	4	0.00201561	0.965444
					SBL	N. sikimensis	N. nyalamensis	5	6	0.53467	0.483252
					SGL	Unidentified taxon 5	Unidentified taxon 4	3	4	0.767657	0.421035
					SGL	Unidentified taxon 5	Unidentified taxon 6	3	4	0.637464	0.460854
					SGL	Unidentified taxon 5	N. clarkei	3	4	2.54751	0.171356
					SGL	Unidentified taxon 5	N. fuscus	3	7	2.63599	0.143123
					SGL	Unidentified taxon 5	N. linzhiensis	3	6	3.07948	0.122722
					SGL	Unidentified taxon 5	N. medogensis	3	4	0.754962	0.424645
					SGL	Unidentified taxon 6	Unidentified taxon 4	4	4	0.0638415	0.808958
					SGL	Unidentified taxon 6	N. clarkei	4	4	0.0113404	0.918664
					SGL	Unidentified taxon 6	N. fuscus	4	7	0.925391	0.361195
					SGL	Unidentified taxon 6	N. linzhiensis	4	6	0.639865	0.446859
					SGL	Unidentified taxon 6	N. medogensis	4	4	0.0113801	0.918522
					SGL	N. clarkei	Unidentified taxon 4	4	4	0.0464888	0.836433
					SGL	N. forresti	Unidentified taxon 4	5	4	0.342162	0.576944
					SGL	N. forresti	Unidentified taxon 5	5	3	1.20876	0.313723
					SGL	N. forresti	Unidentified taxon 6	5	4	0.0983358	0.762974
					SGL	N. forresti	N. clarkei	5	4	0.518772	0.494708
					SGL	N. forresti	N. fuscus	5	7	2.19896	0.168919
					SGL	N. forresti	N. irene	5	15	4.00237	0.0607523
					SGL	N. forresti	N. leucurus	5	8	2.06907	0.178151
					SGL	N. forresti	Unidentified taxon 3	5	11	0.127397	0.726469
					SGL	N. forresti	N. linzhiensis	5	6	2.10588	0.18068
					SGL	N. forresti	N. medogensis	5	4	0.200805	0.667612
					SGL	N. forresti	Unidentified taxon 1	5	6	0.978689	0.348372
					SGL	N. forresti	N. nyalamensis	5	6	0.13228	0.724477
					SGL	N. forresti	Unidentified taxon 2	5	7	0.0235979	0.880968
					SGL	N. forresti	N. sikimensis	5	5	0.0398751	0.846707
					SGL	N. fuscus	Unidentified taxon 4	7	4	0.371522	0.557248
					SGL	N. fuscus	N. clarkei	7	4	0.97274	0.349769
					SGL	N. fuscus	N. linzhiensis	7	6	0.113839	0.742165
					SGL	N. irene	Unidentified taxon 4	15	4	1.65314	0.215771
					SGL	N. irene	Unidentified taxon 5	15	3	3.62304	0.0751328
					SGL	N. irene	Unidentified taxon 6	15	4	2.4326	0.137257
					SGL	N. irene	N. clarkei	15	4	2.36436	0.142539
					SGL	N. irene	N. fuscus	15	7	0.954966	0.340132
					SGL	N. irene	N. leucurus	15	8	1.9043	0.182114
					SGL	N. irene	N. linzhiensis	15	6	1.50879	0.234322
					SGL	N. irene	N. medogensis	15	4	2.14082	0.161669
					SGL	N. leucurus	Unidentified taxon 4	8	4	0.185156	0.676105
					SGL	N. leucurus	Unidentified taxon 5	8	3	2.99684	0.117475
					SGL	N. leucurus	Unidentified taxon 6	8	4	0.707877	0.419814
					SGL	N. leucurus	N. clarkei	8	4	0.743269	0.408814
					SGL	N. leucurus	N. fuscus	8	7	0.124054	0.730323
					SGL	N. leucurus	N. linzhiensis	8	6	0.000218991	0.988436
					SGL	N. leucurus	N. medogensis	8	4	0.477725	0.505183
					SGL	Unidentified taxon 3	Unidentified taxon 4	11	4	0.150232	0.704585
					SGL	Unidentified taxon 3	Unidentified taxon 5	11	3	0.93229	0.353325
					SGL	Unidentified taxon 3	Unidentified taxon 6	11	4	0.000396564	0.984414
					SGL	Unidentified taxon 3	N. clarkei	11	4	0.0235938	0.880282
					SGL	Unidentified taxon 3	N. fuscus	11	7	2.11481	0.165216
					SGL	Unidentified taxon 3	N. irene	11	15	6.38544	0.0185077
					SGL	Unidentified taxon 3	N. leucurus	11	8	1.5094	0.235968
					SGL	Unidentified taxon 3	N. linzhiensis	11	6	1.28641	0.274512
					SGL	Unidentified taxon 3	N. medogensis	11	4	0.0284627	0.868622
					SGL	Unidentified taxon 3	N. nyalamensis	11	6	0.00175949	0.967095
					SGL	N. linzhiensis	Unidentified taxon 4	6	4	0.154476	0.70456
					SGL	N. linzhiensis	N. clarkei	6	4	0.746772	0.412659
					SGL	N. medogensis	Unidentified taxon 4	4	4	0.023926	0.882146
					SGL	N. medogensis	N. clarkei	4	4	0.00112639	0.974315
					SGL	N. medogensis	N. fuscus	4	7	0.700116	0.424404
					SGL	N. medogensis	N. linzhiensis	4	6	0.423705	0.53334
					SGL	Unidentified taxon 1	Unidentified taxon 4	6	4	0.0371664	0.851931
					SGL	Unidentified taxon 1	Unidentified taxon 5	6	3	1.66847	0.237475
					SGL	Unidentified taxon 1	Unidentified taxon 6	6	4	0.277092	0.612891
					SGL	Unidentified taxon 1	N. clarkei	6	4	0.264836	0.620729
					SGL	Unidentified taxon 1	N. fuscus	6	7	0.26543	0.616609
					SGL	Unidentified taxon 1	N. irene	6	15	1.89186	0.184993
					SGL	Unidentified taxon 1	N. leucurus	6	8	0.0624938	0.806825
					SGL	Unidentified taxon 1	Unidentified taxon 3	6	11	0.610592	0.446724
					SGL	Unidentified taxon 1	N. linzhiensis	6	6	0.0492855	0.828779
					SGL	Unidentified taxon 1	N. medogensis	6	4	0.161053	0.698696
					SGL	Unidentified taxon 1	N. nyalamensis	6	6	0.366802	0.558247
					SGL	Unidentified taxon 1	Unidentified taxon 2	6	7	1.28087	0.281807
					SGL	Unidentified taxon 1	N. sikimensis	6	5	0.315949	0.587776
					SGL	N. nyalamensis	Unidentified taxon 4	6	4	0.0831551	0.780397
					SGL	N. nyalamensis	Unidentified taxon 5	6	3	0.811453	0.397623
					SGL	N. nyalamensis	Unidentified taxon 6	6	4	0.000178501	0.989667
					SGL	N. nyalamensis	N. clarkei	6	4	0.0102868	0.92171
					SGL	N. nyalamensis	N. fuscus	6	7	1.27824	0.282274
					SGL	N. nyalamensis	N. irene	6	15	3.55021	0.0749323
					SGL	N. nyalamensis	N. leucurus	6	8	0.940276	0.351346
					SGL	N. nyalamensis	N. linzhiensis	6	6	0.833438	0.382763
					SGL	N. nyalamensis	N. medogensis	6	4	0.0124486	0.91391
					SGL	Unidentified taxon 2	Unidentified taxon 4	7	4	0.481161	0.505404
					SGL	Unidentified taxon 2	Unidentified taxon 5	7	3	0.425293	0.532593
					SGL	Unidentified taxon 2	Unidentified taxon 6	7	4	0.164481	0.694536
					SGL	Unidentified taxon 2	N. clarkei	7	4	0.443518	0.522131
					SGL	Unidentified taxon 2	N. fuscus	7	7	2.875	0.115731
					SGL	Unidentified taxon 2	N. irene	7	15	5.73498	0.0265387
					SGL	Unidentified taxon 2	N. leucurus	7	8	2.60078	0.130812
					SGL	Unidentified taxon 2	Unidentified taxon 3	7	11	0.267242	0.61226
					SGL	Unidentified taxon 2	N. linzhiensis	7	6	2.40838	0.148966
					SGL	Unidentified taxon 2	N. medogensis	7	4	0.29014	0.603196
					SGL	Unidentified taxon 2	N. nyalamensis	7	6	0.232523	0.639111
					SGL	Unidentified taxon 2	N. sikimensis	7	5	0.0939757	0.76547
					SGL	N. sikimensis	Unidentified taxon 4	5	4	0.0822372	0.782591
					SGL	N. sikimensis	Unidentified taxon 5	5	3	0.375784	0.562368
					SGL	N. sikimensis	Unidentified taxon 6	5	4	0.00221368	0.963788
					SGL	N. sikimensis	N. clarkei	5	4	0.0205197	0.890132
					SGL	N. sikimensis	N. fuscus	5	7	1.02549	0.335096
					SGL	N. sikimensis	N. irene	5	15	2.9931	0.100729
					SGL	N. sikimensis	N. leucurus	5	8	0.767494	0.39972
					SGL	N. sikimensis	Unidentified taxon 3	5	11	0.00245145	0.961211
					SGL	N. sikimensis	N. linzhiensis	5	6	0.650727	0.440648
					SGL	N. sikimensis	N. medogensis	5	4	0.0211418	0.888492
					SGL	N. sikimensis	N. nyalamensis	5	6	0.00467373	0.94699
					SH	Unidentified taxon 5	Unidentified taxon 4	3	4	2.96686	0.1456
					SH	Unidentified taxon 5	Unidentified taxon 6	3	4	0.628949	0.463694
					SH	Unidentified taxon 5	N. clarkei	3	4	0.310419	0.601442
					SH	Unidentified taxon 5	N. fuscus	3	7	1.67697	0.231448
					SH	Unidentified taxon 5	N. linzhiensis	3	6	0.388024	0.553085
					SH	Unidentified taxon 5	N. medogensis	3	4	0.000115487	0.991841
					SH	Unidentified taxon 6	Unidentified taxon 4	4	4	0.00989918	0.923987
					SH	Unidentified taxon 6	N. clarkei	4	4	1.34468	0.290266
					SH	Unidentified taxon 6	N. fuscus	4	7	0.0635892	0.806575
					SH	Unidentified taxon 6	N. linzhiensis	4	6	0.0357262	0.854789
					SH	Unidentified taxon 6	N. medogensis	4	4	0.840751	0.394543
					SH	N. clarkei	Unidentified taxon 4	4	4	9.00969	0.0239583
					SH	N. forresti	Unidentified taxon 4	5	4	4.57481	0.0697495
					SH	N. forresti	Unidentified taxon 5	5	3	0.000446961	0.983818
					SH	N. forresti	Unidentified taxon 6	5	4	1.12499	0.324066
					SH	N. forresti	N. clarkei	5	4	0.363695	0.565481
					SH	N. forresti	N. fuscus	5	7	2.87365	0.1209
					SH	N. forresti	N. irene	5	15	4.52545	0.0474746
					SH	N. forresti	N. leucurus	5	8	0.587615	0.459478
					SH	N. forresti	Unidentified taxon 3	5	11	1.84412	0.195953
					SH	N. forresti	N. linzhiensis	5	6	0.685138	0.429224
					SH	N. forresti	N. medogensis	5	4	6.42208e-05	0.99383
					SH	N. forresti	Unidentified taxon 1	5	6	0.785929	0.398403
					SH	N. forresti	N. nyalamensis	5	6	3.54847	0.092254
					SH	N. forresti	Unidentified taxon 2	5	7	1.32564	0.276367
					SH	N. forresti	N. sikimensis	5	5	0.263927	0.62132
					SH	N. fuscus	Unidentified taxon 4	7	4	0.204024	0.66218
					SH	N. fuscus	N. clarkei	7	4	3.20929	0.106826
					SH	N. fuscus	N. linzhiensis	7	6	0.00506066	0.944565
					SH	N. irene	Unidentified taxon 4	15	4	1.52126	0.234212
					SH	N. irene	Unidentified taxon 5	15	3	2.67441	0.12149
					SH	N. irene	Unidentified taxon 6	15	4	1.19515	0.289543
					SH	N. irene	N. clarkei	15	4	4.21103	0.0558915
					SH	N. irene	N. fuscus	15	7	1.39914	0.250739
					SH	N. irene	N. leucurus	15	8	5.9668	0.0235043
					SH	N. irene	N. linzhiensis	15	6	0.679602	0.419953
					SH	N. irene	N. medogensis	15	4	3.5765	0.0757687
					SH	N. leucurus	Unidentified taxon 4	8	4	3.29622	0.0994972
					SH	N. leucurus	Unidentified taxon 5	8	3	0.363358	0.561527
					SH	N. leucurus	Unidentified taxon 6	8	4	1.04979	0.329701
					SH	N. leucurus	N. clarkei	8	4	2.22377	0.166756
					SH	N. leucurus	N. fuscus	8	7	3.00355	0.10672
					SH	N. leucurus	N. linzhiensis	8	6	0.77201	0.396849
					SH	N. leucurus	N. medogensis	8	4	0.408472	0.53711
					SH	Unidentified taxon 3	Unidentified taxon 4	11	4	0.371323	0.552785
					SH	Unidentified taxon 3	Unidentified taxon 5	11	3	1.1043	0.314027
					SH	Unidentified taxon 3	Unidentified taxon 6	11	4	0.309499	0.587437
					SH	Unidentified taxon 3	N. clarkei	11	4	2.92283	0.11108
					SH	Unidentified taxon 3	N. fuscus	11	7	1.38632	0.256245
					SH	Unidentified taxon 3	N. irene	11	15	5.63623	0.0259379
					SH	Unidentified taxon 3	N. leucurus	11	8	0.974783	0.337335
					SH	Unidentified taxon 3	N. linzhiensis	11	6	0.484827	0.496893
					SH	Unidentified taxon 3	N. medogensis	11	4	1.39176	0.259247
					SH	Unidentified taxon 3	N. nyalamensis	11	6	0.284077	0.601849
					SH	N. linzhiensis	Unidentified taxon 4	6	4	0.0676682	0.801333
					SH	N. linzhiensis	N. clarkei	6	4	0.706659	0.424966
					SH	N. medogensis	Unidentified taxon 4	4	4	3.10688	0.128426
					SH	N. medogensis	N. clarkei	4	4	0.238973	0.642302
					SH	N. medogensis	N. fuscus	4	7	2.19883	0.172263
					SH	N. medogensis	N. linzhiensis	4	6	0.530525	0.487156
					SH	Unidentified taxon 1	Unidentified taxon 4	6	4	0.0161505	0.90201
					SH	Unidentified taxon 1	Unidentified taxon 5	6	3	0.448364	0.524577
					SH	Unidentified taxon 1	Unidentified taxon 6	6	4	0.0347573	0.856746
					SH	Unidentified taxon 1	N. clarkei	6	4	1.02406	0.341183
					SH	Unidentified taxon 1	N. fuscus	6	7	0.284517	0.604366
					SH	Unidentified taxon 1	N. irene	6	15	2.29511	0.146242
					SH	Unidentified taxon 1	N. leucurus	6	8	0.59187	0.456574
					SH	Unidentified taxon 1	Unidentified taxon 3	6	11	0.0712726	0.793128
					SH	Unidentified taxon 1	N. linzhiensis	6	6	0.135081	0.72088
					SH	Unidentified taxon 1	N. medogensis	6	4	0.597938	0.4616
					SH	Unidentified taxon 1	N. nyalamensis	6	6	0.00515506	0.944178
					SH	Unidentified taxon 1	Unidentified taxon 2	6	7	0.0211854	0.886908
					SH	Unidentified taxon 1	N. sikimensis	6	5	0.337614	0.57547
					SH	N. nyalamensis	Unidentified taxon 4	6	4	0.0172718	0.898686
					SH	N. nyalamensis	Unidentified taxon 5	6	3	2.18853	0.182578
					SH	N. nyalamensis	Unidentified taxon 6	6	4	0.0358473	0.854547
					SH	N. nyalamensis	N. clarkei	6	4	5.55307	0.0462103
					SH	N. nyalamensis	N. fuscus	6	7	0.385902	0.547119
					SH	N. nyalamensis	N. irene	6	15	2.44147	0.134668
					SH	N. nyalamensis	N. leucurus	6	8	2.58057	0.134161
					SH	N. nyalamensis	N. linzhiensis	6	6	0.131726	0.724203
					SH	N. nyalamensis	N. medogensis	6	4	2.56566	0.147875
					SH	Unidentified taxon 2	Unidentified taxon 4	7	4	0.000397424	0.98453
					SH	Unidentified taxon 2	Unidentified taxon 5	7	3	0.76692	0.406697
					SH	Unidentified taxon 2	Unidentified taxon 6	7	4	0.00617509	0.939085
					SH	Unidentified taxon 2	N. clarkei	7	4	1.62886	0.23381
					SH	Unidentified taxon 2	N. fuscus	7	7	0.175356	0.682792
					SH	Unidentified taxon 2	N. irene	7	15	2.28213	0.146511
					SH	Unidentified taxon 2	N. leucurus	7	8	1.13967	0.305147
					SH	Unidentified taxon 2	Unidentified taxon 3	7	11	0.278038	0.605225
					SH	Unidentified taxon 2	N. linzhiensis	7	6	0.0949021	0.76379
					SH	Unidentified taxon 2	N. medogensis	7	4	1.014	0.340251
					SH	Unidentified taxon 2	N. nyalamensis	7	6	0.0120829	0.914451
					SH	Unidentified taxon 2	N. sikimensis	7	5	0.653572	0.437648
					SH	N. sikimensis	Unidentified taxon 4	5	4	1.49019	0.261707
					SH	N. sikimensis	Unidentified taxon 5	5	3	0.152761	0.709411
					SH	N. sikimensis	Unidentified taxon 6	5	4	0.575091	0.472997
					SH	N. sikimensis	N. clarkei	5	4	0.890222	0.376834
					SH	N. sikimensis	N. fuscus	5	7	1.71062	0.220171
					SH	N. sikimensis	N. irene	5	15	3.64387	0.072351
					SH	N. sikimensis	N. leucurus	5	8	2.08602e-05	0.996438
					SH	N. sikimensis	Unidentified taxon 3	5	11	0.545945	0.472186
					SH	N. sikimensis	N. linzhiensis	5	6	0.455359	0.516759
					SH	N. sikimensis	N. medogensis	5	4	0.184938	0.680092
					SH	N. sikimensis	N. nyalamensis	5	6	1.30548	0.282698
					TL	Unidentified taxon 5	Unidentified taxon 4	3	4	0.992063	0.364968
					TL	Unidentified taxon 5	Unidentified taxon 6	3	4	0	1
					TL	Unidentified taxon 5	N. clarkei	3	4	15.2381	0.011368
					TL	Unidentified taxon 5	N. fuscus	3	7	3.54462	0.0965017
					TL	Unidentified taxon 5	N. linzhiensis	3	6	1.68269	0.235682
					TL	Unidentified taxon 5	N. medogensis	3	4	0	1
					TL	Unidentified taxon 6	Unidentified taxon 4	4	4	1.25	0.306309
					TL	Unidentified taxon 6	N. clarkei	4	4	12.8	0.0116753
					TL	Unidentified taxon 6	N. fuscus	4	7	4.36364	0.0662981
					TL	Unidentified taxon 6	N. linzhiensis	4	6	2.06897	0.18827
					TL	Unidentified taxon 6	N. medogensis	4	4	0	1
					TL	N. clarkei	Unidentified taxon 4	4	4	0.529412	0.494256
					TL	N. forresti	Unidentified taxon 4	5	4	0.820357	0.395181
					TL	N. forresti	Unidentified taxon 5	5	3	0.5625	0.481618
					TL	N. forresti	Unidentified taxon 6	5	4	0.529551	0.490414
					TL	N. forresti	N. clarkei	5	4	16.254	0.00498554
					TL	N. forresti	N. fuscus	5	7	3.56589	0.0883006
					TL	N. forresti	N. irene	5	15	0.35489	0.558775
					TL	N. forresti	N. leucurus	5	8	0.302639	0.593227
					TL	N. forresti	Unidentified taxon 3	5	11	0.625451	0.442221
					TL	N. forresti	N. linzhiensis	5	6	1.34349	0.276247
					TL	N. forresti	N. medogensis	5	4	0.921811	0.368981
					TL	N. forresti	Unidentified taxon 1	5	6	0.910965	0.364789
					TL	N. forresti	N. nyalamensis	5	6	0.00075478	0.978682
					TL	N. forresti	Unidentified taxon 2	5	6	0.289302	0.603712
					TL	N. forresti	N. sikimensis	5	5	0.367347	0.561253
					TL	N. fuscus	Unidentified taxon 4	7	4	0.202153	0.663621
					TL	N. fuscus	N. clarkei	7	4	0.141907	0.715121
					TL	N. fuscus	N. linzhiensis	7	6	0.320149	0.582876
					TL	N. irene	Unidentified taxon 4	15	4	0.455908	0.508623
					TL	N. irene	Unidentified taxon 5	15	3	1.0276	0.325808
					TL	N. irene	Unidentified taxon 6	15	4	1.28693	0.272358
					TL	N. irene	N. clarkei	15	4	4.26755	0.0544364
					TL	N. irene	N. fuscus	15	7	2.88284	0.105034
					TL	N. irene	N. leucurus	15	8	0.000968233	0.975471
					TL	N. irene	N. linzhiensis	15	6	0.702702	0.412299
					TL	N. irene	N. medogensis	15	4	1.4129	0.250916
					TL	N. leucurus	Unidentified taxon 4	8	4	0.277778	0.609654
					TL	N. leucurus	Unidentified taxon 5	8	3	0.818182	0.389283
					TL	N. leucurus	Unidentified taxon 6	8	4	1	0.340893
					TL	N. leucurus	N. clarkei	8	4	3.26797	0.100771
					TL	N. leucurus	N. fuscus	8	7	1.84737	0.197202
					TL	N. leucurus	N. linzhiensis	8	6	0.43769	0.520741
					TL	N. leucurus	N. medogensis	8	4	1.15385	0.307981
					TL	Unidentified taxon 3	Unidentified taxon 4	11	4	0.0627193	0.806163
					TL	Unidentified taxon 3	Unidentified taxon 5	11	3	1.02857	0.330507
					TL	Unidentified taxon 3	Unidentified taxon 6	11	4	1.31494	0.27217
					TL	Unidentified taxon 3	N. clarkei	11	4	1.42555	0.253825
					TL	Unidentified taxon 3	N. fuscus	11	7	0.908715	0.354636
					TL	Unidentified taxon 3	N. irene	11	15	0.238388	0.629804
					TL	Unidentified taxon 3	N. leucurus	11	8	0.129501	0.723381
					TL	Unidentified taxon 3	N. linzhiensis	11	6	0.0970588	0.759676
					TL	Unidentified taxon 3	N. medogensis	11	4	1.41235	0.255925
					TL	Unidentified taxon 3	N. nyalamensis	11	6	0.594485	0.452665
					TL	N. linzhiensis	Unidentified taxon 4	6	4	0	1
					TL	N. linzhiensis	N. clarkei	6	4	0.881633	0.375235
					TL	N. medogensis	Unidentified taxon 4	4	4	1.44231	0.275021
					TL	N. medogensis	N. clarkei	4	4	27.4286	0.00194358
					TL	N. medogensis	N. fuscus	4	7	5.01354	0.0519201
					TL	N. medogensis	N. linzhiensis	4	6	2.4	0.159928
					TL	Unidentified taxon 1	Unidentified taxon 4	6	4	0.06	0.812662
					TL	Unidentified taxon 1	Unidentified taxon 5	6	3	1.47368	0.264128
					TL	Unidentified taxon 1	Unidentified taxon 6	6	4	1.74545	0.222984
					TL	Unidentified taxon 1	N. clarkei	6	4	2.19429	0.1768
					TL	Unidentified taxon 1	N. fuscus	6	7	0.887574	0.366366
					TL	Unidentified taxon 1	N. irene	6	15	0.211074	0.65114
					TL	Unidentified taxon 1	N. leucurus	6	8	0.128571	0.726147
					TL	Unidentified taxon 1	Unidentified taxon 3	6	11	0	1
					TL	Unidentified taxon 1	N. linzhiensis	6	6	0.0961538	0.762861
					TL	Unidentified taxon 1	N. medogensis	6	4	2.13333	0.182257
					TL	Unidentified taxon 1	N. nyalamensis	6	6	0.665761	0.433539
					TL	Unidentified taxon 1	Unidentified taxon 2	6	6	0.27027	0.614463
					TL	Unidentified taxon 1	N. sikimensis	6	5	1.77516	0.215494
					TL	N. nyalamensis	Unidentified taxon 4	6	4	0.689655	0.430366
					TL	N. nyalamensis	Unidentified taxon 5	6	3	0.275157	0.616089
					TL	N. nyalamensis	Unidentified taxon 6	6	4	0.322581	0.585644
					TL	N. nyalamensis	N. clarkei	6	4	5.95464	0.040551
					TL	N. nyalamensis	N. fuscus	6	7	3.02806	0.109699
					TL	N. nyalamensis	N. irene	6	15	0.305061	0.587166
					TL	N. nyalamensis	N. leucurus	6	8	0.236453	0.635539
					TL	N. nyalamensis	N. linzhiensis	6	6	1.10619	0.317662
					TL	N. nyalamensis	N. medogensis	6	4	0.4	0.544737
					TL	Unidentified taxon 2	Unidentified taxon 4	6	4	0.4	0.544737
					TL	Unidentified taxon 2	Unidentified taxon 5	6	3	1.06667	0.336056
					TL	Unidentified taxon 2	Unidentified taxon 6	6	4	1.16364	0.31216
					TL	Unidentified taxon 2	N. clarkei	6	4	6.71475	0.0320491
					TL	Unidentified taxon 2	N. fuscus	6	7	2.32692	0.155377
					TL	Unidentified taxon 2	N. irene	6	15	0.0152274	0.903087
					TL	Unidentified taxon 2	N. leucurus	6	8	0.0174927	0.89697
					TL	Unidentified taxon 2	Unidentified taxon 3	6	11	0.213316	0.650808
					TL	Unidentified taxon 2	N. linzhiensis	6	6	0.644737	0.440668
					TL	Unidentified taxon 2	N. medogensis	6	4	1.6	0.241504
					TL	Unidentified taxon 2	N. nyalamensis	6	6	0.160714	0.696931
					TL	Unidentified taxon 2	N. sikimensis	6	5	1.04626	0.333076
					TL	N. sikimensis	Unidentified taxon 4	5	4	1.35344	0.282797
					TL	N. sikimensis	Unidentified taxon 5	5	3	0.0239362	0.882121
					TL	N. sikimensis	Unidentified taxon 6	5	4	0.0250896	0.878617
					TL	N. sikimensis	N. clarkei	5	4	14.2166	0.00697846
					TL	N. sikimensis	N. fuscus	5	7	4.86327	0.0519742
					TL	N. sikimensis	N. irene	5	15	1.19624	0.288495
					TL	N. sikimensis	N. leucurus	5	8	0.940789	0.352919
					TL	N. sikimensis	Unidentified taxon 3	5	11	1.33497	0.267261
					TL	N. sikimensis	N. linzhiensis	5	6	2.20826	0.171439
					TL	N. sikimensis	N. medogensis	5	4	0.037037	0.852854
					TL	N. sikimensis	N. nyalamensis	5	6	0.233674	0.640356
					ZB	Unidentified taxon 5	Unidentified taxon 4	3	4	1.26407e-05	0.997301
					ZB	Unidentified taxon 5	Unidentified taxon 6	3	4	0.148938	0.715427
					ZB	Unidentified taxon 5	N. clarkei	3	4	1.24212	0.315747
					ZB	Unidentified taxon 5	N. fuscus	3	7	0.0309342	0.864758
					ZB	Unidentified taxon 5	N. linzhiensis	3	6	0.00816168	0.930546
					ZB	Unidentified taxon 5	N. medogensis	3	4	0.19857	0.67451
					ZB	Unidentified taxon 6	Unidentified taxon 4	4	4	0.187315	0.680285
					ZB	Unidentified taxon 6	N. clarkei	4	4	1.3783	0.284875
					ZB	Unidentified taxon 6	N. fuscus	4	7	0.463128	0.513291
					ZB	Unidentified taxon 6	N. linzhiensis	4	6	0.244413	0.634325
					ZB	Unidentified taxon 6	N. medogensis	4	4	0.000163052	0.990226
					ZB	N. clarkei	Unidentified taxon 4	4	4	1.46964	0.270969
					ZB	N. forresti	Unidentified taxon 4	5	4	0.348415	0.573565
					ZB	N. forresti	Unidentified taxon 5	5	3	0.277059	0.617517
					ZB	N. forresti	Unidentified taxon 6	5	4	0.028647	0.870384
					ZB	N. forresti	N. clarkei	5	4	0.754976	0.413702
					ZB	N. forresti	N. fuscus	5	7	0.769545	0.400942
					ZB	N. forresti	N. irene	5	15	2.30947	0.145959
					ZB	N. forresti	N. leucurus	5	8	0.269888	0.6137
					ZB	N. forresti	Unidentified taxon 3	5	11	0.106784	0.74867
					ZB	N. forresti	N. linzhiensis	5	6	0.484117	0.504132
					ZB	N. forresti	N. medogensis	5	4	0.0357932	0.855312
					ZB	N. forresti	Unidentified taxon 1	5	6	0.162738	0.696064
					ZB	N. forresti	N. nyalamensis	5	6	0.0494424	0.829
					ZB	N. forresti	Unidentified taxon 2	5	7	1.94322	0.193518
					ZB	N. forresti	N. sikimensis	5	5	0.533965	0.485792
					ZB	N. fuscus	Unidentified taxon 4	7	4	0.0379948	0.849783
					ZB	N. fuscus	N. clarkei	7	4	2.0949	0.18171
					ZB	N. fuscus	N. linzhiensis	7	6	0.13924	0.716129
					ZB	N. irene	Unidentified taxon 4	15	4	0.641992	0.434047
					ZB	N. irene	Unidentified taxon 5	15	3	0.495196	0.491733
					ZB	N. irene	Unidentified taxon 6	15	4	1.58229	0.225436
					ZB	N. irene	N. clarkei	15	4	3.62372	0.074032
					ZB	N. irene	N. fuscus	15	7	0.585089	0.453256
					ZB	N. irene	N. leucurus	15	8	5.35735	0.0308437
					ZB	N. irene	N. linzhiensis	15	6	1.2509	0.277323
					ZB	N. irene	N. medogensis	15	4	1.66862	0.213731
					ZB	N. leucurus	Unidentified taxon 4	8	4	1.45492	0.255502
					ZB	N. leucurus	Unidentified taxon 5	8	3	1.20619	0.300598
					ZB	N. leucurus	Unidentified taxon 6	8	4	0.596717	0.457702
					ZB	N. leucurus	N. clarkei	8	4	0.48236	0.503171
					ZB	N. leucurus	N. fuscus	8	7	2.47069	0.139999
					ZB	N. leucurus	N. linzhiensis	8	6	2.32824	0.152961
					ZB	N. leucurus	N. medogensis	8	4	0.921217	0.359787
					ZB	Unidentified taxon 3	Unidentified taxon 4	11	4	1.16259	0.30053
					ZB	Unidentified taxon 3	Unidentified taxon 5	11	3	0.929193	0.354097
					ZB	Unidentified taxon 3	Unidentified taxon 6	11	4	0.283064	0.603674
					ZB	Unidentified taxon 3	N. clarkei	11	4	0.458092	0.510382
					ZB	Unidentified taxon 3	N. fuscus	11	7	2.3333	0.146159
					ZB	Unidentified taxon 3	N. irene	11	15	6.17361	0.0203354
					ZB	Unidentified taxon 3	N. leucurus	11	8	0.0435224	0.837224
					ZB	Unidentified taxon 3	N. linzhiensis	11	6	1.62481	0.221815
					ZB	Unidentified taxon 3	N. medogensis	11	4	0.337495	0.571214
					ZB	Unidentified taxon 3	N. nyalamensis	11	6	0.40405	0.534583
					ZB	N. linzhiensis	Unidentified taxon 4	6	4	0.0112354	0.918194
					ZB	N. linzhiensis	N. clarkei	6	4	2.89626	0.127198
					ZB	N. medogensis	Unidentified taxon 4	4	4	0.241158	0.640815
					ZB	N. medogensis	N. clarkei	4	4	4.70667	0.0731137
					ZB	N. medogensis	N. fuscus	4	7	0.536216	0.482638
					ZB	N. medogensis	N. linzhiensis	4	6	0.344757	0.573289
					ZB	Unidentified taxon 1	Unidentified taxon 4	6	4	0.0967342	0.763734
					ZB	Unidentified taxon 1	Unidentified taxon 5	6	3	0.0752131	0.791809
					ZB	Unidentified taxon 1	Unidentified taxon 6	6	4	0.0467625	0.834208
					ZB	Unidentified taxon 1	N. clarkei	6	4	1.69295	0.229433
					ZB	Unidentified taxon 1	N. fuscus	6	7	0.3545	0.563625
					ZB	Unidentified taxon 1	N. irene	6	15	1.76107	0.200219
					ZB	Unidentified taxon 1	N. leucurus	6	8	1.18597	0.297532
					ZB	Unidentified taxon 1	Unidentified taxon 3	6	11	0.775851	0.392308
					ZB	Unidentified taxon 1	N. linzhiensis	6	6	0.0829008	0.779283
					ZB	Unidentified taxon 1	N. medogensis	6	4	0.0677318	0.801242
					ZB	Unidentified taxon 1	N. nyalamensis	6	6	0.0334697	0.858495
					ZB	Unidentified taxon 1	Unidentified taxon 2	6	7	3.83361	0.0760785
					ZB	Unidentified taxon 1	N. sikimensis	6	5	1.38456	0.269509
					ZB	N. nyalamensis	Unidentified taxon 4	6	4	0.197232	0.668732
					ZB	N. nyalamensis	Unidentified taxon 5	6	3	0.154786	0.705711
					ZB	N. nyalamensis	Unidentified taxon 6	6	4	0.00194486	0.965905
					ZB	N. nyalamensis	N. clarkei	6	4	1.15824	0.313212
					ZB	N. nyalamensis	N. fuscus	6	7	0.549802	0.473932
					ZB	N. nyalamensis	N. irene	6	15	2.14788	0.15912
					ZB	N. nyalamensis	N. leucurus	6	8	0.684066	0.424332
					ZB	N. nyalamensis	N. linzhiensis	6	6	0.223712	0.646381
					ZB	N. nyalamensis	N. medogensis	6	4	0.00385934	0.951988
					ZB	Unidentified taxon 2	Unidentified taxon 4	7	4	3.26	0.104469
					ZB	Unidentified taxon 2	Unidentified taxon 5	7	3	2.80141	0.132717
					ZB	Unidentified taxon 2	Unidentified taxon 6	7	4	3.19177	0.107656
					ZB	Unidentified taxon 2	N. clarkei	7	4	0.367142	0.559536
					ZB	Unidentified taxon 2	N. fuscus	7	7	4.43615	0.0569129
					ZB	Unidentified taxon 2	N. irene	7	15	7.16453	0.0144989
					ZB	Unidentified taxon 2	N. leucurus	7	8	1.63725	0.223069
					ZB	Unidentified taxon 2	Unidentified taxon 3	7	11	1.42254	0.250374
					ZB	Unidentified taxon 2	N. linzhiensis	7	6	6.18404	0.0302081
					ZB	Unidentified taxon 2	N. medogensis	7	4	8.15544	0.0189103
					ZB	Unidentified taxon 2	N. nyalamensis	7	6	2.7588	0.124926
					ZB	Unidentified taxon 2	N. sikimensis	7	5	0.1832	0.677709
					ZB	N. sikimensis	Unidentified taxon 4	5	4	1.35136	0.283135
					ZB	N. sikimensis	Unidentified taxon 5	5	3	1.10486	0.333683
					ZB	N. sikimensis	Unidentified taxon 6	5	4	0.854026	0.386164
					ZB	N. sikimensis	N. clarkei	5	4	0.00674639	0.936838
					ZB	N. sikimensis	N. fuscus	5	7	2.16168	0.17224
					ZB	N. sikimensis	N. irene	5	15	4.16881	0.0561099
					ZB	N. sikimensis	N. leucurus	5	8	0.235979	0.636657
					ZB	N. sikimensis	Unidentified taxon 3	5	11	0.342473	0.567719
					ZB	N. sikimensis	N. linzhiensis	5	6	2.33887	0.160535
					ZB	N. sikimensis	N. medogensis	5	4	1.35572	0.282424
					ZB	N. sikimensis	N. nyalamensis	5	6	0.938681	0.357931

## Sheet: Supplementary Data 7
T test and Wilcoxon rank-sum test results of statistical measurments of morphological characteristics
t-test for two dependent samples. All measurements are changed to logarithmic values with the Python function numpy.log(). All samples have passed normal disctribution assumpation test (Shapiro test) and sample pairs have passed the homogenous variance test (Levene test). t-test for the mean difference of two independet samples is finished by the Python funciton scipy.stats.ttest_ind(). Effect si…											Wilcoxon rank-sum test (Mann-Whitney U test) for two dependent samples. All measurements are changed to logarithmic values with the Python function numpy.log(). These samples or sample pairs have failed in either normal disctribution assumpation test (Shapiro test) or the homogenous variance test (Levene test) or both, this is why they are here analyzed with the Mann-Whitney U test and why the ef…
Features	Group 1	Group 2	t-statistic	pvalue	Mean difference (group1 - group2)	95% confidence interval of mean difference	Degrees of freedom	Cohen's d	Hedge's g	Glass's delta1	Features	Group 1	Group 2	U-statistic	pvalue	95% confidence interval of mean difference
HBL	N. forresti	Unidentified taxon 1	-0.255874	0.803801	-0.0063	(-0.06, 0.05)	9	-0.1549	-0.1417	-0.1583	HBL	N. forresti	N. sikimensis	22	0.0441713	(0.044, 0.044)
HBL	N. forresti	Unidentified taxon 2	-0.576931	0.576742	-0.0123	(-0.06, 0.04)	10	-0.3378	-0.3118	-0.3086	HBL	N. forresti	N. nyalamensis	23.5	0.110244	(0.044, 0.044)
HBL	N. forresti	Unidentified taxon 3	-1.06746	0.303825	-0.0172	(-0.07, 0.03)	14	-0.5757	-0.5443	-0.4317	HBL	N. forresti	N. irene	75	0.00120821	(0.156, 0.163)
HBL	N. forresti	Unidentified taxon 5	0.48231	0.646676	0.0139	(-0.06, 0.09)	6	0.3522	0.3063	0.3498	HBL	N. forresti	N. leucurus	28	0.27027	(0.037, 0.037)
HBL	N. forresti	N. medogensis	2.68298	0.0314035	0.0807	(0.0, 0.16)	7	1.7998	1.5998	2.0267	HBL	N. forresti	Unidentified taxon 6	20	0.017451	(0.095, 0.096)
HBL	N. forresti	N. fuscus	-2.86069	0.0169368	-0.0915	(-0.16, -0.03)	10	-1.675	-1.5462	-2.298	HBL	Unidentified taxon 1	N. sikimensis	27	0.0336804	(0.045, 0.062)
HBL	N. forresti	N. linzhiensis	2.25066	0.050948	0.0744	(0.0, 0.15)	9	1.3628	1.246	1.8682	HBL	Unidentified taxon 1	N. nyalamensis	29	0.0869826	(0.051, 0.062)
HBL	N. forresti	N. clarkei	-1.64786	0.143373	-0.0556	(-0.15, 0.04)	7	-1.1054	-0.9826	-1.3967	HBL	Unidentified taxon 1	N. irene	90	0.00052054	(0.163, 0.163)
HBL	N. forresti	Unidentified taxon 4	2.95214	0.0213419	0.0682	(0.02, 0.12)	7	1.9804	1.7603	1.7136	HBL	Unidentified taxon 1	N. leucurus	34.5	0.196213	(0.043, 0.051)
HBL	Unidentified taxon 1	Unidentified taxon 2	-0.287212	0.779288	-0.006	(-0.05, 0.04)	11	-0.1598	-0.1486	-0.1448	HBL	Unidentified taxon 1	Unidentified taxon 6	23.5	0.017239	(0.113, 0.122)
HBL	Unidentified taxon 1	Unidentified taxon 3	-0.685727	0.503347	-0.0109	(-0.05, 0.03)	15	-0.348	-0.3303	-0.2634	HBL	Unidentified taxon 2	N. sikimensis	35	0.00518657	(0.062, 0.062)
HBL	Unidentified taxon 1	Unidentified taxon 5	0.70324	0.504617	0.0202	(-0.06, 0.1)	7	0.4973	0.442	0.4894	HBL	Unidentified taxon 2	N. nyalamensis	40	0.0071983	(0.053, 0.053)
HBL	Unidentified taxon 1	N. medogensis	2.98813	0.0173835	0.087	(0.01, 0.16)	8	1.9288	1.7422	2.1045	HBL	Unidentified taxon 2	N. irene	105	0.000239922	(0.163, 0.167)
HBL	Unidentified taxon 1	N. fuscus	-2.83741	0.0161565	-0.0852	(-0.15, -0.02)	11	-1.5786	-1.4685	-2.061	HBL	Unidentified taxon 2	N. leucurus	41.5	0.130386	(0.046, 0.046)
HBL	Unidentified taxon 1	N. linzhiensis	2.59451	0.0267424	0.0807	(0.01, 0.15)	10	1.4979	1.3827	1.9519	HBL	Unidentified taxon 2	Unidentified taxon 6	28	0.00968779	(0.148, 0.148)
HBL	Unidentified taxon 1	N. clarkei	-1.53094	0.164317	-0.0493	(-0.14, 0.04)	8	-0.9882	-0.8926	-1.1929	HBL	N. sikimensis	Unidentified taxon 3	0	0.00199642	(-0.07, -0.063)
HBL	Unidentified taxon 1	Unidentified taxon 4	3.18527	0.0128949	0.0745	(0.03, 0.12)	8	2.0561	1.8571	1.8029	HBL	N. sikimensis	N. nyalamensis	11	0.457858	(0.0, 0.0)
HBL	Unidentified taxon 2	Unidentified taxon 3	-0.355498	0.72686	-0.0049	(-0.04, 0.03)	16	-0.1719	-0.1637	-0.1448	HBL	N. sikimensis	N. irene	75	0.00118763	(0.095, 0.095)
HBL	Unidentified taxon 2	Unidentified taxon 5	1.07847	0.312266	0.0262	(-0.05, 0.1)	8	0.7442	0.6722	0.7739	HBL	N. sikimensis	N. leucurus	20	1	(-0.044, 0.019)
HBL	Unidentified taxon 2	N. medogensis	3.6813	0.00506528	0.093	(0.02, 0.17)	9	2.3074	2.1096	2.7449	HBL	N. sikimensis	Unidentified taxon 5	4	0.347051	(-0.044, -0.044)
HBL	Unidentified taxon 2	N. fuscus	-2.94521	0.0122527	-0.0792	(-0.14, -0.02)	12	-1.5743	-1.4738	-2.3385	HBL	N. sikimensis	Unidentified taxon 6	18	0.0561147	(0.077, 0.077)
HBL	Unidentified taxon 2	N. linzhiensis	3.12395	0.00968148	0.0867	(0.02, 0.15)	11	1.738	1.6168	2.5587	HBL	N. sikimensis	N. medogensis	13	0.500184	(0.0, 0.038)
HBL	Unidentified taxon 2	N. clarkei	-1.53466	0.159237	-0.0433	(-0.14, 0.05)	9	-0.9619	-0.8795	-1.2791	HBL	N. sikimensis	N. fuscus	0	0.00526729	(-0.114, -0.114)
HBL	Unidentified taxon 2	Unidentified taxon 4	4.09596	0.00269293	0.0805	(0.04, 0.12)	9	2.5673	2.3472	2.3769	HBL	N. sikimensis	N. linzhiensis	20	0.403732	(0.047, 0.047)
HBL	Unidentified taxon 3	Unidentified taxon 5	1.72744	0.109713	0.0311	(-0.05, 0.12)	12	1.1251	1.0533	1.2561	HBL	N. sikimensis	N. clarkei	0	0.0169649	(-0.128, -0.063)
HBL	Unidentified taxon 3	N. medogensis	5.13295	0.00019232	0.0979	(0.02, 0.18)	13	2.997	2.8207	3.9512	HBL	N. sikimensis	Unidentified taxon 4	16	0.151735	(0.018, 0.018)
HBL	Unidentified taxon 3	N. fuscus	-3.57123	0.00254959	-0.0743	(-0.13, -0.02)	16	-1.7267	-1.6444	-2.9995	HBL	Unidentified taxon 3	N. nyalamensis	63.5	0.0022675	(0.053, 0.053)
HBL	Unidentified taxon 3	N. linzhiensis	4.28414	0.000652296	0.0916	(0.02, 0.16)	15	2.1743	2.0637	3.6965	HBL	Unidentified taxon 3	N. irene	165	1.98995e-05	(0.163, 0.163)
HBL	Unidentified taxon 3	Unidentified taxon 4	5.85912	5.60044e-05	0.0854	(0.05, 0.12)	13	3.421	3.2198	3.4479	HBL	Unidentified taxon 3	N. leucurus	67	0.0611071	(0.043, 0.055)
HBL	N. leucurus	N. medogensis	0.832636	0.424489	0.0336	(-0.05, 0.12)	10	0.5099	0.4707	0.4706	HBL	Unidentified taxon 3	Unidentified taxon 6	44	0.00450906	(0.148, 0.148)
HBL	N. leucurus	N. fuscus	-3.97007	0.0015998	-0.1386	(-0.21, -0.06)	13	-2.0547	-1.9338	-1.9419	HBL	Unidentified taxon 3	N. clarkei	17	0.55221	(-0.041, -0.026)
HBL	N. leucurus	N. linzhiensis	0.73853	0.47439	0.0273	(-0.05, 0.11)	12	0.3989	0.3734	0.3822	HBL	N. nyalamensis	N. irene	83	0.0033185	(0.095, 0.101)
HBL	N. leucurus	N. clarkei	-2.44583	0.034503	-0.1027	(-0.2, -0.01)	10	-1.4978	-1.3825	-1.4392	HBL	N. nyalamensis	N. leucurus	21.5	0.793801	(-0.02, -0.017)
HBL	Unidentified taxon 5	N. medogensis	1.88337	0.118363	0.0668	(-0.02, 0.15)	5	1.4384	1.2113	1.712	HBL	N. nyalamensis	Unidentified taxon 5	5.5	0.416366	(-0.044, -0.044)
HBL	Unidentified taxon 5	N. fuscus	-2.65261	0.0291378	-0.1054	(-0.18, -0.03)	8	-1.8305	-1.6533	-2.7034	HBL	N. nyalamensis	Unidentified taxon 6	21.5	0.0406714	(0.095, 0.095)
HBL	Unidentified taxon 5	N. linzhiensis	1.47524	0.183653	0.0605	(-0.02, 0.14)	7	1.0431	0.9272	1.5503	HBL	N. nyalamensis	N. medogensis	17	0.279757	(0.01, 0.044)
HBL	Unidentified taxon 5	N. clarkei	-1.69562	0.150726	-0.0695	(-0.17, 0.03)	5	-1.295	-1.0906	-1.7832	HBL	N. nyalamensis	N. fuscus	0	0.00294088	(-0.123, -0.123)
HBL	Unidentified taxon 5	Unidentified taxon 4	2.24617	0.074635	0.0543	(-0.02, 0.13)	5	1.7155	1.4447	1.3924	HBL	N. nyalamensis	N. linzhiensis	22	0.562614	(0.047, 0.047)
HBL	N. medogensis	N. fuscus	-4.66399	0.00117855	-0.1722	(-0.25, -0.09)	9	-2.9233	-2.6727	-3.3922	HBL	N. nyalamensis	N. clarkei	1	0.0192794	(-0.128, -0.123)
HBL	N. medogensis	N. linzhiensis	-0.164592	0.873348	-0.0063	(-0.09, 0.08)	8	-0.1062	-0.096	-0.1243	HBL	N. nyalamensis	Unidentified taxon 4	20	0.0978986	(0.018, 0.018)
HBL	N. medogensis	N. clarkei	-3.41606	0.0142124	-0.1363	(-0.23, -0.04)	6	-2.4155	-2.1004	-2.6853	HBL	N. irene	N. leucurus	14	0.00322165	(-0.13, -0.129)
HBL	N. medogensis	Unidentified taxon 4	-0.438547	0.67634	-0.0125	(-0.08, 0.06)	6	-0.3101	-0.2697	-0.2456	HBL	N. irene	Unidentified taxon 5	0	0.00897289	(-0.14, -0.138)
HBL	N. fuscus	N. linzhiensis	4.71617	0.000633359	0.1659	(0.09, 0.24)	11	2.6238	2.4408	2.6508	HBL	N. irene	Unidentified taxon 6	21	0.39029	(-0.037, -0.02)
HBL	N. fuscus	N. clarkei	0.91974	0.381699	0.0359	(-0.06, 0.13)	9	0.5765	0.5271	0.5734	HBL	N. irene	N. medogensis	10	0.0503618	(-0.076, -0.076)
HBL	N. fuscus	Unidentified taxon 4	4.79093	0.000986115	0.1597	(0.1, 0.22)	9	3.0029	2.7455	2.5524	HBL	N. irene	N. fuscus	0	0.000240901	(-0.252, -0.243)
HBL	N. linzhiensis	N. clarkei	-3.19196	0.0127657	-0.13	(-0.23, -0.03)	8	-2.0604	-1.861	-2.0317	HBL	N. irene	N. linzhiensis	16	0.0256765	(-0.091, -0.091)
HBL	N. linzhiensis	Unidentified taxon 4	-0.180155	0.861511	-0.0062	(-0.07, 0.06)	8	-0.1163	-0.105	-0.0963	HBL	N. irene	N. clarkei	0	0.00309849	(-0.223, -0.223)
TL	N. forresti	Unidentified taxon 1	-7.47074	3.80804e-05	-0.3637	(-0.47, -0.26)	9	-4.5238	-4.136	-5.0881	HBL	N. irene	Unidentified taxon 4	2	0.0058287	(-0.077, -0.077)
TL	N. forresti	Unidentified taxon 2	nan	nan	-0.227	(-0.33, -0.13)	9	-3.1192	-2.8519	-3.175	HBL	N. leucurus	Unidentified taxon 5	10	0.758396	(-0.019, -0.009)
TL	N. forresti	Unidentified taxon 3	-14.2899	9.6514e-10	-0.5801	(-0.67, -0.49)	14	-7.7074	-7.287	-8.1137	HBL	N. leucurus	Unidentified taxon 6	25	0.145986	(0.058, 0.058)
TL	N. forresti	N. nyalamensis	-7.42167	4.01033e-05	-0.3099	(-0.41, -0.21)	9	-4.494	-4.1088	-4.3354	HBL	N. leucurus	Unidentified taxon 4	17.5	0.864665	(0.029, 0.054)
TL	N. forresti	N. irene	1.37445	0.186174	0.0766	(-0.02, 0.17)	18	0.7098	0.6798	1.0717	HBL	Unidentified taxon 5	Unidentified taxon 6	11	0.0987286	(0.077, 0.14)
TL	N. forresti	N. leucurus	0.276012	0.787656	0.0165	(-0.1, 0.13)	11	0.1574	0.1464	0.2312	HBL	Unidentified taxon 6	N. medogensis	5	0.45677	(-0.039, -0.039)
TL	N. forresti	N. medogensis	-8.92001	4.52056e-05	-0.352	(-0.44, -0.26)	7	-5.9837	-5.3189	-4.9244	HBL	Unidentified taxon 6	N. fuscus	0	0.00985844	(-0.191, -0.191)
TL	N. forresti	N. fuscus	-1.6988	0.120201	-0.1251	(-0.27, 0.02)	10	-0.9947	-0.9182	-1.75	HBL	Unidentified taxon 6	N. linzhiensis	7	0.30443	(-0.039, -0.039)
TL	N. forresti	N. linzhiensis	0.469338	0.649991	0.0363	(-0.13, 0.21)	9	0.2842	0.2598	0.5081	HBL	Unidentified taxon 6	N. clarkei	0	0.0255801	(-0.14, -0.14)
TL	N. forresti	Unidentified taxon 4	-7.83915	0.000103747	-0.4614	(-0.62, -0.3)	7	-5.2587	-4.6744	-6.454	HBL	Unidentified taxon 6	Unidentified taxon 4	3.5	0.230804	(-0.077, -0.077)
TL	Unidentified taxon 1	Unidentified taxon 2	nan	nan	0.1368	(0.03, 0.24)	10	1.6969	1.5664	1.5741	HBL	N. clarkei	Unidentified taxon 4	16	0.0284295	(0.11, 0.137)
TL	Unidentified taxon 1	Unidentified taxon 3	-5.31103	8.72036e-05	-0.2163	(-0.31, -0.12)	15	-2.6954	-2.5584	-2.4895	TL	N. forresti	N. sikimensis	0	0.0109095	(-0.416, -0.416)
TL	Unidentified taxon 1	N. nyalamensis	1.20208	0.257026	0.0538	(-0.05, 0.15)	10	0.694	0.6406	0.6193	TL	N. forresti	Unidentified taxon 5	0	0.0346612	(-0.499, -0.499)
TL	Unidentified taxon 1	N. irene	8.33979	8.98616e-08	0.4404	(0.34, 0.54)	19	4.0285	3.8674	5.0683	TL	N. forresti	Unidentified taxon 6	0	0.017451	(-0.405, -0.376)
TL	Unidentified taxon 1	N. leucurus	6.55046	2.72759e-05	0.3803	(0.26, 0.5)	12	3.5377	3.3118	4.3767	TL	N. forresti	N. clarkei	0	0.0189429	(-0.726, -0.707)
TL	Unidentified taxon 1	N. medogensis	0.251603	0.807691	0.0117	(-0.08, 0.11)	8	0.1624	0.1467	0.1347	TL	Unidentified taxon 1	N. sikimensis	11	0.515076	(-0.083, -0.067)
TL	Unidentified taxon 1	N. fuscus	3.39586	0.00597272	0.2386	(0.09, 0.39)	11	1.8893	1.7575	2.7465	TL	Unidentified taxon 1	Unidentified taxon 5	0	0.0268831	(-0.142, -0.142)
TL	Unidentified taxon 1	N. linzhiensis	5.4052	0.00029921	0.4001	(0.24, 0.56)	10	3.1207	2.8806	4.6046	TL	Unidentified taxon 1	Unidentified taxon 6	7.5	0.384987	(-0.022, -0.022)
TL	Unidentified taxon 1	N. clarkei	-6.13483	0.000278591	-0.3468	(-0.48, -0.21)	8	-3.96	-3.5768	-3.9919	TL	Unidentified taxon 2	N. sikimensis	nan	nan	(-0.174, -0.174)
TL	Unidentified taxon 1	Unidentified taxon 4	-1.60371	0.147445	-0.0977	(-0.26, 0.06)	8	-1.0352	-0.935	-1.1239	TL	Unidentified taxon 2	Unidentified taxon 5	nan	nan	(-0.288, -0.288)
TL	Unidentified taxon 2	Unidentified taxon 3	nan	nan	-0.3531	(-0.44, -0.27)	15	-4.6612	-4.4242	-4.7859	TL	Unidentified taxon 2	Unidentified taxon 6	nan	nan	(-0.187, -0.137)
TL	Unidentified taxon 2	N. nyalamensis	nan	nan	-0.083	(-0.17, 0.01)	10	-1.1782	-1.0876	-1.1245	TL	Unidentified taxon 2	N. clarkei	nan	nan	(-0.457, -0.457)
TL	Unidentified taxon 2	N. irene	nan	nan	0.3036	(0.21, 0.39)	19	2.8441	2.7303	4.1152	TL	N. sikimensis	Unidentified taxon 3	0	0.00205943	(-0.182, -0.172)
TL	Unidentified taxon 2	N. leucurus	nan	nan	0.2435	(0.13, 0.36)	12	2.3566	2.2062	3.3007	TL	N. sikimensis	N. nyalamensis	26.5	0.0388818	(0.128, 0.128)
TL	Unidentified taxon 2	N. medogensis	nan	nan	-0.1251	(-0.21, -0.04)	8	-2.0091	-1.8147	-1.6953	TL	N. sikimensis	N. irene	75	0.00115719	(0.478, 0.478)
TL	Unidentified taxon 2	N. fuscus	nan	nan	0.1019	(-0.04, 0.25)	11	0.8318	0.7738	1.3808	TL	N. sikimensis	N. leucurus	40	0.00404902	(0.416, 0.416)
TL	Unidentified taxon 2	N. linzhiensis	nan	nan	0.2633	(0.1, 0.42)	10	2.123	1.9597	3.5691	TL	N. sikimensis	Unidentified taxon 5	0	0.0313952	(-0.099, -0.099)
TL	Unidentified taxon 2	Unidentified taxon 4	nan	nan	-0.2344	(-0.39, -0.08)	8	-2.6921	-2.4316	-3.1776	TL	N. sikimensis	Unidentified taxon 6	12	0.703708	(0.021, 0.021)
TL	Unidentified taxon 3	N. nyalamensis	7.233	2.91147e-06	0.2701	(0.19, 0.35)	15	3.6709	3.4842	3.521	TL	N. sikimensis	N. medogensis	17.5	0.0746187	(0.044, 0.083)
TL	Unidentified taxon 3	N. irene	16.269	1.8289e-14	0.6567	(0.58, 0.73)	24	6.4581	6.2542	8.5598	TL	N. sikimensis	N. fuscus	35	0.0053487	(0.274, 0.274)
TL	Unidentified taxon 3	N. leucurus	13.244	2.19409e-10	0.5966	(0.49, 0.7)	17	6.1539	5.8784	7.7766	TL	N. sikimensis	N. linzhiensis	30	0.00754623	(0.416, 0.416)
TL	Unidentified taxon 3	N. medogensis	5.62577	8.25906e-05	0.228	(0.16, 0.29)	13	3.2847	3.0915	2.9721	TL	N. sikimensis	N. clarkei	0	0.017451	(-0.351, -0.298)
TL	Unidentified taxon 3	N. fuscus	8.48846	2.54915e-07	0.4549	(0.31, 0.6)	16	4.1041	3.9087	5.9303	TL	N. sikimensis	Unidentified taxon 4	5	0.260175	(-0.095, -0.095)
TL	Unidentified taxon 3	N. linzhiensis	10.9224	1.54661e-08	0.6164	(0.45, 0.78)	15	5.5433	5.2614	8.0347	TL	Unidentified taxon 3	Unidentified taxon 5	26.5	0.135614	(0.073, 0.073)
TL	Unidentified taxon 3	N. clarkei	-2.80677	0.0148363	-0.1305	(-0.26, 0.0)	13	-1.6388	-1.5424	-1.7015	TL	Unidentified taxon 3	Unidentified taxon 6	43.5	0.00562193	(0.193, 0.193)
TL	Unidentified taxon 3	Unidentified taxon 4	2.41174	0.0313872	0.1187	(-0.04, 0.28)	13	1.4082	1.3253	1.5467	TL	N. nyalamensis	Unidentified taxon 5	0	0.0262394	(-0.209, -0.209)
TL	N. nyalamensis	N. irene	7.5821	3.68348e-07	0.3866	(0.3, 0.47)	19	3.6625	3.516	5.7799	TL	N. nyalamensis	Unidentified taxon 6	3	0.0648803	(-0.089, -0.089)
TL	N. nyalamensis	N. leucurus	5.96411	6.56925e-05	0.3265	(0.22, 0.44)	12	3.221	3.0154	4.8814	TL	N. nyalamensis	N. clarkei	0	0.0133458	(-0.381, -0.366)
TL	N. nyalamensis	N. medogensis	-1.14091	0.286906	-0.0421	(-0.12, 0.03)	8	-0.7365	-0.6652	-0.6296	TL	N. irene	Unidentified taxon 5	0	0.00869048	(-0.569, -0.569)
TL	N. nyalamensis	N. fuscus	2.75359	0.0187697	0.1848	(0.04, 0.33)	11	1.532	1.4251	2.7636	TL	N. irene	Unidentified taxon 6	0	0.00296907	(-0.449, -0.449)
TL	N. nyalamensis	N. linzhiensis	4.91381	0.000610444	0.3463	(0.19, 0.5)	10	2.837	2.6188	5.1775	TL	N. leucurus	Unidentified taxon 5	0	0.0183652	(-0.529, -0.505)
TL	N. nyalamensis	Unidentified taxon 4	-2.8093	0.0228678	-0.1515	(-0.31, 0.01)	8	-1.8134	-1.6379	-2.2647	TL	N. leucurus	Unidentified taxon 6	0	0.0079106	(-0.405, -0.384)
TL	N. irene	N. leucurus	-1.16752	0.256087	-0.0601	(-0.17, 0.05)	21	-0.5111	-0.4927	-0.5168	TL	Unidentified taxon 5	Unidentified taxon 6	12	0.0415863	(0.12, 0.12)
TL	N. irene	N. medogensis	-7.14787	1.63257e-06	-0.4287	(-0.5, -0.35)	17	-4.0223	-3.8422	-3.6865	TL	Unidentified taxon 5	N. medogensis	12	0.0476781	(0.142, 0.154)
TL	N. irene	N. fuscus	-3.44635	0.00255308	-0.2017	(-0.35, -0.06)	20	-1.5775	-1.5176	-1.7349	TL	Unidentified taxon 5	N. fuscus	21	0.0218393	(0.336, 0.336)
TL	N. irene	N. linzhiensis	-0.646804	0.525496	-0.0403	(-0.21, 0.13)	19	-0.3124	-0.2999	-0.3465	TL	Unidentified taxon 5	N. linzhiensis	18	0.0275319	(0.505, 0.505)
TL	N. irene	N. clarkei	-12.5001	5.37483e-10	-0.7872	(-0.92, -0.66)	17	-7.0342	-6.7192	-6.77	TL	Unidentified taxon 5	N. clarkei	0	0.0476781	(-0.237, -0.157)
TL	N. irene	Unidentified taxon 4	-8.35272	2.01851e-07	-0.538	(-0.69, -0.38)	17	-4.7003	-4.4899	-4.627	TL	Unidentified taxon 5	Unidentified taxon 4	8	0.589154	(0.018, 0.019)
TL	N. leucurus	N. medogensis	-5.88215	0.000154735	-0.3686	(-0.47, -0.26)	10	-3.6021	-3.325	-3.0697	TL	Unidentified taxon 6	N. medogensis	13	0.180403	(0.022, 0.022)
TL	N. leucurus	N. fuscus	-2.0198	0.0645093	-0.1416	(-0.3, 0.01)	13	-1.0453	-0.9839	-1.1797	TL	Unidentified taxon 6	N. fuscus	28	0.00985844	(0.213, 0.243)
TL	N. leucurus	N. linzhiensis	0.266259	0.79456	0.0198	(-0.16, 0.2)	12	0.1438	0.1346	0.1649	TL	Unidentified taxon 6	N. linzhiensis	24	0.0130618	(0.384, 0.384)
TL	N. leucurus	N. clarkei	-10.6399	8.97703e-07	-0.7271	(-0.87, -0.59)	10	-6.5156	-6.0144	-6.0559	TL	Unidentified taxon 6	N. clarkei	0	0.0255801	(-0.331, -0.277)
TL	N. leucurus	Unidentified taxon 4	-6.7331	5.14876e-05	-0.4779	(-0.64, -0.32)	10	-4.1232	-3.806	-3.9805	TL	Unidentified taxon 6	Unidentified taxon 4	4	0.297483	(-0.101, -0.101)
TL	N. medogensis	N. fuscus	2.88713	0.0179681	0.2269	(0.09, 0.37)	9	1.8096	1.6545	6.3878	TL	N. medogensis	N. clarkei	0	0.0284295	(-0.391, -0.343)
TL	N. medogensis	N. linzhiensis	4.7127	0.00151639	0.3884	(0.22, 0.56)	8	3.042	2.7476	10.932	HFL	N. forresti	Unidentified taxon 1	8	0.228878	(-0.049, -0.049)
TL	N. medogensis	Unidentified taxon 4	-1.96324	0.0972574	-0.1094	(-0.25, 0.03)	6	-1.3882	-1.2071	-3.0782	HFL	N. forresti	Unidentified taxon 2	18	1	(0.0, 0.0)
TL	N. fuscus	N. linzhiensis	1.8718	0.088047	0.1614	(-0.03, 0.35)	11	1.0414	0.9687	1.0655	HFL	N. forresti	N. sikimensis	18	0.273322	(0.051, 0.051)
TL	N. fuscus	N. clarkei	-6.97578	6.49632e-05	-0.5855	(-0.75, -0.42)	9	-4.3723	-3.9975	-3.864	HFL	N. forresti	Unidentified taxon 3	3	0.00310886	(-0.049, -0.049)
TL	N. fuscus	Unidentified taxon 4	-3.89017	0.00367401	-0.3363	(-0.51, -0.16)	9	-2.4383	-2.2293	-2.2194	HFL	N. forresti	N. nyalamensis	26	0.0345586	(0.051, 0.051)
TL	N. linzhiensis	N. clarkei	-8.44384	2.9545e-05	-0.7469	(-0.93, -0.57)	8	-5.4505	-4.923	-4.6938	HFL	N. forresti	N. irene	75	0.000787986	(0.223, 0.223)
TL	N. linzhiensis	Unidentified taxon 4	-5.45142	0.000607681	-0.4977	(-0.69, -0.3)	8	-3.5189	-3.1783	-3.1279	HFL	N. forresti	N. leucurus	36	0.015685	(0.051, 0.054)
TL	N. clarkei	Unidentified taxon 4	3.61334	0.011186	0.2492	(0.08, 0.42)	6	2.555	2.2218	2.8081	HFL	N. forresti	Unidentified taxon 5	13	0.10247	(0.051, 0.051)
HFL	Unidentified taxon 1	N. sikimensis	1.6531	0.132701	0.0674	(-0.02, 0.16)	9	1.001	0.9152	0.9542	HFL	N. forresti	Unidentified taxon 6	12.5	0.591505	(0.0, 0.0)
HFL	Unidentified taxon 1	Unidentified taxon 6	1.24469	0.24847	0.0465	(-0.03, 0.12)	8	0.8034	0.7257	0.6579	HFL	N. forresti	N. medogensis	8.5	0.765594	(0.0, 0.0)
HFL	Unidentified taxon 1	N. linzhiensis	3.87015	0.00310838	0.1299	(0.06, 0.2)	10	2.2344	2.0626	1.8392	HFL	N. forresti	N. fuscus	22.5	0.425969	(0.0, 0.0)
HFL	Unidentified taxon 1	Unidentified taxon 4	1.66802	0.133866	0.0665	(-0.02, 0.15)	8	1.0767	0.9725	0.9412	HFL	N. forresti	N. linzhiensis	29	0.0110546	(0.105, 0.105)
HFL	N. sikimensis	Unidentified taxon 6	-0.621042	0.554248	-0.0209	(-0.1, 0.06)	7	-0.4166	-0.3703	-0.3325	HFL	N. forresti	N. clarkei	0	0.0155412	(-0.095, -0.095)
HFL	N. sikimensis	N. linzhiensis	1.97008	0.0803318	0.0625	(-0.02, 0.14)	9	1.1929	1.0907	0.9928	HFL	N. forresti	Unidentified taxon 4	14.5	0.283131	(0.051, 0.051)
HFL	N. sikimensis	Unidentified taxon 4	-0.024714	0.980973	-0.0009	(-0.08, 0.08)	7	-0.0166	-0.0147	-0.0146	HFL	Unidentified taxon 1	Unidentified taxon 2	31	0.165747	(0.049, 0.049)
HFL	Unidentified taxon 6	N. linzhiensis	3.53965	0.00762372	0.0834	(0.03, 0.13)	8	2.2848	2.0637	3.3935	HFL	Unidentified taxon 1	Unidentified taxon 3	24.5	0.36729	(-0.024, 0.0)
HFL	Unidentified taxon 6	Unidentified taxon 4	0.807705	0.450087	0.02	(-0.04, 0.08)	6	0.5711	0.4966	0.814	HFL	Unidentified taxon 1	N. nyalamensis	31.5	0.0334399	(0.1, 0.1)
HFL	N. linzhiensis	Unidentified taxon 4	-2.31522	0.049286	-0.0634	(-0.13, 0.0)	8	-1.4945	-1.3498	-1.5071	HFL	Unidentified taxon 1	N. irene	90	0.000348376	(0.272, 0.272)
EL	Unidentified taxon 1	N. sikimensis	0.907477	0.387807	0.0341	(-0.05, 0.12)	9	0.5495	0.5024	0.488	HFL	Unidentified taxon 1	N. leucurus	42.5	0.0173434	(0.1, 0.1)
EL	Unidentified taxon 1	N. irene	2.57158	0.0186829	0.0975	(0.02, 0.18)	19	1.2422	1.1925	1.3957	HFL	Unidentified taxon 1	Unidentified taxon 5	15.5	0.116664	(0.1, 0.1)
EL	Unidentified taxon 1	N. leucurus	3.65567	0.0032922	0.1816	(0.08, 0.28)	12	1.9743	1.8483	2.5994	HFL	Unidentified taxon 1	N. medogensis	17	0.329918	(0.049, 0.049)
EL	Unidentified taxon 1	Unidentified taxon 6	-2.14661	0.0641131	-0.0841	(-0.17, -0.0)	8	-1.3856	-1.2515	-1.2034	HFL	Unidentified taxon 1	N. fuscus	29.5	0.245165	(0.076, 0.076)
EL	Unidentified taxon 1	N. fuscus	3.10364	0.0100388	0.1203	(0.03, 0.21)	11	1.7267	1.6062	1.722	HFL	Unidentified taxon 1	N. clarkei	6.5	0.253833	(-0.024, -0.024)
EL	N. sikimensis	N. irene	1.62401	0.121756	0.0634	(-0.0, 0.13)	18	0.8386	0.8032	1.253	HFL	Unidentified taxon 2	N. sikimensis	25	0.228622	(0.051, 0.051)
EL	N. sikimensis	N. leucurus	2.9032	0.0143627	0.1475	(0.05, 0.24)	11	1.6551	1.5396	2.9146	HFL	Unidentified taxon 2	Unidentified taxon 3	4	0.000982394	(-0.049, -0.049)
EL	N. sikimensis	Unidentified taxon 6	-3.76888	0.00699314	-0.1182	(-0.19, -0.05)	7	-2.5282	-2.2473	-2.3349	HFL	Unidentified taxon 2	N. nyalamensis	36	0.0220589	(0.051, 0.051)
EL	N. sikimensis	N. fuscus	2.35038	0.0406141	0.0862	(0.01, 0.16)	10	1.3762	1.2704	1.7034	HFL	Unidentified taxon 2	N. irene	105	0.000155155	(0.223, 0.223)
EL	N. sikimensis	Unidentified taxon 4	-0.0398596	0.969318	-0.001	(-0.06, 0.06)	7	-0.0267	-0.0238	-0.0202	HFL	Unidentified taxon 2	N. leucurus	50	0.00781557	(0.051, 0.054)
EL	N. irene	N. leucurus	2.13613	0.044602	0.0841	(-0.01, 0.18)	21	0.9352	0.9014	1.0336	HFL	Unidentified taxon 2	Unidentified taxon 5	18	0.0777599	(0.051, 0.051)
EL	N. irene	Unidentified taxon 6	-4.25606	0.00053311	-0.1816	(-0.25, -0.12)	17	-2.395	-2.2878	-2.2318	HFL	Unidentified taxon 2	Unidentified taxon 6	17	0.601448	(0.0, 0.0)
EL	N. irene	N. fuscus	0.638541	0.530367	0.0228	(-0.05, 0.1)	20	0.2923	0.2812	0.2802	HFL	Unidentified taxon 2	N. medogensis	11.5	0.651446	(0.0, 0.0)
EL	N. irene	Unidentified taxon 4	-1.55089	0.139345	-0.0644	(-0.11, -0.02)	17	-0.8727	-0.8337	-0.792	HFL	Unidentified taxon 2	N. fuscus	31	0.400903	(0.0, 0.0)
EL	N. leucurus	Unidentified taxon 6	-4.78595	0.000739078	-0.2657	(-0.36, -0.17)	10	-2.9308	-2.7053	-2.531	HFL	Unidentified taxon 2	N. linzhiensis	40.5	0.00491443	(0.105, 0.105)
EL	N. leucurus	N. fuscus	-1.31084	0.212596	-0.0613	(-0.16, 0.04)	13	-0.6784	-0.6385	-0.584	HFL	Unidentified taxon 2	N. clarkei	0	0.00775615	(-0.095, -0.095)
EL	N. leucurus	Unidentified taxon 4	-2.7618	0.0200677	-0.1485	(-0.24, -0.06)	10	-1.6913	-1.5612	-1.415	HFL	Unidentified taxon 2	Unidentified taxon 4	20	0.250514	(0.051, 0.051)
EL	Unidentified taxon 6	N. fuscus	5.30201	0.000492546	0.2044	(0.13, 0.28)	9	3.3232	3.0384	4.9832	HFL	N. sikimensis	Unidentified taxon 3	6	0.00857273	(-0.1, -0.1)
SGL	N. forresti	Unidentified taxon 1	-2.44905	0.0368139	-0.0388	(-0.07, -0.0)	9	-1.483	-1.3559	-2.3424	HFL	N. sikimensis	N. nyalamensis	17	0.762707	(0.0, 0.0)
SGL	N. forresti	Unidentified taxon 2	-6.68277	5.48077e-05	-0.068	(-0.09, -0.05)	10	-3.913	-3.612	-4.1053	HFL	N. sikimensis	N. irene	75	0.000799702	(0.172, 0.172)
SGL	N. forresti	Unidentified taxon 3	-8.87779	3.9947e-07	-0.0965	(-0.12, -0.07)	14	-4.7883	-4.5271	-5.8214	HFL	N. sikimensis	N. leucurus	25	0.474635	(0.0, 0.0)
SGL	N. forresti	N. nyalamensis	-0.583101	0.574143	-0.0076	(-0.04, 0.02)	9	-0.3531	-0.3228	-0.4569	HFL	N. sikimensis	Unidentified taxon 5	8	1	(0.0, 0.0)
SGL	N. forresti	N. irene	4.65455	0.000197149	0.1312	(0.09, 0.17)	18	2.4036	2.302	7.9161	HFL	N. sikimensis	N. medogensis	5	0.251759	(-0.051, -0.051)
SGL	N. forresti	N. leucurus	-6.03537	8.48472e-05	-0.0898	(-0.12, -0.06)	11	-3.4407	-3.2006	-5.4192	HFL	N. sikimensis	N. fuscus	13	0.48455	(0.0, 0.0)
SGL	N. forresti	Unidentified taxon 5	-4.4143	0.00449845	-0.0473	(-0.07, -0.02)	6	-3.2238	-2.8033	-2.8554	HFL	N. sikimensis	N. clarkei	1.5	0.0388671	(-0.147, -0.1)
SGL	N. forresti	Unidentified taxon 6	-2.53182	0.0391286	-0.0338	(-0.07, 0.0)	7	-1.6984	-1.5097	-2.042	HFL	Unidentified taxon 3	N. nyalamensis	66	0.00051103	(0.1, 0.1)
SGL	N. forresti	N. medogensis	-3.44525	0.0107603	-0.0496	(-0.09, -0.01)	7	-2.3111	-2.0544	-2.9896	HFL	Unidentified taxon 3	N. irene	165	1.12151e-05	(0.272, 0.272)
SGL	N. forresti	N. fuscus	-8.54263	6.59729e-06	-0.1399	(-0.17, -0.11)	10	-5.002	-4.6173	-8.4407	HFL	Unidentified taxon 3	N. leucurus	88	0.000170722	(0.105, 0.105)
SGL	N. forresti	N. linzhiensis	-0.465985	0.652298	-0.0075	(-0.04, 0.03)	9	-0.2822	-0.258	-0.4531	HFL	Unidentified taxon 3	Unidentified taxon 5	33	0.0056695	(0.1, 0.1)
SGL	N. forresti	N. clarkei	-10.0308	2.09647e-05	-0.1201	(-0.15, -0.09)	7	-6.7289	-5.9812	-7.2431	HFL	Unidentified taxon 3	Unidentified taxon 6	43	0.00351856	(0.074, 0.074)
SGL	N. forresti	Unidentified taxon 4	-2.18924	0.0647515	-0.0356	(-0.08, 0.01)	7	-1.4686	-1.3054	-2.1491	HFL	Unidentified taxon 3	N. medogensis	41	0.00743677	(0.049, 0.049)
SGL	Unidentified taxon 1	Unidentified taxon 2	-2.08269	0.0614121	-0.0292	(-0.06, 0.0)	11	-1.1587	-1.0779	-0.9176	HFL	Unidentified taxon 3	N. fuscus	65	0.0130035	(0.1, 0.1)
SGL	Unidentified taxon 1	Unidentified taxon 3	-4.47807	0.000442221	-0.0577	(-0.09, -0.02)	15	-2.2727	-2.1571	-1.8108	HFL	Unidentified taxon 3	N. linzhiensis	66	0.000534346	(0.154, 0.154)
SGL	Unidentified taxon 1	N. nyalamensis	1.90056	0.0865425	0.0313	(-0.01, 0.07)	10	1.0973	1.0129	0.9814	HFL	Unidentified taxon 3	N. clarkei	15.5	0.313309	(0.0, 0.0)
SGL	Unidentified taxon 1	N. irene	6.39263	3.94046e-06	0.17	(0.13, 0.21)	19	3.0879	2.9644	5.3396	HFL	Unidentified taxon 3	Unidentified taxon 4	43	0.00351856	(0.1, 0.1)
SGL	Unidentified taxon 1	N. leucurus	-3.05457	0.00999936	-0.051	(-0.09, -0.01)	12	-1.6497	-1.5444	-1.6015	HFL	N. nyalamensis	N. irene	89.5	0.000387428	(0.172, 0.172)
SGL	Unidentified taxon 1	Unidentified taxon 5	-0.438461	0.674265	-0.0085	(-0.04, 0.03)	7	-0.31	-0.2756	-0.267	HFL	N. nyalamensis	N. leucurus	27	0.716722	(0.0, 0.0)
SGL	Unidentified taxon 1	Unidentified taxon 6	0.265564	0.79729	0.005	(-0.04, 0.05)	8	0.1714	0.1548	0.1564	HFL	N. nyalamensis	Unidentified taxon 5	8.5	1	(0.0, 0.0)
SGL	Unidentified taxon 1	N. medogensis	-0.554312	0.594517	-0.0107	(-0.05, 0.03)	8	-0.3578	-0.3232	-0.3368	HFL	N. nyalamensis	Unidentified taxon 6	4	0.0716333	(-0.051, -0.026)
SGL	Unidentified taxon 1	N. fuscus	-5.54849	0.00017315	-0.1011	(-0.14, -0.06)	11	-3.0869	-2.8715	-3.1742	HFL	N. nyalamensis	N. medogensis	2	0.028451	(-0.051, -0.051)
SGL	Unidentified taxon 1	N. linzhiensis	1.68627	0.12264	0.0313	(-0.01, 0.07)	10	0.9736	0.8987	0.9834	HFL	N. nyalamensis	N. fuscus	12.5	0.19176	(-0.051, 0.0)
SGL	Unidentified taxon 1	N. clarkei	-4.52042	0.00194882	-0.0812	(-0.12, -0.04)	8	-2.9179	-2.6355	-2.5508	HFL	N. nyalamensis	N. linzhiensis	26.5	0.172344	(0.054, 0.054)
SGL	Unidentified taxon 1	Unidentified taxon 4	0.156122	0.879805	0.0032	(-0.05, 0.05)	8	0.1008	0.091	0.1006	HFL	N. nyalamensis	N. clarkei	0	0.0103787	(-0.147, -0.1)
SGL	Unidentified taxon 2	Unidentified taxon 3	-2.91628	0.0100939	-0.0284	(-0.05, -0.01)	16	-1.41	-1.3429	-1.588	HFL	N. nyalamensis	Unidentified taxon 4	8.5	0.469456	(0.0, 0.0)
SGL	Unidentified taxon 2	N. nyalamensis	5.11521	0.00033597	0.0605	(0.03, 0.09)	11	2.8458	2.6473	3.3761	HFL	N. irene	N. leucurus	0.5	9.02844e-05	(-0.172, -0.172)
SGL	Unidentified taxon 2	N. leucurus	-1.66302	0.120216	-0.0218	(-0.05, 0.01)	13	-0.8607	-0.8101	-1.2158	HFL	N. irene	Unidentified taxon 5	0	0.00606345	(-0.172, -0.172)
SGL	Unidentified taxon 2	Unidentified taxon 5	1.84453	0.102331	0.0207	(-0.0, 0.04)	8	1.2728	1.1497	1.1566	HFL	N. irene	Unidentified taxon 6	0	0.00206186	(-0.198, -0.198)
SGL	Unidentified taxon 2	Unidentified taxon 6	2.72587	0.0233821	0.0342	(-0.0, 0.07)	9	1.7085	1.5621	1.9093	HFL	N. irene	N. medogensis	0	0.00203137	(-0.223, -0.223)
SGL	Unidentified taxon 2	N. medogensis	1.39194	0.197376	0.0185	(-0.02, 0.06)	9	0.8724	0.7977	1.0325	HFL	N. irene	N. fuscus	0	0.00015801	(-0.182, -0.182)
SGL	Unidentified taxon 2	N. fuscus	-5.00751	0.000305449	-0.0719	(-0.1, -0.04)	12	-2.6766	-2.5058	-4.0118	HFL	N. irene	N. linzhiensis	1	0.000457436	(-0.118, -0.118)
SGL	Unidentified taxon 2	N. linzhiensis	4.25255	0.0013599	0.0605	(0.03, 0.1)	11	2.3659	2.2008	3.3796	HFL	N. irene	N. clarkei	0	0.00203137	(-0.272, -0.272)
SGL	Unidentified taxon 2	N. clarkei	-4.5042	0.00147999	-0.052	(-0.08, -0.02)	9	-2.8232	-2.5812	-2.9036	HFL	N. irene	Unidentified taxon 4	0	0.00206186	(-0.172, -0.172)
SGL	Unidentified taxon 2	Unidentified taxon 4	2.20707	0.0547064	0.0324	(-0.01, 0.08)	9	1.3834	1.2648	1.8102	HFL	N. leucurus	Unidentified taxon 5	9.5	0.647141	(0.0, 0.0)
SGL	Unidentified taxon 3	N. nyalamensis	7.76914	1.23267e-06	0.0889	(0.06, 0.12)	15	3.943	3.7425	4.1521	HFL	N. leucurus	Unidentified taxon 6	4	0.0355772	(-0.054, -0.051)
SGL	Unidentified taxon 3	N. leucurus	0.564336	0.579896	0.0067	(-0.02, 0.03)	17	0.2622	0.2505	0.3113	HFL	N. leucurus	N. medogensis	2	0.0157752	(-0.054, -0.051)
SGL	Unidentified taxon 3	Unidentified taxon 5	3.78162	0.00261586	0.0492	(0.03, 0.07)	12	2.4631	2.3059	2.2956	HFL	N. leucurus	N. fuscus	13.5	0.0757176	(-0.054, -0.054)
SGL	Unidentified taxon 3	Unidentified taxon 6	4.88647	0.00029717	0.0626	(0.03, 0.1)	13	2.8531	2.6853	2.9252	HFL	N. leucurus	N. linzhiensis	33.5	0.212968	(0.054, 0.054)
SGL	Unidentified taxon 3	N. medogensis	3.53976	0.00362689	0.0469	(0.01, 0.09)	13	2.0668	1.9452	2.1918	HFL	N. leucurus	N. clarkei	0	0.0065378	(-0.154, -0.147)
SGL	Unidentified taxon 3	N. fuscus	-3.3774	0.00383888	-0.0434	(-0.08, -0.01)	16	-1.633	-1.5552	-2.0274	HFL	N. leucurus	Unidentified taxon 4	9.5	0.266948	(-0.051, -0.051)
SGL	Unidentified taxon 3	N. linzhiensis	6.8374	5.62492e-06	0.089	(0.05, 0.12)	15	3.4701	3.2937	4.155	HFL	Unidentified taxon 5	Unidentified taxon 6	2	0.172149	(-0.051, -0.026)
SGL	Unidentified taxon 3	N. clarkei	-1.92489	0.0764053	-0.0236	(-0.05, 0.01)	13	-1.1239	-1.0578	-1.1004	HFL	Unidentified taxon 5	N. medogensis	1	0.0857117	(-0.051, -0.051)
SGL	Unidentified taxon 3	Unidentified taxon 4	4.31003	0.000847377	0.0609	(0.01, 0.11)	13	2.5165	2.3685	2.8423	HFL	Unidentified taxon 5	N. fuscus	6.5	0.366954	(0.0, 0.0)
SGL	N. nyalamensis	N. irene	5.31202	3.97912e-05	0.1388	(0.1, 0.18)	19	2.5659	2.4633	5.6267	HFL	Unidentified taxon 5	N. linzhiensis	14.5	0.167546	(0.054, 0.054)
SGL	N. nyalamensis	N. leucurus	-5.43003	0.000152499	-0.0823	(-0.11, -0.05)	12	-2.9325	-2.7454	-3.3347	HFL	Unidentified taxon 5	N. clarkei	0	0.0415863	(-0.147, -0.1)
SGL	N. nyalamensis	Unidentified taxon 5	-2.61482	0.0346694	-0.0398	(-0.07, -0.01)	7	-1.849	-1.6435	-1.6118	HFL	Unidentified taxon 5	Unidentified taxon 4	4.5	0.693282	(0.0, 0.0)
SGL	N. nyalamensis	Unidentified taxon 6	-1.67514	0.132436	-0.0263	(-0.06, 0.01)	8	-1.0813	-0.9767	-1.0652	HFL	Unidentified taxon 6	N. medogensis	4.5	0.342782	(-0.025, -0.025)
SGL	N. nyalamensis	N. medogensis	-2.56048	0.033622	-0.042	(-0.08, -0.0)	8	-1.6528	-1.4928	-1.7019	HFL	Unidentified taxon 6	N. fuscus	16.5	0.679395	(0.0, 0.0)
SGL	N. nyalamensis	N. fuscus	-7.98283	6.66703e-06	-0.1323	(-0.17, -0.1)	11	-4.4412	-4.1314	-5.3651	HFL	Unidentified taxon 6	N. clarkei	0	0.0255801	(-0.1, -0.1)
SGL	N. nyalamensis	N. linzhiensis	0.00381588	0.99703	0.0001	(-0.04, 0.04)	10	0.0022	0.002	0.0026	HFL	N. medogensis	N. fuscus	19.5	0.30926	(0.051, 0.051)
SGL	N. nyalamensis	N. clarkei	-7.63131	6.12295e-05	-0.1125	(-0.15, -0.08)	8	-4.926	-4.4493	-4.5603	HFL	N. medogensis	N. linzhiensis	23.5	0.0155343	(0.105, 0.105)
SGL	N. nyalamensis	Unidentified taxon 4	-1.57859	0.153083	-0.028	(-0.08, 0.02)	8	-1.019	-0.9204	-1.1371	HFL	N. medogensis	N. clarkei	0	0.0228362	(-0.049, -0.049)
SGL	N. irene	N. leucurus	-9.53011	4.46979e-09	-0.221	(-0.26, -0.18)	21	-4.1723	-4.0215	-3.6081	HFL	N. medogensis	Unidentified taxon 4	12.5	0.205903	(0.051, 0.051)
SGL	N. irene	Unidentified taxon 5	-4.91718	0.000154721	-0.1785	(-0.21, -0.14)	16	-3.1099	-2.9618	-2.9144	HFL	N. fuscus	N. linzhiensis	37.5	0.0168603	(0.054, 0.057)
SGL	N. irene	Unidentified taxon 6	-5.19364	7.32241e-05	-0.1651	(-0.21, -0.12)	17	-2.9226	-2.7918	-2.6943	HFL	N. fuscus	N. clarkei	4	0.0635484	(-0.1, -0.1)
SGL	N. irene	N. medogensis	-5.66501	2.79516e-05	-0.1808	(-0.23, -0.14)	17	-3.1879	-3.0451	-2.9507	HFL	N. fuscus	Unidentified taxon 4	16	0.755943	(0.0, 0.0)
SGL	N. irene	N. fuscus	-10.8807	7.5142e-10	-0.2711	(-0.31, -0.23)	20	-4.9805	-4.7914	-4.4256	HFL	N. linzhiensis	N. clarkei	0	0.0116842	(-0.154, -0.154)
SGL	N. irene	N. linzhiensis	-5.20596	5.02908e-05	-0.1387	(-0.18, -0.1)	19	-2.5147	-2.4141	-2.2644	HFL	N. clarkei	Unidentified taxon 4	16	0.0255801	(0.1, 0.1)
SGL	N. irene	N. clarkei	-7.9468	3.99657e-07	-0.2513	(-0.29, -0.21)	17	-4.4719	-4.2717	-4.1016	EL	N. forresti	Unidentified taxon 1	4	0.0417292	(-0.074, -0.074)
SGL	N. irene	Unidentified taxon 4	-5.18588	7.44101e-05	-0.1668	(-0.22, -0.12)	17	-2.9183	-2.7876	-2.7233	EL	N. forresti	Unidentified taxon 2	5.5	0.0377031	(-0.074, -0.074)
SGL	N. leucurus	Unidentified taxon 5	2.31928	0.0455398	0.0425	(0.02, 0.07)	9	1.5702	1.4356	1.4056	EL	N. forresti	N. sikimensis	4.5	0.0832645	(-0.074, -0.074)
SGL	N. leucurus	Unidentified taxon 6	3.21601	0.00923742	0.056	(0.02, 0.09)	10	1.9694	1.8179	1.8516	EL	N. forresti	Unidentified taxon 3	5	0.00218569	(-0.074, -0.074)
SGL	N. leucurus	N. medogensis	2.25342	0.0479011	0.0403	(-0.0, 0.08)	10	1.3799	1.2738	1.3321	EL	N. forresti	N. nyalamensis	22	0.131205	(0.0, 0.0)
SGL	N. leucurus	N. fuscus	-3.04573	0.00937672	-0.0501	(-0.09, -0.01)	13	-1.5763	-1.4836	-1.6565	EL	N. forresti	N. irene	38	1	(0.0, 0.0)
SGL	N. leucurus	N. linzhiensis	4.88654	0.000374362	0.0823	(0.04, 0.12)	12	2.639	2.4706	2.7227	EL	N. forresti	N. leucurus	31.5	0.0878703	(0.08, 0.08)
SGL	N. leucurus	N. clarkei	-1.79933	0.102163	-0.0302	(-0.06, 0.0)	10	-1.1019	-1.0171	-0.9999	EL	N. forresti	Unidentified taxon 5	6	0.69627	(0.0, 0.0)
SGL	N. leucurus	Unidentified taxon 4	2.88427	0.016266	0.0542	(0.01, 0.1)	10	1.7662	1.6304	1.7929	EL	N. forresti	Unidentified taxon 6	0	0.0150785	(-0.176, -0.176)
SGL	Unidentified taxon 5	Unidentified taxon 6	0.91148	0.403846	0.0135	(-0.02, 0.05)	5	0.6962	0.5862	1.3679	EL	N. forresti	N. medogensis	1	0.0260261	(-0.074, -0.074)
SGL	Unidentified taxon 5	N. medogensis	-0.135357	0.89761	-0.0022	(-0.04, 0.04)	5	-0.1034	-0.0871	-0.2256	EL	N. forresti	N. fuscus	22	0.480976	(0.0, 0.0)
SGL	Unidentified taxon 5	N. fuscus	-4.56199	0.00184508	-0.0926	(-0.12, -0.06)	8	-3.1481	-2.8434	-9.3924	EL	N. forresti	N. linzhiensis	2	0.0138073	(-0.074, -0.074)
SGL	Unidentified taxon 5	N. linzhiensis	2.0143	0.0838319	0.0398	(0.01, 0.07)	7	1.4243	1.2661	4.0398	EL	N. forresti	N. clarkei	0	0.0132893	(-0.143, -0.143)
SGL	Unidentified taxon 5	N. clarkei	-5.85231	0.00206336	-0.0727	(-0.1, -0.04)	5	-4.4698	-3.764	-7.3785	EL	N. forresti	Unidentified taxon 4	2	0.0338949	(-0.074, -0.074)
SGL	Unidentified taxon 5	Unidentified taxon 4	0.604604	0.571827	0.0117	(-0.04, 0.06)	5	0.4618	0.3889	1.1878	EL	Unidentified taxon 1	Unidentified taxon 2	28	0.310384	(0.033, 0.033)
SGL	Unidentified taxon 6	N. medogensis	-0.882594	0.411417	-0.0157	(-0.06, 0.03)	6	-0.6241	-0.5427	-0.6635	EL	Unidentified taxon 1	Unidentified taxon 3	42.5	0.260808	(0.0, 0.0)
SGL	Unidentified taxon 6	N. fuscus	-5.53706	0.000362421	-0.1061	(-0.15, -0.07)	9	-3.4705	-3.1731	-4.4804	EL	Unidentified taxon 1	N. nyalamensis	34	0.00978507	(0.154, 0.154)
SGL	Unidentified taxon 6	N. linzhiensis	1.3835	0.203891	0.0263	(-0.01, 0.07)	8	0.893	0.8066	1.1126	EL	Unidentified taxon 1	Unidentified taxon 5	13.5	0.287191	(0.074, 0.074)
SGL	Unidentified taxon 6	N. clarkei	-5.63319	0.00133942	-0.0862	(-0.12, -0.05)	6	-3.9833	-3.4637	-3.6418	EL	Unidentified taxon 1	N. medogensis	13	0.910979	(0.0, 0.0)
SGL	Unidentified taxon 6	Unidentified taxon 4	-0.0896928	0.93145	-0.0018	(-0.05, 0.05)	6	-0.0634	-0.0551	-0.075	EL	Unidentified taxon 1	N. linzhiensis	21	0.666002	(0.0, 0.0)
SGL	N. medogensis	N. fuscus	-4.59881	0.00129271	-0.0904	(-0.13, -0.05)	9	-2.8825	-2.6354	-3.3997	EL	Unidentified taxon 1	N. clarkei	7.5	0.375825	(-0.069, -0.065)
SGL	N. medogensis	N. linzhiensis	2.14217	0.0645576	0.042	(-0.0, 0.09)	8	1.3828	1.249	1.5819	EL	Unidentified taxon 1	Unidentified taxon 4	16	0.398711	(0.0, 0.069)
SGL	N. medogensis	N. clarkei	-4.28515	0.00517632	-0.0705	(-0.11, -0.03)	6	-3.0301	-2.6348	-2.6528	EL	Unidentified taxon 2	N. sikimensis	17.5	1	(0.0, 0.0)
SGL	N. medogensis	Unidentified taxon 4	0.673212	0.525879	0.0139	(-0.04, 0.06)	6	0.476	0.4139	0.5242	EL	Unidentified taxon 2	Unidentified taxon 3	35.5	0.727141	(0.0, 0.0)
SGL	N. fuscus	N. linzhiensis	7.20478	1.74187e-05	0.1324	(0.09, 0.17)	11	4.0084	3.7287	3.9549	EL	Unidentified taxon 2	N. nyalamensis	40	0.00509051	(0.074, 0.074)
SGL	N. fuscus	N. clarkei	1.07211	0.311577	0.0199	(-0.02, 0.06)	9	0.672	0.6144	0.593	EL	Unidentified taxon 2	N. irene	80.5	0.0430646	(0.074, 0.074)
SGL	N. fuscus	Unidentified taxon 4	5.05665	0.000684143	0.1043	(0.06, 0.15)	9	3.1694	2.8978	3.1151	EL	Unidentified taxon 2	N. leucurus	51.5	0.00560196	(0.154, 0.154)
SGL	N. linzhiensis	N. clarkei	-6.16151	0.000270564	-0.1125	(-0.15, -0.07)	8	-3.9772	-3.5923	-3.4645	EL	Unidentified taxon 2	Unidentified taxon 5	13.5	0.536187	(0.074, 0.074)
SGL	N. linzhiensis	Unidentified taxon 4	-1.35239	0.213233	-0.0281	(-0.08, 0.02)	8	-0.873	-0.7885	-0.8654	EL	Unidentified taxon 2	Unidentified taxon 6	0.5	0.00979036	(-0.134, -0.102)
SGL	N. clarkei	Unidentified taxon 4	4.54091	0.00392945	0.0844	(0.04, 0.13)	6	3.2109	2.7921	4.3517	EL	Unidentified taxon 2	N. medogensis	8	0.222917	(-0.069, 0.0)
SBL	N. forresti	Unidentified taxon 1	-2.02815	0.0731531	-0.0426	(-0.09, 0.0)	9	-1.2281	-1.1228	-1.7307	EL	Unidentified taxon 2	N. fuscus	41	0.0274271	(0.074, 0.074)
SBL	N. forresti	Unidentified taxon 2	-6.00304	0.000131574	-0.0695	(-0.1, -0.04)	10	-3.515	-3.2446	-2.8223	EL	Unidentified taxon 2	N. linzhiensis	15	0.333229	(0.0, 0.0)
SBL	N. forresti	Unidentified taxon 3	-6.62891	1.13448e-05	-0.0931	(-0.12, -0.06)	14	-3.5754	-3.3804	-3.7773	EL	Unidentified taxon 2	N. clarkei	1.5	0.0146765	(-0.069, -0.069)
SBL	N. forresti	N. nyalamensis	0.218215	0.832129	0.0043	(-0.04, 0.05)	9	0.1321	0.1208	0.176	EL	Unidentified taxon 2	Unidentified taxon 4	14	1	(0.0, 0.0)
SBL	N. forresti	N. irene	3.82404	0.00124299	0.1278	(0.08, 0.17)	18	1.9747	1.8913	5.1857	EL	N. sikimensis	Unidentified taxon 3	25.5	0.802839	(0.0, 0.0)
SBL	N. forresti	N. leucurus	-5.25969	0.000268548	-0.0955	(-0.13, -0.06)	11	-2.9985	-2.7893	-3.8776	EL	N. sikimensis	N. nyalamensis	28	0.0156117	(0.074, 0.074)
SBL	N. forresti	Unidentified taxon 5	-3.03868	0.0228417	-0.0509	(-0.09, -0.01)	6	-2.2191	-1.9297	-2.0667	EL	N. sikimensis	Unidentified taxon 5	9.5	0.636009	(0.074, 0.074)
SBL	N. forresti	N. medogensis	-3.91095	0.00581634	-0.0636	(-0.1, -0.02)	7	-2.6235	-2.332	-2.582	EL	N. sikimensis	N. medogensis	6	0.337803	(-0.069, 0.0)
SBL	N. forresti	N. fuscus	-7.44226	2.20463e-05	-0.1428	(-0.18, -0.1)	10	-4.3577	-4.0225	-5.7946	EL	N. sikimensis	N. linzhiensis	11	0.453673	(0.0, 0.0)
SBL	N. forresti	N. linzhiensis	-0.95377	0.365113	-0.0184	(-0.06, 0.02)	9	-0.5775	-0.528	-0.746	EL	N. sikimensis	N. clarkei	1.5	0.0370705	(-0.069, -0.069)
SBL	N. forresti	N. clarkei	-8.95752	4.39897e-05	-0.1307	(-0.16, -0.1)	7	-6.0089	-5.3412	-5.3059	EL	Unidentified taxon 3	N. nyalamensis	66	0.000228365	(0.074, 0.074)
SBL	N. forresti	Unidentified taxon 4	-1.36172	0.215485	-0.0293	(-0.09, 0.03)	7	-0.9135	-0.812	-1.1879	EL	Unidentified taxon 3	N. irene	134	0.00481118	(0.074, 0.074)
SBL	Unidentified taxon 1	Unidentified taxon 2	-1.61078	0.135526	-0.0269	(-0.07, 0.02)	11	-0.8962	-0.8336	-0.6553	EL	Unidentified taxon 3	N. leucurus	83	0.000387527	(0.154, 0.154)
SBL	Unidentified taxon 1	Unidentified taxon 3	-3.09282	0.00742534	-0.0504	(-0.09, -0.01)	15	-1.5697	-1.4899	-1.2286	EL	Unidentified taxon 3	Unidentified taxon 5	22.5	0.281763	(0.074, 0.074)
SBL	Unidentified taxon 1	N. nyalamensis	2.05428	0.0670266	0.047	(-0.0, 0.1)	10	1.186	1.0948	1.1447	EL	Unidentified taxon 3	Unidentified taxon 6	0.5	0.00108059	(-0.102, -0.102)
SBL	Unidentified taxon 1	N. irene	5.39153	3.34092e-05	0.1704	(0.12, 0.22)	19	2.6044	2.5002	4.1521	EL	Unidentified taxon 3	N. medogensis	13	0.109995	(0.0, 0.0)
SBL	Unidentified taxon 1	N. leucurus	-2.58997	0.0236591	-0.0529	(-0.1, -0.01)	12	-1.3987	-1.3095	-1.2888	EL	Unidentified taxon 3	N. fuscus	67	0.00243252	(0.074, 0.074)
SBL	Unidentified taxon 1	Unidentified taxon 5	-0.323741	0.755592	-0.0083	(-0.06, 0.04)	7	-0.2289	-0.2035	-0.2017	EL	Unidentified taxon 3	N. linzhiensis	25	0.254451	(0.0, 0.0)
SBL	Unidentified taxon 1	N. medogensis	-0.914069	0.3874	-0.021	(-0.07, 0.03)	8	-0.59	-0.5329	-0.5111	EL	Unidentified taxon 3	N. clarkei	1.5	0.00163727	(-0.069, -0.069)
SBL	Unidentified taxon 1	N. fuscus	-4.61515	0.000746255	-0.1001	(-0.15, -0.05)	11	-2.5676	-2.3885	-2.4396	EL	Unidentified taxon 3	Unidentified taxon 4	24	0.651077	(0.0, 0.0)
SBL	Unidentified taxon 1	N. linzhiensis	1.08104	0.305062	0.0243	(-0.03, 0.07)	10	0.6241	0.5761	0.5911	EL	N. nyalamensis	N. irene	28.5	0.177343	(-0.038, -0.038)
SBL	Unidentified taxon 1	N. clarkei	-4.00087	0.00394501	-0.0881	(-0.13, -0.04)	8	-2.5825	-2.3326	-2.1463	EL	N. nyalamensis	N. leucurus	29	0.540044	(0.0, 0.0)
SBL	Unidentified taxon 1	Unidentified taxon 4	0.510502	0.623484	0.0134	(-0.05, 0.08)	8	0.3295	0.2976	0.3259	EL	N. nyalamensis	Unidentified taxon 5	4	0.167421	(-0.08, -0.08)
SBL	Unidentified taxon 2	Unidentified taxon 3	-2.10612	0.0513366	-0.0235	(-0.04, -0.0)	16	-1.0183	-0.9698	-1.4955	EL	N. nyalamensis	Unidentified taxon 6	0	0.0114172	(-0.223, -0.208)
SBL	Unidentified taxon 2	N. nyalamensis	4.70728	0.000642527	0.0739	(0.03, 0.11)	11	2.6189	2.4362	4.6951	EL	N. nyalamensis	N. medogensis	0	0.0108921	(-0.143, -0.143)
SBL	Unidentified taxon 2	Unidentified taxon 5	1.62092	0.143694	0.0186	(-0.02, 0.06)	8	1.1185	1.0103	1.1832	EL	N. nyalamensis	N. fuscus	17.5	0.646577	(0.0, 0.0)
SBL	Unidentified taxon 2	N. medogensis	0.503015	0.627033	0.0059	(-0.03, 0.04)	9	0.3153	0.2883	0.3762	EL	N. nyalamensis	N. linzhiensis	0	0.00360092	(-0.143, -0.143)
SBL	Unidentified taxon 2	N. fuscus	-4.79644	0.000436169	-0.0732	(-0.11, -0.04)	12	-2.5638	-2.4002	-4.6544	EL	N. nyalamensis	N. clarkei	0	0.0103787	(-0.208, -0.143)
SBL	Unidentified taxon 2	N. linzhiensis	3.37326	0.00621626	0.0512	(0.01, 0.09)	11	1.8767	1.7458	3.2513	EL	N. nyalamensis	Unidentified taxon 4	0	0.0089113	(-0.074, -0.074)
SBL	Unidentified taxon 2	N. clarkei	-6.01572	0.000198636	-0.0612	(-0.09, -0.04)	9	-3.7706	-3.4474	-3.8892	EL	N. irene	Unidentified taxon 5	18	0.611411	(0.0, 0.0)
SBL	Unidentified taxon 2	Unidentified taxon 4	2.43949	0.0373956	0.0403	(-0.02, 0.1)	9	1.529	1.398	2.5594	EL	N. irene	N. medogensis	8	0.0259802	(-0.074, -0.074)
SBL	Unidentified taxon 3	N. nyalamensis	6.21045	1.66845e-05	0.0974	(0.06, 0.14)	15	3.1519	2.9917	3.6665	EL	N. irene	N. linzhiensis	14	0.0140029	(-0.074, -0.074)
SBL	Unidentified taxon 3	N. leucurus	-0.174438	0.863582	-0.0025	(-0.03, 0.03)	17	-0.0811	-0.0774	-0.093	EL	N. irene	N. clarkei	3	0.00604018	(-0.143, -0.143)
SBL	Unidentified taxon 3	Unidentified taxon 5	2.53994	0.0259409	0.0421	(0.01, 0.08)	12	1.6544	1.5488	1.5865	EL	N. leucurus	Unidentified taxon 5	4	0.113627	(-0.08, -0.08)
SBL	Unidentified taxon 3	N. medogensis	1.94467	0.0737719	0.0295	(-0.01, 0.06)	13	1.1354	1.0687	1.1085	EL	N. leucurus	N. medogensis	1	0.0121788	(-0.154, -0.154)
SBL	Unidentified taxon 3	N. fuscus	-3.3175	0.00435574	-0.0497	(-0.09, -0.01)	16	-1.604	-1.5276	-1.8709	EL	N. leucurus	N. linzhiensis	2	0.00425634	(-0.154, -0.154)
SBL	Unidentified taxon 3	N. linzhiensis	4.8613	0.000207439	0.0747	(0.04, 0.11)	15	2.4672	2.3418	2.8113	EL	N. leucurus	N. clarkei	0	0.00747361	(-0.223, -0.223)
SBL	Unidentified taxon 3	N. clarkei	-2.60964	0.0216072	-0.0377	(-0.06, -0.01)	13	-1.5237	-1.4341	-1.4177	EL	Unidentified taxon 5	Unidentified taxon 6	0.5	0.0718282	(-0.176, -0.143)
SBL	Unidentified taxon 3	Unidentified taxon 4	3.62457	0.00308355	0.0638	(0.0, 0.12)	13	2.1163	1.9918	2.4015	EL	Unidentified taxon 5	N. medogensis	3	0.349575	(-0.074, -0.074)
SBL	N. nyalamensis	N. irene	3.93319	0.000892514	0.1234	(0.07, 0.17)	19	1.8999	1.8239	3.2376	EL	Unidentified taxon 5	N. fuscus	15	0.33898	(0.08, 0.08)
SBL	N. nyalamensis	N. leucurus	-5.0636	0.000278144	-0.0999	(-0.14, -0.06)	12	-2.7347	-2.5601	-2.6197	EL	Unidentified taxon 5	N. linzhiensis	5	0.333998	(-0.074, -0.074)
SBL	N. nyalamensis	Unidentified taxon 5	-2.31183	0.0540413	-0.0553	(-0.1, -0.01)	7	-1.6347	-1.4531	-1.4494	EL	Unidentified taxon 5	N. clarkei	1.5	0.114653	(-0.143, -0.143)
SBL	N. nyalamensis	N. medogensis	-3.14653	0.0136698	-0.068	(-0.11, -0.02)	8	-2.0311	-1.8345	-1.7824	EL	Unidentified taxon 5	Unidentified taxon 4	4	0.554113	(-0.074, -0.074)
SBL	N. nyalamensis	N. fuscus	-7.02746	2.18981e-05	-0.1471	(-0.19, -0.1)	11	-3.9097	-3.6369	-3.8586	EL	Unidentified taxon 6	N. medogensis	15	0.0530079	(0.069, 0.095)
SBL	N. nyalamensis	N. linzhiensis	-1.05331	0.316984	-0.0227	(-0.07, 0.03)	10	-0.6081	-0.5614	-0.5959	EL	Unidentified taxon 6	N. linzhiensis	23	0.0192794	(0.095, 0.102)
SBL	N. nyalamensis	N. clarkei	-6.55476	0.000177587	-0.1351	(-0.18, -0.09)	8	-4.2311	-3.8216	-3.5428	EL	Unidentified taxon 6	N. clarkei	12	0.278446	(0.033, 0.033)
SBL	N. nyalamensis	Unidentified taxon 4	-1.34278	0.216195	-0.0336	(-0.09, 0.03)	8	-0.8668	-0.7829	-0.8814	EL	Unidentified taxon 6	Unidentified taxon 4	16	0.0210706	(0.102, 0.134)
SBL	N. irene	N. leucurus	-8.17941	5.76051e-08	-0.2233	(-0.27, -0.18)	21	-3.5809	-3.4515	-3.094	EL	N. medogensis	N. fuscus	26	0.0240134	(0.143, 0.143)
SBL	N. irene	Unidentified taxon 5	-4.16411	0.000731405	-0.1787	(-0.23, -0.13)	16	-2.6336	-2.5082	-2.4758	EL	N. medogensis	N. linzhiensis	14	0.70766	(0.0, 0.0)
SBL	N. irene	N. medogensis	-5.13364	8.29282e-05	-0.1914	(-0.24, -0.14)	17	-2.8889	-2.7595	-2.6518	EL	N. medogensis	N. clarkei	3	0.133614	(-0.069, -0.065)
SBL	N. irene	N. fuscus	-9.27402	1.10623e-08	-0.2705	(-0.32, -0.22)	20	-4.2451	-4.0839	-3.7485	EL	N. medogensis	Unidentified taxon 4	12	0.181358	(0.0, 0.069)
SBL	N. irene	N. linzhiensis	-4.67403	0.000165339	-0.1462	(-0.2, -0.1)	19	-2.2578	-2.1675	-2.025	EL	N. fuscus	N. linzhiensis	4	0.0123397	(-0.143, -0.143)
SBL	N. irene	N. clarkei	-6.97146	2.25338e-06	-0.2585	(-0.3, -0.22)	17	-3.9231	-3.7474	-3.5817	EL	N. fuscus	N. clarkei	0	0.00901992	(-0.208, -0.143)
SBL	N. irene	Unidentified taxon 4	-4.12818	0.000702584	-0.157	(-0.22, -0.1)	17	-2.3231	-2.219	-2.1758	EL	N. fuscus	Unidentified taxon 4	4	0.0471652	(-0.074, -0.074)
SBL	N. leucurus	Unidentified taxon 5	2.03175	0.0727281	0.0446	(0.01, 0.08)	9	1.3755	1.2576	1.2628	EL	N. linzhiensis	N. clarkei	3	0.0451269	(-0.069, -0.069)
SBL	N. leucurus	N. medogensis	1.6143	0.137536	0.0319	(-0.01, 0.07)	10	0.9886	0.9125	0.9034	EL	N. linzhiensis	Unidentified taxon 4	16	0.283876	(0.0, 0.0)
SBL	N. leucurus	N. fuscus	-2.52039	0.0255854	-0.0472	(-0.09, -0.01)	13	-1.3044	-1.2277	-1.3368	EL	N. clarkei	Unidentified taxon 4	16	0.0177061	(0.069, 0.069)
SBL	N. leucurus	N. linzhiensis	3.9846	0.00181121	0.0772	(0.03, 0.12)	12	2.1519	2.0146	2.1837	SGL	N. forresti	N. sikimensis	4	0.0952381	(-0.025, -0.025)
SBL	N. leucurus	N. clarkei	-1.85247	0.0936643	-0.0352	(-0.07, -0.0)	10	-1.1344	-1.0471	-0.996	SGL	Unidentified taxon 1	N. sikimensis	20	0.428571	(0.014, 0.016)
SBL	N. leucurus	Unidentified taxon 4	2.94578	0.0146399	0.0663	(0.01, 0.13)	10	1.8039	1.6652	1.8756	SGL	Unidentified taxon 2	N. sikimensis	31	0.030303	(0.052, 0.052)
SBL	Unidentified taxon 5	N. medogensis	-0.755884	0.483788	-0.0127	(-0.05, 0.03)	5	-0.5773	-0.4862	-0.6642	SGL	Unidentified taxon 2	N. irene	105	0.000245841	(0.188, 0.19)
SBL	Unidentified taxon 5	N. fuscus	-3.96038	0.00417479	-0.0919	(-0.13, -0.05)	8	-2.7329	-2.4684	-4.8049	SGL	N. sikimensis	Unidentified taxon 3	2	0.0018315	(-0.08, -0.078)
SBL	Unidentified taxon 5	N. linzhiensis	1.41353	0.200393	0.0325	(-0.01, 0.08)	7	0.9995	0.8885	1.7022	SGL	N. sikimensis	N. nyalamensis	20	0.428571	(0.01, 0.01)
SBL	Unidentified taxon 5	N. clarkei	-5.81264	0.00212675	-0.0798	(-0.12, -0.04)	5	-4.4395	-3.7385	-4.175	SGL	N. sikimensis	N. irene	75	0.00123427	(0.148, 0.15)
SBL	Unidentified taxon 5	Unidentified taxon 4	0.855716	0.431241	0.0217	(-0.04, 0.08)	5	0.6536	0.5504	1.1327	SGL	N. sikimensis	N. leucurus	2	0.0103097	(-0.068, -0.066)
SBL	N. medogensis	N. fuscus	-3.78981	0.00428392	-0.0792	(-0.12, -0.04)	9	-2.3754	-2.1718	-3.3372	SGL	N. sikimensis	Unidentified taxon 5	3	0.25	(-0.027, -0.027)
SBL	N. medogensis	N. linzhiensis	2.16585	0.0622193	0.0452	(0.0, 0.09)	8	1.3981	1.2628	1.9072	SGL	N. sikimensis	Unidentified taxon 6	6	0.412698	(-0.006, -0.005)
SBL	N. medogensis	N. clarkei	-4.58345	0.00375686	-0.0671	(-0.1, -0.03)	6	-3.241	-2.8182	-2.8295	SGL	N. sikimensis	N. medogensis	4	0.190476	(-0.024, -0.021)
SBL	N. medogensis	Unidentified taxon 4	1.4822	0.188802	0.0344	(-0.02, 0.09)	6	1.0481	0.9114	1.4482	SGL	N. sikimensis	N. fuscus	0	0.00252525	(-0.109, -0.109)
SBL	N. fuscus	N. linzhiensis	6.05594	8.23889e-05	0.1244	(0.08, 0.17)	11	3.3692	3.1342	3.3433	SGL	N. sikimensis	N. linzhiensis	20	0.428571	(0.021, 0.023)
SBL	N. fuscus	N. clarkei	0.601121	0.562591	0.012	(-0.03, 0.05)	9	0.3768	0.3445	0.3236	SGL	N. sikimensis	N. clarkei	0	0.015873	(-0.097, -0.094)
SBL	N. fuscus	Unidentified taxon 4	4.75327	0.00103942	0.1135	(0.05, 0.17)	9	2.9793	2.7239	3.0507	SGL	N. sikimensis	Unidentified taxon 4	8	0.730159	(-0.026, -0.026)
SBL	N. linzhiensis	N. clarkei	-5.657	0.000477532	-0.1124	(-0.15, -0.07)	8	-3.6516	-3.2982	-3.0719	SGL	Unidentified taxon 3	N. irene	165	2.07632e-05	(0.215, 0.221)
SBL	N. linzhiensis	Unidentified taxon 4	-0.445874	0.667508	-0.0109	(-0.07, 0.05)	8	-0.2878	-0.26	-0.2977	SBL	N. forresti	N. sikimensis	5	0.150794	(-0.028, -0.028)
SBL	N. clarkei	Unidentified taxon 4	4.67913	0.003399	0.1015	(0.05, 0.15)	6	3.3086	2.8771	5.9072	SBL	N. forresti	Unidentified taxon 6	4	0.190476	(-0.031, -0.027)
CBL	N. forresti	Unidentified taxon 2	-6.36076	8.23699e-05	-0.0604	(-0.08, -0.04)	10	-3.7245	-3.438	-3.3187	SBL	Unidentified taxon 1	N. sikimensis	17	0.792208	(0.017, 0.02)
CBL	N. forresti	N. irene	4.29431	0.00043657	0.1224	(0.08, 0.16)	18	2.2176	2.1239	6.7222	SBL	Unidentified taxon 1	Unidentified taxon 6	12	1	(-0.007, 0.019)
CBL	N. forresti	N. leucurus	-5.08881	0.000350122	-0.0756	(-0.1, -0.05)	11	-2.9011	-2.6987	-4.152	SBL	Unidentified taxon 2	N. sikimensis	29	0.0732323	(0.046, 0.046)
CBL	N. forresti	Unidentified taxon 5	-3.67556	0.0103854	-0.0425	(-0.07, -0.02)	6	-2.6842	-2.3341	-2.334	SBL	Unidentified taxon 2	N. irene	105	0.000245841	(0.175, 0.182)
CBL	N. forresti	Unidentified taxon 6	-2.033	0.0815508	-0.0342	(-0.08, 0.01)	7	-1.3638	-1.2122	-1.8793	SBL	Unidentified taxon 2	N. leucurus	12	0.0721057	(-0.034, -0.033)
CBL	N. forresti	N. medogensis	-5.02005	0.00153037	-0.0649	(-0.1, -0.03)	7	-3.3676	-2.9934	-3.5646	SBL	Unidentified taxon 2	Unidentified taxon 6	21	0.230303	(0.045, 0.048)
CBL	N. forresti	N. fuscus	-5.51377	0.000256783	-0.1043	(-0.14, -0.07)	10	-3.2285	-2.9802	-5.7298	SBL	N. sikimensis	Unidentified taxon 3	3	0.00320513	(-0.07, -0.067)
CBL	N. forresti	N. linzhiensis	-0.507085	0.624286	-0.0074	(-0.04, 0.02)	9	-0.3071	-0.2807	-0.4078	SBL	N. sikimensis	N. nyalamensis	25	0.0822511	(0.022, 0.026)
CBL	N. forresti	N. clarkei	-6.62091	0.000298456	-0.1126	(-0.16, -0.06)	7	-4.4414	-3.9479	-6.1847	SBL	N. sikimensis	N. irene	75	0.00123427	(0.149, 0.158)
CBL	Unidentified taxon 1	N. irene	6.03662	8.30838e-06	0.1645	(0.12, 0.21)	19	2.916	2.7993	4.4033	SBL	N. sikimensis	N. leucurus	4	0.018648	(-0.062, -0.06)
CBL	Unidentified taxon 1	N. leucurus	-1.87367	0.0855253	-0.0335	(-0.08, 0.01)	12	-1.0119	-0.9473	-0.8956	SBL	N. sikimensis	Unidentified taxon 5	3	0.25	(-0.034, -0.034)
CBL	Unidentified taxon 1	Unidentified taxon 6	0.345761	0.738439	0.0079	(-0.04, 0.06)	8	0.2232	0.2016	0.2118	SBL	N. sikimensis	Unidentified taxon 6	9.5	1	(-0.0, 0.0)
CBL	Unidentified taxon 1	N. medogensis	-1.09818	0.304075	-0.0228	(-0.07, 0.02)	8	-0.7089	-0.6403	-0.6094	SBL	N. sikimensis	N. medogensis	3	0.111111	(-0.035, -0.033)
CBL	Unidentified taxon 1	N. fuscus	-2.92234	0.0138792	-0.0622	(-0.11, -0.02)	11	-1.6258	-1.5124	-1.6645	SBL	N. sikimensis	N. fuscus	0	0.00252525	(-0.111, -0.111)
CBL	Unidentified taxon 1	N. linzhiensis	1.81945	0.098866	0.0347	(-0.01, 0.08)	10	1.0505	0.9697	0.9289	SBL	N. sikimensis	N. linzhiensis	18	0.662338	(0.019, 0.021)
CBL	Unidentified taxon 1	N. clarkei	-3.06449	0.0154767	-0.0705	(-0.12, -0.02)	8	-1.9781	-1.7867	-1.8861	SBL	N. sikimensis	N. clarkei	0	0.015873	(-0.102, -0.099)
CBL	Unidentified taxon 2	N. leucurus	-1.2245	0.242491	-0.0152	(-0.04, 0.01)	13	-0.6337	-0.5965	-1.0282	SBL	N. sikimensis	Unidentified taxon 4	8	0.712155	(-0.017, -0.014)
CBL	Unidentified taxon 2	Unidentified taxon 5	1.90772	0.0928574	0.0179	(-0.0, 0.04)	8	1.3164	1.1891	1.2152	SBL	Unidentified taxon 3	N. irene	165	2.07632e-05	(0.203, 0.207)
CBL	Unidentified taxon 2	Unidentified taxon 6	1.89398	0.0907574	0.0262	(-0.02, 0.07)	9	1.1871	1.0854	1.7763	SBL	Unidentified taxon 3	Unidentified taxon 6	38	0.0395604	(0.067, 0.069)
CBL	Unidentified taxon 2	N. medogensis	-0.421858	0.683027	-0.0045	(-0.03, 0.03)	9	-0.2644	-0.2417	-0.3034	SBL	N. nyalamensis	Unidentified taxon 6	4	0.114286	(-0.05, -0.024)
CBL	Unidentified taxon 2	N. fuscus	-2.78687	0.0164397	-0.0439	(-0.08, -0.01)	12	-1.4896	-1.3946	-2.9754	SBL	N. irene	Unidentified taxon 6	0	0.00316445	(-0.163, -0.16)
CBL	Unidentified taxon 2	N. linzhiensis	4.36388	0.00112898	0.053	(0.02, 0.08)	11	2.4278	2.2585	3.5923	SBL	N. leucurus	Unidentified taxon 6	28	0.0484848	(0.059, 0.062)
CBL	Unidentified taxon 2	N. clarkei	-3.73154	0.00468634	-0.0522	(-0.1, -0.0)	9	-2.3389	-2.1384	-3.5366	SBL	Unidentified taxon 5	Unidentified taxon 6	9	0.4	(0.015, 0.036)
CBL	N. irene	N. leucurus	-8.4855	3.16175e-08	-0.198	(-0.24, -0.16)	21	-3.7149	-3.5807	-3.2026	SBL	Unidentified taxon 6	N. medogensis	4	0.342857	(-0.034, -0.033)
CBL	N. irene	Unidentified taxon 5	-4.50094	0.000362838	-0.1649	(-0.2, -0.13)	16	-2.8466	-2.7111	-2.6672	SBL	Unidentified taxon 6	N. fuscus	1	0.0121212	(-0.105, -0.101)
CBL	N. irene	Unidentified taxon 6	-4.8238	0.000158683	-0.1566	(-0.21, -0.11)	17	-2.7145	-2.593	-2.5333	SBL	Unidentified taxon 6	N. linzhiensis	15	0.609524	(0.022, 0.023)
CBL	N. irene	N. medogensis	-5.8633	1.87957e-05	-0.1873	(-0.23, -0.15)	17	-3.2995	-3.1517	-3.0297	SBL	Unidentified taxon 6	N. clarkei	0	0.0285714	(-0.102, -0.099)
CBL	N. irene	N. fuscus	-8.85167	2.36004e-08	-0.2267	(-0.27, -0.18)	20	-4.0517	-3.8979	-3.6673	SBL	Unidentified taxon 6	Unidentified taxon 4	7	0.884549	(-0.016, -0.016)
CBL	N. irene	N. linzhiensis	-4.88775	0.000102201	-0.1298	(-0.17, -0.09)	19	-2.361	-2.2666	-2.0999	CBL	N. forresti	Unidentified taxon 1	5	0.0822511	(-0.044, -0.044)
CBL	N. irene	N. clarkei	-7.23234	1.40121e-06	-0.235	(-0.29, -0.18)	17	-4.0699	-3.8876	-3.8013	CBL	N. forresti	N. sikimensis	4.5	0.116074	(-0.026, -0.026)
CBL	N. leucurus	Unidentified taxon 5	1.84486	0.0981501	0.0331	(0.01, 0.06)	9	1.249	1.1419	1.1173	CBL	N. forresti	Unidentified taxon 3	0	0.000457875	(-0.104, -0.103)
CBL	N. leucurus	Unidentified taxon 6	2.22488	0.0502766	0.0414	(-0.01, 0.09)	10	1.3625	1.2577	1.3968	CBL	N. forresti	N. nyalamensis	10	0.428571	(-0.024, -0.018)
CBL	N. leucurus	N. medogensis	0.641173	0.535828	0.0107	(-0.02, 0.04)	10	0.3926	0.3624	0.361	CBL	N. forresti	Unidentified taxon 4	4	0.190476	(-0.043, -0.042)
CBL	N. leucurus	N. fuscus	-1.62026	0.129168	-0.0287	(-0.07, 0.01)	13	-0.8386	-0.7892	-0.9698	CBL	Unidentified taxon 1	Unidentified taxon 2	16	0.5338	(-0.018, -0.01)
CBL	N. leucurus	N. linzhiensis	4.35545	0.00093583	0.0682	(0.03, 0.1)	12	2.3522	2.2021	2.3012	CBL	Unidentified taxon 1	N. sikimensis	16	0.930736	(0.005, 0.014)
CBL	N. leucurus	N. clarkei	-1.98003	0.0758685	-0.037	(-0.09, 0.01)	10	-1.2125	-1.1192	-1.2493	CBL	Unidentified taxon 1	Unidentified taxon 3	5	0.00307046	(-0.052, -0.052)
CBL	Unidentified taxon 5	Unidentified taxon 6	0.424614	0.68877	0.0083	(-0.04, 0.06)	5	0.3243	0.2731	0.878	CBL	Unidentified taxon 1	N. nyalamensis	22	0.588745	(0.016, 0.024)
CBL	Unidentified taxon 5	N. medogensis	-1.72159	0.145763	-0.0224	(-0.05, 0.01)	5	-1.3149	-1.1073	-2.3763	CBL	Unidentified taxon 1	Unidentified taxon 5	9	1	(-0.001, 0.011)
CBL	Unidentified taxon 5	N. fuscus	-2.62882	0.0302337	-0.0618	(-0.1, -0.03)	8	-1.8141	-1.6385	-6.5572	CBL	Unidentified taxon 1	Unidentified taxon 4	15	0.609524	(0.008, 0.009)
CBL	Unidentified taxon 5	N. linzhiensis	2.04591	0.0800121	0.0351	(0.0, 0.07)	7	1.4467	1.2859	3.7194	CBL	Unidentified taxon 2	N. sikimensis	28	0.106061	(0.04, 0.04)
CBL	Unidentified taxon 5	N. clarkei	-3.54563	0.0164638	-0.0701	(-0.12, -0.02)	5	-2.708	-2.2804	-7.4354	CBL	Unidentified taxon 2	Unidentified taxon 3	9.5	0.00980921	(-0.044, -0.043)
CBL	Unidentified taxon 6	N. medogensis	-1.61081	0.158346	-0.0307	(-0.08, 0.02)	6	-1.139	-0.9904	-0.9576	CBL	Unidentified taxon 2	N. nyalamensis	33	0.101399	(0.043, 0.044)
CBL	Unidentified taxon 6	N. fuscus	-3.03851	0.0140518	-0.0701	(-0.12, -0.02)	9	-1.9045	-1.7412	-2.1878	CBL	Unidentified taxon 2	N. irene	105	1.17272e-05	(0.164, 0.165)
CBL	Unidentified taxon 6	N. linzhiensis	1.40152	0.198642	0.0268	(-0.02, 0.08)	8	0.9047	0.8171	0.8361	CBL	Unidentified taxon 2	Unidentified taxon 4	21	0.230303	(0.012, 0.015)
CBL	Unidentified taxon 6	N. clarkei	-3.43369	0.0139081	-0.0784	(-0.13, -0.02)	6	-2.428	-2.1113	-2.4462	CBL	N. sikimensis	Unidentified taxon 3	2	0.0018315	(-0.086, -0.084)
CBL	N. medogensis	N. fuscus	-1.85118	0.0971685	-0.0394	(-0.08, 0.0)	9	-1.1603	-1.0608	-1.913	CBL	N. sikimensis	N. nyalamensis	17	0.792208	(0.002, 0.006)
CBL	N. medogensis	N. linzhiensis	3.48917	0.00820838	0.0575	(0.02, 0.09)	8	2.2523	2.0343	2.7891	CBL	N. sikimensis	N. irene	75	0.000128999	(0.138, 0.141)
CBL	N. medogensis	N. clarkei	-2.47784	0.0479452	-0.0477	(-0.09, -0.0)	6	-1.7521	-1.5236	-2.3148	CBL	N. sikimensis	N. leucurus	7	0.0652681	(-0.055, -0.054)
CBL	N. fuscus	N. linzhiensis	5.0564	0.000368358	0.0969	(0.06, 0.14)	11	2.8131	2.6169	2.486	CBL	N. sikimensis	Unidentified taxon 5	3	0.25	(-0.02, -0.02)
CBL	N. fuscus	N. clarkei	-0.357531	0.728935	-0.0083	(-0.06, 0.04)	9	-0.2241	-0.2049	-0.2124	CBL	N. sikimensis	Unidentified taxon 6	9	0.904762	(-0.003, -0.001)
CBL	N. linzhiensis	N. clarkei	-5.46591	0.000597331	-0.1052	(-0.15, -0.06)	8	-3.5282	-3.1868	-3.7488	CBL	N. sikimensis	N. medogensis	3.5	0.139983	(-0.042, -0.036)
ZB	N. forresti	Unidentified taxon 1	-0.442923	0.668276	-0.0104	(-0.06, 0.04)	9	-0.2682	-0.2452	-0.2879	CBL	N. sikimensis	N. fuscus	3	0.0176768	(-0.076, -0.076)
ZB	N. forresti	Unidentified taxon 2	-1.82185	0.0984783	-0.0265	(-0.07, 0.02)	10	-1.0668	-0.9847	-0.734	CBL	N. sikimensis	N. linzhiensis	24.5	0.0995755	(0.022, 0.023)
ZB	N. forresti	N. sikimensis	-0.707281	0.499473	-0.0135	(-0.06, 0.03)	8	-0.4473	-0.404	-0.3744	CBL	N. sikimensis	N. clarkei	1	0.031746	(-0.083, -0.078)
ZB	N. forresti	Unidentified taxon 3	-2.97269	0.0100826	-0.0483	(-0.09, -0.0)	14	-1.6034	-1.5159	-1.3365	CBL	N. sikimensis	Unidentified taxon 4	8	0.730159	(-0.034, -0.027)
ZB	N. forresti	N. nyalamensis	0.366631	0.722365	0.0086	(-0.04, 0.06)	9	0.222	0.203	0.2369	CBL	Unidentified taxon 3	N. nyalamensis	54	0.0365223	(0.087, 0.088)
ZB	N. forresti	N. irene	3.82407	0.0012429	0.1521	(0.09, 0.21)	18	1.9747	1.8913	4.2054	CBL	Unidentified taxon 3	N. irene	165	2.08308e-05	(0.209, 0.21)
ZB	N. forresti	N. leucurus	-7.20125	1.74976e-05	-0.1137	(-0.16, -0.07)	11	-4.1053	-3.8189	-3.1444	CBL	Unidentified taxon 3	N. leucurus	68	0.0506205	(0.027, 0.027)
ZB	N. forresti	Unidentified taxon 5	-0.850511	0.427671	-0.0271	(-0.14, 0.09)	6	-0.6211	-0.5401	-0.7499	CBL	Unidentified taxon 3	Unidentified taxon 5	31	0.021978	(0.063, 0.063)
ZB	N. forresti	Unidentified taxon 6	-1.45721	0.188408	-0.0354	(-0.09, 0.02)	7	-0.9775	-0.8689	-0.9781	CBL	Unidentified taxon 3	Unidentified taxon 6	42	0.00586081	(0.081, 0.081)
ZB	N. forresti	N. medogensis	-2.60267	0.0352879	-0.059	(-0.11, -0.01)	7	-1.7459	-1.5519	-1.6304	CBL	Unidentified taxon 3	N. medogensis	40	0.0175824	(0.044, 0.046)
ZB	N. forresti	N. fuscus	-5.14607	0.000433916	-0.1347	(-0.19, -0.08)	10	-3.0132	-2.7814	-3.7262	CBL	Unidentified taxon 3	N. fuscus	42	0.791415	(0.003, 0.005)
ZB	N. forresti	N. linzhiensis	0.354792	0.730917	0.0088	(-0.05, 0.06)	9	0.2148	0.1964	0.2444	CBL	Unidentified taxon 3	N. linzhiensis	65	0.000323206	(0.098, 0.099)
ZB	N. forresti	N. clarkei	-4.43924	0.00301048	-0.0858	(-0.13, -0.04)	7	-2.9779	-2.647	-2.3719	CBL	Unidentified taxon 3	N. clarkei	24	0.851282	(0.002, 0.005)
ZB	N. forresti	Unidentified taxon 4	0.359379	0.729908	0.0111	(-0.07, 0.1)	7	0.2411	0.2143	0.306	CBL	Unidentified taxon 3	Unidentified taxon 4	41	0.0102564	(0.057, 0.057)
ZB	Unidentified taxon 1	Unidentified taxon 2	-0.998109	0.339677	-0.0161	(-0.06, 0.03)	11	-0.5553	-0.5166	-0.3954	CBL	N. nyalamensis	N. irene	89	7.37137e-05	(0.14, 0.141)
ZB	Unidentified taxon 1	N. sikimensis	-0.151934	0.882591	-0.0031	(-0.05, 0.04)	9	-0.092	-0.0841	-0.0767	CBL	N. nyalamensis	N. leucurus	11	0.107892	(-0.057, -0.056)
ZB	Unidentified taxon 1	Unidentified taxon 3	-2.30106	0.0361498	-0.0379	(-0.08, 0.01)	15	-1.1678	-1.1085	-0.9293	CBL	N. nyalamensis	Unidentified taxon 5	6	0.547619	(-0.03, -0.026)
ZB	Unidentified taxon 1	N. nyalamensis	0.809181	0.43724	0.019	(-0.03, 0.07)	10	0.4672	0.4312	0.4651	CBL	N. nyalamensis	Unidentified taxon 6	9	0.609524	(-0.009, -0.007)
ZB	Unidentified taxon 1	N. irene	4.42394	0.000291418	0.1625	(0.1, 0.22)	19	2.137	2.0515	3.9818	CBL	N. nyalamensis	N. medogensis	5	0.171429	(-0.044, -0.042)
ZB	Unidentified taxon 1	N. leucurus	-6.16959	4.80194e-05	-0.1033	(-0.15, -0.06)	12	-3.332	-3.1193	-2.5314	CBL	N. nyalamensis	N. fuscus	7	0.0512821	(-0.086, -0.082)
ZB	Unidentified taxon 1	Unidentified taxon 5	-0.518586	0.620034	-0.0167	(-0.13, 0.1)	7	-0.3667	-0.326	-0.4094	CBL	N. nyalamensis	N. linzhiensis	23.5	0.422527	(0.009, 0.019)
ZB	Unidentified taxon 1	Unidentified taxon 6	-0.9878	0.352181	-0.025	(-0.08, 0.03)	8	-0.6376	-0.5759	-0.6117	CBL	N. nyalamensis	N. clarkei	4	0.114286	(-0.087, -0.085)
ZB	Unidentified taxon 1	N. medogensis	-2.02119	0.0779143	-0.0485	(-0.1, 0.0)	8	-1.3047	-1.1784	-1.1897	CBL	N. nyalamensis	Unidentified taxon 4	10	0.761905	(-0.032, -0.031)
ZB	Unidentified taxon 1	N. fuscus	-4.87772	0.000488655	-0.1243	(-0.18, -0.07)	11	-2.7137	-2.5244	-3.047	CBL	N. irene	Unidentified taxon 4	0	0.000515996	(-0.154, -0.149)
ZB	Unidentified taxon 1	N. linzhiensis	0.778689	0.454194	0.0192	(-0.04, 0.07)	10	0.4496	0.415	0.4717	CBL	N. leucurus	Unidentified taxon 4	28	0.0484848	(0.032, 0.034)
ZB	Unidentified taxon 1	N. clarkei	-3.4999	0.00808032	-0.0754	(-0.12, -0.03)	8	-2.2592	-2.0405	-1.8468	CBL	Unidentified taxon 5	Unidentified taxon 4	3	0.4	(-0.007, -0.006)
ZB	Unidentified taxon 1	Unidentified taxon 4	0.704429	0.501154	0.0215	(-0.06, 0.11)	8	0.4547	0.4107	0.5263	CBL	Unidentified taxon 6	Unidentified taxon 4	7	0.885714	(-0.026, -0.026)
ZB	Unidentified taxon 2	N. sikimensis	1.26952	0.233004	0.013	(-0.01, 0.04)	10	0.7434	0.6862	1.0277	CBL	N. medogensis	Unidentified taxon 4	12	0.342857	(0.009, 0.009)
ZB	Unidentified taxon 2	Unidentified taxon 3	-1.96075	0.0675563	-0.0218	(-0.04, -0.0)	16	-0.948	-0.9029	-1.7219	CBL	N. fuscus	Unidentified taxon 4	27	0.0121212	(0.053, 0.053)
ZB	Unidentified taxon 2	N. nyalamensis	2.18998	0.0509702	0.0351	(-0.01, 0.08)	11	1.2184	1.1334	2.7751	CBL	N. linzhiensis	Unidentified taxon 4	7	0.352381	(-0.038, -0.038)
ZB	Unidentified taxon 2	N. leucurus	-9.40523	3.64747e-07	-0.0872	(-0.11, -0.07)	13	-4.8677	-4.5813	-6.8891	CBL	N. clarkei	Unidentified taxon 4	16	0.0285714	(0.051, 0.051)
ZB	Unidentified taxon 2	Unidentified taxon 5	-0.0277241	0.978561	-0.0006	(-0.13, 0.13)	8	-0.0191	-0.0173	-0.0453	ZB	Unidentified taxon 2	N. irene	105	0.000245841	(0.177, 0.18)
ZB	Unidentified taxon 2	Unidentified taxon 6	-0.603864	0.560844	-0.0088	(-0.06, 0.05)	9	-0.3785	-0.346	-0.6976	ZB	Unidentified taxon 2	N. medogensis	5	0.109091	(-0.037, -0.037)
ZB	Unidentified taxon 2	N. fuscus	-5.59165	0.000117692	-0.1082	(-0.15, -0.07)	12	-2.9889	-2.7981	-8.5519	ZB	Unidentified taxon 2	N. linzhiensis	31.5	0.152563	(0.034, 0.037)
ZB	Unidentified taxon 2	N. clarkei	-7.23144	4.9135e-05	-0.0592	(-0.08, -0.04)	9	-4.5325	-4.144	-4.681	ZB	Unidentified taxon 3	N. irene	165	2.07632e-05	(0.195, 0.198)
ZB	Unidentified taxon 2	Unidentified taxon 4	1.75847	0.112534	0.0376	(-0.05, 0.13)	9	1.1022	1.0077	2.9725	ZB	N. irene	N. leucurus	0	0.000122206	(-0.268, -0.259)
ZB	N. sikimensis	Unidentified taxon 3	-2.46459	0.0272671	-0.0348	(-0.06, -0.01)	14	-1.3293	-1.2568	-1.5186	MB	N. forresti	Unidentified taxon 1	13	0.792208	(-0.007, -0.006)
ZB	N. sikimensis	N. nyalamensis	1.08062	0.307971	0.0221	(-0.02, 0.07)	9	0.6543	0.5983	0.965	MB	N. forresti	Unidentified taxon 5	7	1	(-0.011, -0.011)
ZB	N. sikimensis	N. irene	4.22701	0.000506877	0.1656	(0.11, 0.22)	18	2.1828	2.0906	7.2291	MB	N. forresti	Unidentified taxon 4	7	0.555556	(-0.027, -0.009)
ZB	N. sikimensis	N. leucurus	-7.99914	6.53889e-06	-0.1002	(-0.13, -0.07)	11	-4.5602	-4.2421	-4.3723	MB	Unidentified taxon 1	Unidentified taxon 5	10	0.904762	(0.004, 0.01)
ZB	N. sikimensis	Unidentified taxon 5	-0.499685	0.635089	-0.0136	(-0.14, 0.11)	6	-0.3649	-0.3173	-0.5926	MB	Unidentified taxon 1	N. medogensis	8	0.47619	(-0.012, -0.01)
ZB	N. sikimensis	Unidentified taxon 6	-1.10845	0.304294	-0.0218	(-0.08, 0.03)	7	-0.7436	-0.661	-0.9529	MB	Unidentified taxon 1	N. clarkei	0	0.0139219	(-0.09, -0.085)
ZB	N. sikimensis	N. medogensis	-2.57187	0.0369072	-0.0454	(-0.09, 0.0)	7	-1.7253	-1.5336	-1.9825	MB	Unidentified taxon 2	Unidentified taxon 5	19	0.0666667	(0.021, 0.021)
ZB	N. sikimensis	N. fuscus	-5.04038	0.000506347	-0.1212	(-0.17, -0.07)	10	-2.9513	-2.7243	-5.2907	MB	Unidentified taxon 2	Unidentified taxon 4	14	1	(0.0, 0.0)
ZB	N. sikimensis	N. linzhiensis	1.00777	0.339889	0.0224	(-0.03, 0.07)	9	0.6102	0.5579	0.9769	MB	N. sikimensis	Unidentified taxon 5	5	0.571429	(-0.03, -0.03)
ZB	N. sikimensis	N. clarkei	-5.50749	0.00089938	-0.0722	(-0.1, -0.04)	7	-3.6945	-3.284	-3.1529	MB	Unidentified taxon 3	Unidentified taxon 5	22	0.456044	(0.034, 0.034)
ZB	N. sikimensis	Unidentified taxon 4	0.900375	0.397837	0.0246	(-0.06, 0.11)	7	0.604	0.5369	1.0741	MB	Unidentified taxon 3	N. medogensis	25	0.753114	(0.003, 0.006)
ZB	Unidentified taxon 3	N. nyalamensis	3.46922	0.00343369	0.0569	(0.01, 0.1)	15	1.7607	1.6712	2.079	MB	Unidentified taxon 3	N. clarkei	0	0.00496167	(-0.07, -0.068)
ZB	Unidentified taxon 3	N. leucurus	-5.60877	3.13099e-05	-0.0654	(-0.09, -0.04)	17	-2.6062	-2.4895	-2.3889	MB	N. nyalamensis	Unidentified taxon 5	4	0.261905	(-0.044, -0.035)
ZB	Unidentified taxon 3	Unidentified taxon 5	0.964134	0.354007	0.0212	(-0.11, 0.15)	12	0.628	0.5879	0.7752	MB	N. irene	Unidentified taxon 5	2	0.0176995	(-0.116, -0.111)
ZB	Unidentified taxon 3	Unidentified taxon 6	0.748807	0.467306	0.013	(-0.04, 0.07)	13	0.4372	0.4115	0.4736	MB	N. irene	N. medogensis	0	0.00315119	(-0.12, -0.119)
ZB	Unidentified taxon 3	N. medogensis	-0.648493	0.527956	-0.0106	(-0.06, 0.03)	13	-0.3786	-0.3564	-0.3883	MB	N. irene	N. clarkei	0	0.00313797	(-0.196, -0.194)
ZB	Unidentified taxon 3	N. fuscus	-4.79222	0.000199467	-0.0864	(-0.13, -0.04)	16	-2.317	-2.2067	-3.1576	MB	N. leucurus	Unidentified taxon 5	24	0.0121212	(0.078, 0.082)
ZB	Unidentified taxon 3	N. linzhiensis	3.29835	0.00487541	0.0572	(0.01, 0.1)	15	1.674	1.5889	2.0889	MB	Unidentified taxon 5	Unidentified taxon 6	7	0.857143	(0.012, 0.019)
ZB	Unidentified taxon 3	N. clarkei	-2.57429	0.0231051	-0.0374	(-0.06, -0.01)	13	-1.5031	-1.4146	-1.368	MB	Unidentified taxon 5	N. medogensis	4.5	0.721277	(-0.005, -0.002)
ZB	Unidentified taxon 3	Unidentified taxon 4	2.81239	0.0146775	0.0594	(-0.03, 0.15)	13	1.6421	1.5455	2.1703	MB	Unidentified taxon 5	N. fuscus	0	0.0166667	(-0.118, -0.118)
ZB	N. nyalamensis	N. irene	3.90994	0.000941208	0.1435	(0.09, 0.2)	19	1.8887	1.8131	3.5491	MB	Unidentified taxon 5	N. linzhiensis	6	0.515082	(-0.017, -0.005)
ZB	N. nyalamensis	N. leucurus	-7.35132	8.83806e-06	-0.1223	(-0.17, -0.08)	12	-3.9702	-3.7168	-3.024	MB	Unidentified taxon 5	N. clarkei	0	0.049746	(-0.078, -0.076)
ZB	N. nyalamensis	Unidentified taxon 5	-1.11345	0.302283	-0.0357	(-0.15, 0.08)	7	-0.7873	-0.6998	-0.8825	MB	Unidentified taxon 5	Unidentified taxon 4	5	0.857143	(-0.031, -0.03)
ZB	N. nyalamensis	Unidentified taxon 6	-1.74963	0.1183	-0.0439	(-0.1, 0.01)	8	-1.1294	-1.0201	-1.0866	MB	N. medogensis	Unidentified taxon 4	8	1	(-0.025, 0.01)
ZB	N. nyalamensis	N. medogensis	-2.83063	0.0221288	-0.0675	(-0.12, -0.02)	8	-1.8272	-1.6503	-1.67	MB	N. clarkei	Unidentified taxon 4	16	0.029401	(0.048, 0.09)
ZB	N. nyalamensis	N. fuscus	-5.64067	0.000150891	-0.1433	(-0.2, -0.09)	11	-3.1382	-2.9192	-3.5444	IOW	N. forresti	Unidentified taxon 1	14	0.930736	(-0.017, -0.01)
ZB	N. nyalamensis	N. linzhiensis	0.0110243	0.991421	0.0003	(-0.05, 0.06)	10	0.0064	0.0059	0.0067	IOW	N. forresti	N. medogensis	10	1	(-0.068, 0.013)
ZB	N. nyalamensis	N. clarkei	-4.41889	0.0022298	-0.0943	(-0.14, -0.05)	8	-2.8524	-2.5763	-2.3331	IOW	Unidentified taxon 1	Unidentified taxon 2	17	0.614634	(-0.026, -0.017)
ZB	N. nyalamensis	Unidentified taxon 4	0.0822937	0.936435	0.0025	(-0.08, 0.09)	8	0.0531	0.048	0.0618	IOW	Unidentified taxon 1	Unidentified taxon 3	5	0.00307046	(-0.096, -0.094)
ZB	N. irene	Unidentified taxon 5	-3.45295	0.0032731	-0.1792	(-0.29, -0.07)	16	-2.1838	-2.0798	-2.1043	IOW	Unidentified taxon 1	N. leucurus	29	0.560413	(0.015, 0.035)
ZB	N. irene	Unidentified taxon 6	-4.22929	0.000564784	-0.1874	(-0.25, -0.13)	17	-2.38	-2.2734	-2.2012	IOW	Unidentified taxon 1	N. fuscus	40	0.00813307	(0.117, 0.126)
ZB	N. irene	N. medogensis	-4.78842	0.000170993	-0.211	(-0.27, -0.15)	17	-2.6946	-2.5739	-2.4782	IOW	Unidentified taxon 1	N. clarkei	7	0.352381	(-0.039, -0.031)
ZB	N. irene	N. fuscus	-8.21765	7.68061e-08	-0.2868	(-0.35, -0.23)	20	-3.7615	-3.6187	-3.3682	IOW	Unidentified taxon 2	N. medogensis	14	1	(-0.033, 0.049)
ZB	N. irene	N. linzhiensis	-3.87038	0.0010302	-0.1432	(-0.2, -0.08)	19	-1.8696	-1.7948	-1.6821	IOW	N. sikimensis	N. medogensis	9	0.904762	(-0.048, -0.022)
ZB	N. irene	N. clarkei	-5.45401	4.28727e-05	-0.2378	(-0.29, -0.19)	17	-3.0691	-2.9317	-2.7931	IOW	Unidentified taxon 3	N. medogensis	36	0.0776557	(0.068, 0.077)
ZB	N. irene	Unidentified taxon 4	-3.10051	0.00649749	-0.141	(-0.23, -0.06)	17	-1.7448	-1.6666	-1.6559	IOW	N. nyalamensis	N. medogensis	8	0.47619	(-0.052, -0.05)
ZB	N. leucurus	Unidentified taxon 5	3.95507	0.00332904	0.0866	(-0.04, 0.22)	9	2.6776	2.4481	4.0449	IOW	N. irene	N. medogensis	1	0.00435476	(-0.222, -0.21)
ZB	N. leucurus	Unidentified taxon 6	4.78692	0.000738003	0.0783	(0.02, 0.13)	10	2.9314	2.7059	3.6594	IOW	N. leucurus	N. medogensis	14	0.798215	(-0.065, -0.019)
ZB	N. leucurus	N. medogensis	3.66233	0.00437223	0.0547	(0.01, 0.1)	10	2.2427	2.0702	2.5575	IOW	Unidentified taxon 5	N. medogensis	8	0.628571	(0.019, 0.094)
ZB	N. leucurus	N. fuscus	-1.09324	0.294133	-0.021	(-0.07, 0.03)	13	-0.5658	-0.5325	-0.9828	IOW	Unidentified taxon 6	N. medogensis	7.5	1	(-0.046, 0.0)
ZB	N. leucurus	N. linzhiensis	6.8382	1.80219e-05	0.1225	(0.08, 0.17)	12	3.693	3.4573	5.7245	IOW	N. medogensis	N. fuscus	26	0.0293873	(0.122, 0.168)
ZB	N. leucurus	N. clarkei	2.34521	0.0409737	0.0279	(0.0, 0.05)	10	1.4361	1.3257	1.305	IOW	N. medogensis	N. linzhiensis	23.5	0.0186554	(0.184, 0.193)
ZB	N. leucurus	Unidentified taxon 4	5.71145	0.000195213	0.1248	(0.04, 0.21)	10	3.4975	3.2285	5.8285	IOW	N. medogensis	N. clarkei	8	1	(-0.054, 0.012)
ZB	Unidentified taxon 5	Unidentified taxon 6	-0.239991	0.819866	-0.0083	(-0.12, 0.1)	5	-0.1833	-0.1544	-0.1482	IOW	N. medogensis	Unidentified taxon 4	11	0.485714	(0.066, 0.075)
ZB	Unidentified taxon 5	N. medogensis	-0.985059	0.369831	-0.0318	(-0.15, 0.08)	5	-0.7524	-0.6336	-0.5717	ABL	N. forresti	Unidentified taxon 1	3	0.0353443	(-0.071, -0.071)
ZB	Unidentified taxon 5	N. fuscus	-3.04635	0.0159091	-0.1076	(-0.22, 0.0)	8	-2.1022	-1.8987	-1.9324	ABL	N. forresti	Unidentified taxon 2	0.5	0.00716639	(-0.055, -0.055)
ZB	Unidentified taxon 5	N. linzhiensis	1.05666	0.325762	0.036	(-0.07, 0.15)	7	0.7472	0.6642	0.6455	ABL	N. forresti	N. sikimensis	2.5	0.0458662	(-0.043, -0.043)
ZB	Unidentified taxon 5	N. clarkei	-2.0854	0.0914329	-0.0587	(-0.19, 0.07)	5	-1.5927	-1.3413	-1.0531	ABL	N. forresti	Unidentified taxon 3	0	0.00218917	(-0.111, -0.106)
ZB	Unidentified taxon 5	Unidentified taxon 4	0.891485	0.413508	0.0382	(-0.08, 0.15)	5	0.6809	0.5734	0.6855	ABL	N. forresti	N. nyalamensis	9	0.3142	(-0.031, -0.031)
ZB	Unidentified taxon 6	N. medogensis	-0.999355	0.356205	-0.0236	(-0.08, 0.03)	6	-0.7067	-0.6145	-0.6514	ABL	N. forresti	N. irene	70	0.00515159	(0.134, 0.137)
ZB	Unidentified taxon 6	N. fuscus	-3.47828	0.00695736	-0.0994	(-0.16, -0.04)	9	-2.1801	-1.9933	-2.7444	ABL	N. forresti	N. leucurus	0	0.00425734	(-0.134, -0.134)
ZB	Unidentified taxon 6	N. linzhiensis	1.64076	0.139477	0.0442	(-0.02, 0.1)	8	1.0591	0.9566	1.2209	ABL	N. forresti	Unidentified taxon 5	5	0.548595	(-0.018, -0.018)
ZB	Unidentified taxon 6	N. clarkei	-2.59981	0.0406724	-0.0504	(-0.1, -0.0)	6	-1.8383	-1.5986	-1.3919	ABL	N. forresti	Unidentified taxon 6	0	0.019451	(-0.084, -0.084)
ZB	Unidentified taxon 6	Unidentified taxon 4	1.38689	0.214804	0.0464	(-0.04, 0.13)	6	0.9807	0.8528	1.2824	ABL	N. forresti	N. medogensis	0	0.019451	(-0.081, -0.081)
ZB	N. medogensis	N. fuscus	-2.74071	0.022821	-0.0758	(-0.13, -0.02)	9	-1.7178	-1.5706	-2.5025	ABL	N. forresti	N. fuscus	0	0.00568126	(-0.233, -0.233)
ZB	N. medogensis	N. linzhiensis	2.63018	0.0301698	0.0678	(0.01, 0.12)	8	1.6978	1.5335	2.2386	ABL	N. forresti	N. linzhiensis	14	0.927099	(-0.006, -0.002)
ZB	N. medogensis	N. clarkei	-1.61007	0.158508	-0.0268	(-0.07, 0.01)	6	-1.1385	-0.99	-0.8853	ABL	N. forresti	N. clarkei	0	0.019451	(-0.096, -0.092)
ZB	N. medogensis	Unidentified taxon 4	2.1898	0.0710944	0.07	(-0.01, 0.15)	6	1.5484	1.3465	2.3121	ABL	N. forresti	Unidentified taxon 4	0	0.019451	(-0.048, -0.044)
ZB	N. fuscus	N. linzhiensis	5.43851	0.000204361	0.1436	(0.09, 0.2)	11	3.0257	2.8146	2.8943	ABL	Unidentified taxon 1	N. irene	90	3.68568e-05	(0.205, 0.209)
ZB	N. fuscus	N. clarkei	1.8925	0.0909717	0.049	(0.0, 0.1)	9	1.1862	1.0845	0.9872	ABL	Unidentified taxon 2	N. irene	105	1.17272e-05	(0.192, 0.2)
ZB	N. fuscus	Unidentified taxon 4	4.47843	0.0015359	0.1458	(0.06, 0.23)	9	2.807	2.5664	2.9392	ABL	Unidentified taxon 2	N. fuscus	0	0.000582751	(-0.178, -0.178)
ZB	N. linzhiensis	N. clarkei	-4.03003	0.00378788	-0.0946	(-0.14, -0.05)	8	-2.6014	-2.3496	-2.115	ABL	N. sikimensis	N. irene	75	0.000128999	(0.17, 0.175)
ZB	N. linzhiensis	Unidentified taxon 4	0.06983	0.946043	0.0022	(-0.08, 0.09)	8	0.0451	0.0407	0.0498	ABL	N. sikimensis	N. fuscus	0	0.00252525	(-0.199, -0.199)
ZB	N. clarkei	Unidentified taxon 4	3.33867	0.0156375	0.0968	(0.03, 0.17)	6	2.3608	2.0529	6.9873	ABL	Unidentified taxon 3	N. irene	165	2.07632e-05	(0.242, 0.242)
MB	N. forresti	Unidentified taxon 2	-3.25064	0.00871106	-0.0261	(-0.04, -0.01)	10	-1.9034	-1.757	-2.2815	ABL	Unidentified taxon 3	N. fuscus	0	0.000574638	(-0.137, -0.134)
MB	N. forresti	N. sikimensis	2.01666	0.0784638	0.0258	(-0.0, 0.06)	8	1.2754	1.152	2.2564	ABL	N. nyalamensis	N. irene	88	0.000147427	(0.162, 0.163)
MB	N. forresti	Unidentified taxon 3	-1.37331	0.191252	-0.0225	(-0.05, 0.0)	14	-0.7407	-0.7003	-1.9657	ABL	N. irene	N. leucurus	0	4.07902e-06	(-0.263, -0.262)
MB	N. forresti	N. nyalamensis	2.90936	0.0173294	0.0405	(0.01, 0.07)	9	1.7617	1.6107	3.5404	ABL	N. irene	Unidentified taxon 5	3	0.0171569	(-0.143, -0.138)
MB	N. forresti	N. irene	5.30976	4.7723e-05	0.1141	(0.09, 0.14)	18	2.7419	2.6261	9.971	ABL	N. irene	Unidentified taxon 6	0	0.000515996	(-0.222, -0.217)
MB	N. forresti	N. leucurus	-7.84158	7.89644e-06	-0.0807	(-0.1, -0.06)	11	-4.4704	-4.1585	-7.0555	ABL	N. irene	N. medogensis	0	0.000515996	(-0.219, -0.218)
MB	N. forresti	Unidentified taxon 6	0.317468	0.760149	0.0066	(-0.06, 0.08)	7	0.213	0.1893	0.5785	ABL	N. irene	N. fuscus	0	1.17272e-05	(-0.376, -0.374)
MB	N. forresti	N. medogensis	-2.45634	0.043699	-0.0151	(-0.03, -0.0)	7	-1.6478	-1.4647	-1.321	ABL	N. irene	N. linzhiensis	3	0.000257998	(-0.141, -0.14)
MB	N. forresti	N. fuscus	-4.84943	0.000671949	-0.1072	(-0.15, -0.06)	10	-2.8395	-2.6211	-9.3688	ABL	N. irene	N. clarkei	0	0.000515996	(-0.226, -0.224)
MB	N. forresti	N. linzhiensis	-0.486061	0.638539	-0.0081	(-0.05, 0.03)	9	-0.2943	-0.2691	-0.7104	ABL	N. irene	Unidentified taxon 4	0	0.000515996	(-0.181, -0.176)
MB	N. forresti	N. clarkei	-15.3831	1.18322e-06	-0.0907	(-0.1, -0.08)	7	-10.3193	-9.1727	-7.9327	ABL	N. fuscus	N. linzhiensis	42	0.0011655	(0.237, 0.237)
MB	Unidentified taxon 1	Unidentified taxon 2	-1.54613	0.150343	-0.0232	(-0.06, 0.02)	11	-0.8602	-0.8002	-0.6362	ABL	N. fuscus	N. clarkei	28	0.00606061	(0.15, 0.155)
MB	Unidentified taxon 1	N. sikimensis	1.46371	0.177306	0.0287	(-0.01, 0.07)	9	0.8863	0.8103	0.7852	ABL	N. fuscus	Unidentified taxon 4	28	0.00606061	(0.197, 0.198)
MB	Unidentified taxon 1	Unidentified taxon 3	-1.08491	0.295089	-0.0196	(-0.06, 0.02)	15	-0.5506	-0.5226	-0.5373	SH	N. forresti	Unidentified taxon 1	7	0.16993	(-0.019, -0.014)
MB	Unidentified taxon 1	N. nyalamensis	2.27488	0.046186	0.0434	(0.0, 0.09)	10	1.3134	1.2124	1.1874	SH	N. forresti	N. irene	72.5	0.00256179	(0.182, 0.185)
MB	Unidentified taxon 1	N. irene	5.46371	2.8524e-05	0.1169	(0.08, 0.16)	19	2.6392	2.5337	3.2017	SH	N. forresti	N. linzhiensis	5	0.0814397	(-0.043, -0.041)
MB	Unidentified taxon 1	N. leucurus	-5.06184	0.00027896	-0.0778	(-0.12, -0.04)	12	-2.7337	-2.5592	-2.1316	SH	Unidentified taxon 1	Unidentified taxon 2	17.5	0.667375	(-0.019, -0.019)
MB	Unidentified taxon 1	Unidentified taxon 6	0.365783	0.72401	0.0095	(-0.06, 0.08)	8	0.2361	0.2133	0.2597	SH	Unidentified taxon 1	N. sikimensis	10	0.410248	(-0.011, -0.011)
MB	Unidentified taxon 1	N. fuscus	-4.35463	0.00114649	-0.1043	(-0.16, -0.05)	11	-2.4227	-2.2537	-2.8562	SH	Unidentified taxon 1	Unidentified taxon 3	6	0.00766182	(-0.044, -0.044)
MB	Unidentified taxon 1	N. linzhiensis	-0.25267	0.805641	-0.0053	(-0.05, 0.04)	10	-0.1459	-0.1347	-0.1441	SH	Unidentified taxon 1	N. nyalamensis	32	0.0303479	(0.073, 0.076)
MB	Unidentified taxon 1	Unidentified taxon 4	-0.348425	0.736513	-0.0098	(-0.09, 0.07)	8	-0.2249	-0.2031	-0.2684	SH	Unidentified taxon 1	N. irene	87	0.00122553	(0.207, 0.207)
MB	Unidentified taxon 2	N. sikimensis	4.37318	0.00139215	0.0519	(0.02, 0.08)	10	2.5607	2.3637	3.452	SH	Unidentified taxon 1	N. leucurus	0	0.000666001	(-0.053, -0.052)
MB	Unidentified taxon 2	Unidentified taxon 3	0.255058	0.801928	0.0036	(-0.02, 0.03)	16	0.1233	0.1174	0.2403	SH	Unidentified taxon 1	Unidentified taxon 5	4	0.261905	(-0.023, -0.02)
MB	Unidentified taxon 2	N. nyalamensis	5.3103	0.000248455	0.0666	(0.04, 0.1)	11	2.9544	2.7483	4.4289	SH	Unidentified taxon 1	Unidentified taxon 6	9.5	0.66887	(-0.011, -0.008)
MB	Unidentified taxon 2	N. irene	7.65729	2.27725e-07	0.1402	(0.11, 0.17)	20	3.505	3.3719	9.3207	SH	Unidentified taxon 1	N. medogensis	20	0.114286	(0.056, 0.069)
MB	Unidentified taxon 2	N. leucurus	-5.72324	7.01552e-05	-0.0546	(-0.07, -0.03)	13	-2.9621	-2.7878	-3.6316	SH	Unidentified taxon 1	N. fuscus	3.5	0.0150193	(-0.079, -0.076)
MB	Unidentified taxon 2	Unidentified taxon 6	1.79715	0.105867	0.0327	(-0.04, 0.1)	9	1.1264	1.0299	2.1757	SH	Unidentified taxon 1	N. linzhiensis	9	0.172733	(-0.013, -0.011)
MB	Unidentified taxon 2	N. medogensis	1.39456	0.196611	0.011	(-0.0, 0.03)	9	0.8741	0.7992	0.7307	SH	Unidentified taxon 1	N. clarkei	0	0.00952381	(-0.108, -0.106)
MB	Unidentified taxon 2	N. fuscus	-4.27879	0.0010713	-0.0811	(-0.12, -0.04)	12	-2.2871	-2.1411	-5.3914	SH	Unidentified taxon 1	Unidentified taxon 4	4.5	0.134407	(-0.041, -0.036)
MB	Unidentified taxon 2	N. linzhiensis	1.22154	0.247417	0.018	(-0.02, 0.06)	11	0.6796	0.6322	1.1952	SH	Unidentified taxon 2	N. linzhiensis	20	0.9429	(-0.014, -0.003)
MB	Unidentified taxon 2	N. clarkei	-8.34545	1.57658e-05	-0.0646	(-0.08, -0.05)	9	-5.2308	-4.7824	-4.299	SH	N. sikimensis	N. linzhiensis	12	0.640374	(-0.003, -0.003)
MB	N. sikimensis	Unidentified taxon 3	-2.72374	0.0164722	-0.0483	(-0.08, -0.01)	14	-1.4691	-1.3889	-1.841	SH	Unidentified taxon 3	N. irene	165	2.06957e-05	(0.244, 0.245)
MB	N. sikimensis	N. nyalamensis	0.870688	0.406549	0.0147	(-0.02, 0.05)	9	0.5272	0.482	0.5599	SH	Unidentified taxon 3	N. linzhiensis	52	0.0623366	(0.019, 0.02)
MB	N. sikimensis	N. irene	3.96864	0.000900597	0.0883	(0.05, 0.12)	18	2.0494	1.9628	3.364	SH	N. nyalamensis	N. linzhiensis	6	0.0646101	(-0.092, -0.089)
MB	N. sikimensis	N. leucurus	-8.12676	5.62352e-06	-0.1065	(-0.14, -0.07)	11	-4.633	-4.3097	-4.0605	SH	N. nyalamensis	N. clarkei	0	0.0139219	(-0.192, -0.181)
MB	N. sikimensis	Unidentified taxon 6	-0.798459	0.45084	-0.0192	(-0.09, 0.05)	7	-0.5356	-0.4761	-0.7316	SH	N. irene	N. leucurus	0	0.000121734	(-0.26, -0.259)
MB	N. sikimensis	N. medogensis	-3.04037	0.018837	-0.0409	(-0.07, -0.01)	7	-2.0395	-1.8129	-1.5599	SH	N. irene	N. linzhiensis	4.5	0.00182053	(-0.218, -0.216)
MB	N. sikimensis	N. fuscus	-5.59542	0.000229142	-0.133	(-0.18, -0.08)	10	-3.2763	-3.0243	-5.0692	SH	N. leucurus	N. linzhiensis	45.5	0.00658634	(0.037, 0.037)
MB	N. sikimensis	N. linzhiensis	-1.76354	0.111638	-0.0339	(-0.08, 0.01)	9	-1.0679	-0.9763	-1.2936	SH	Unidentified taxon 5	N. linzhiensis	11	0.697334	(0.007, 0.009)
MB	N. sikimensis	N. clarkei	-8.73341	5.18495e-05	-0.1166	(-0.15, -0.08)	7	-5.8585	-5.2076	-4.443	SH	Unidentified taxon 6	N. linzhiensis	9	0.59291	(-0.013, -0.005)
MB	N. sikimensis	Unidentified taxon 4	-1.42918	0.196021	-0.0385	(-0.12, 0.04)	7	-0.9587	-0.8522	-1.4667	SH	N. medogensis	N. linzhiensis	4	0.108742	(-0.083, -0.083)
MB	Unidentified taxon 3	N. nyalamensis	3.72932	0.00201445	0.063	(0.03, 0.1)	15	1.8927	1.7965	1.7902	SH	N. fuscus	N. linzhiensis	36	0.0380533	(0.063, 0.063)
MB	Unidentified taxon 3	N. irene	8.12631	2.38908e-08	0.1366	(0.1, 0.17)	24	3.2258	3.1239	3.881	SH	N. linzhiensis	N. clarkei	0	0.0139219	(-0.095, -0.092)
MB	Unidentified taxon 3	N. leucurus	-4.15774	0.000659108	-0.0582	(-0.09, -0.03)	17	-1.9319	-1.8454	-1.6549	SH	N. linzhiensis	Unidentified taxon 4	10	0.748381	(-0.03, -0.022)
MB	Unidentified taxon 3	Unidentified taxon 6	1.31727	0.210494	0.0291	(-0.04, 0.1)	13	0.7691	0.7239	0.8272	SH	N. clarkei	Unidentified taxon 4	16	0.0285714	(0.069, 0.087)
MB	Unidentified taxon 3	N. fuscus	-4.33669	0.000510155	-0.0847	(-0.13, -0.04)	16	-2.0968	-1.9969	-2.407	M-M	N. forresti	N. nyalamensis	3	0.030303	(-0.083, -0.081)
MB	Unidentified taxon 3	N. linzhiensis	0.801023	0.435624	0.0144	(-0.03, 0.05)	15	0.4065	0.3859	0.4081	LMxT	N. forresti	Unidentified taxon 1	0	0.00754623	(-0.117, -0.116)
MB	Unidentified taxon 3	Unidentified taxon 4	0.419475	0.681718	0.0098	(-0.07, 0.09)	13	0.2449	0.2305	0.2791	LMxT	N. forresti	N. irene	72	0.00295639	(0.068, 0.084)
MB	N. nyalamensis	N. irene	3.55541	0.0021121	0.0736	(0.04, 0.11)	19	1.7174	1.6487	2.5282	LMxT	N. forresti	N. fuscus	0	0.00568126	(-0.135, -0.135)
MB	N. nyalamensis	N. leucurus	-9.10264	9.7932e-07	-0.1212	(-0.15, -0.09)	12	-4.916	-4.6022	-4.1658	LMxT	N. forresti	N. clarkei	0	0.0179428	(-0.187, -0.185)
MB	N. nyalamensis	Unidentified taxon 6	-1.45103	0.184826	-0.0339	(-0.1, 0.03)	8	-0.9366	-0.846	-1.1645	LMxT	N. forresti	Unidentified taxon 4	0	0.015873	(-0.137, -0.135)
MB	N. nyalamensis	N. medogensis	-3.71676	0.00589879	-0.0556	(-0.09, -0.03)	8	-2.3992	-2.167	-1.9113	LMxT	Unidentified taxon 1	Unidentified taxon 2	20	0.942742	(-0.002, -0.002)
MB	N. nyalamensis	N. fuscus	-6.56987	4.02516e-05	-0.1477	(-0.2, -0.1)	11	-3.6551	-3.4001	-5.0753	LMxT	Unidentified taxon 1	N. sikimensis	24	0.117306	(0.025, 0.028)
MB	N. nyalamensis	N. linzhiensis	-2.59055	0.0269246	-0.0486	(-0.09, -0.01)	10	-1.4957	-1.3806	-1.6712	LMxT	Unidentified taxon 1	Unidentified taxon 3	0	0.00105884	(-0.085, -0.083)
MB	N. nyalamensis	N. clarkei	-8.82047	2.14848e-05	-0.1313	(-0.16, -0.1)	8	-5.6936	-5.1426	-4.5107	LMxT	Unidentified taxon 1	N. nyalamensis	5.5	0.0500435	(-0.031, -0.031)
MB	N. nyalamensis	Unidentified taxon 4	-2.06273	0.0730498	-0.0532	(-0.13, 0.03)	8	-1.3315	-1.2026	-1.8272	LMxT	Unidentified taxon 1	N. irene	90	0.000513997	(0.181, 0.183)
MB	N. irene	N. leucurus	-11.1079	2.98502e-10	-0.1948	(-0.22, -0.17)	21	-4.863	-4.6872	-4.1644	LMxT	Unidentified taxon 1	N. leucurus	7	0.0323898	(-0.037, -0.037)
MB	N. irene	Unidentified taxon 6	-4.10039	0.000746095	-0.1074	(-0.17, -0.04)	17	-2.3074	-2.2041	-2.2973	LMxT	Unidentified taxon 1	Unidentified taxon 5	0	0.0256011	(-0.045, -0.041)
MB	N. irene	N. fuscus	-10.2641	2.03743e-09	-0.2212	(-0.27, -0.17)	20	-4.6983	-4.5198	-4.7302	LMxT	Unidentified taxon 1	Unidentified taxon 6	13	0.914062	(0.008, 0.008)
MB	N. irene	N. linzhiensis	-5.73508	1.58252e-05	-0.1222	(-0.16, -0.08)	19	-2.7703	-2.6595	-2.6125	LMxT	Unidentified taxon 1	N. medogensis	0	0.0130618	(-0.083, -0.079)
MB	N. irene	Unidentified taxon 4	-4.69295	0.000209315	-0.1267	(-0.21, -0.05)	17	-2.6409	-2.5226	-2.7095	LMxT	Unidentified taxon 1	N. fuscus	6	0.0362089	(-0.016, -0.011)
MB	N. leucurus	Unidentified taxon 6	4.67677	0.00087179	0.0873	(0.02, 0.16)	10	2.8639	2.6436	4.1753	LMxT	Unidentified taxon 1	N. linzhiensis	31	0.0438264	(0.054, 0.054)
MB	N. leucurus	N. medogensis	6.05733	0.000122413	0.0656	(0.05, 0.08)	10	3.7093	3.424	3.1364	LMxT	Unidentified taxon 1	N. clarkei	0	0.011954	(-0.086, -0.082)
MB	N. leucurus	N. fuscus	-1.42298	0.178294	-0.0265	(-0.07, 0.02)	13	-0.7365	-0.6931	-1.2652	LMxT	Unidentified taxon 1	Unidentified taxon 4	6	0.235196	(-0.038, -0.037)
MB	N. leucurus	N. linzhiensis	4.80226	0.00043187	0.0726	(0.03, 0.11)	12	2.5935	2.428	3.4704	LMxT	Unidentified taxon 2	N. fuscus	12.5	0.140844	(-0.031, -0.031)
MB	N. leucurus	N. clarkei	-0.933734	0.372438	-0.01	(-0.03, 0.01)	10	-0.5718	-0.5278	-0.4798	LMxT	Unidentified taxon 2	N. clarkei	0	0.0100305	(-0.08, -0.07)
MB	N. leucurus	Unidentified taxon 4	3.26474	0.0085056	0.068	(-0.01, 0.15)	10	1.9992	1.8455	3.2533	LMxT	Unidentified taxon 2	Unidentified taxon 4	7	0.230303	(-0.017, -0.017)
MB	Unidentified taxon 6	N. medogensis	-0.948271	0.379603	-0.0217	(-0.08, 0.03)	6	-0.6705	-0.5831	-0.4766	LMxT	N. sikimensis	N. fuscus	4	0.0344389	(-0.044, -0.044)
MB	Unidentified taxon 6	N. fuscus	-3.85527	0.003875	-0.1138	(-0.18, -0.04)	9	-2.4164	-2.2093	-2.4959	LMxT	N. sikimensis	N. clarkei	0	0.0179428	(-0.107, -0.107)
MB	Unidentified taxon 6	N. linzhiensis	-0.57616	0.580351	-0.0147	(-0.08, 0.05)	8	-0.3719	-0.3359	-0.3234	LMxT	N. sikimensis	Unidentified taxon 4	5.5	0.325163	(-0.061, -0.058)
MB	Unidentified taxon 6	N. clarkei	-4.265	0.00529206	-0.0974	(-0.15, -0.04)	6	-3.0158	-2.6224	-2.1356	LMxT	Unidentified taxon 3	N. fuscus	63	0.0296509	(0.06, 0.061)
MB	Unidentified taxon 6	Unidentified taxon 4	-0.549873	0.602259	-0.0193	(-0.11, 0.07)	6	-0.3888	-0.3381	-0.423	LMxT	Unidentified taxon 3	N. clarkei	28	0.471126	(0.007, 0.009)
MB	N. medogensis	N. fuscus	-3.75267	0.00453599	-0.0921	(-0.14, -0.05)	9	-2.3521	-2.1505	-19.7282	LMxT	Unidentified taxon 3	Unidentified taxon 4	42	0.00586081	(0.058, 0.06)
MB	N. medogensis	N. linzhiensis	0.382556	0.712013	0.007	(-0.03, 0.04)	8	0.2469	0.223	1.497	LMxT	N. nyalamensis	N. fuscus	19	0.829863	(-0.003, -0.003)
MB	N. medogensis	N. clarkei	-28.7235	1.17928e-07	-0.0756	(-0.08, -0.07)	6	-20.3106	-17.6614	-16.2079	LMxT	N. nyalamensis	N. clarkei	0	0.0127807	(-0.054, -0.054)
MB	N. fuscus	N. linzhiensis	4.16903	0.00156527	0.0991	(0.05, 0.15)	11	2.3194	2.1576	2.0711	LMxT	N. nyalamensis	Unidentified taxon 4	12	1	(-0.002, 0.011)
MB	N. fuscus	N. clarkei	0.670782	0.519201	0.0164	(-0.03, 0.06)	9	0.4204	0.3844	0.3435	LMxT	N. irene	N. fuscus	0	0.000241884	(-0.23, -0.23)
MB	N. fuscus	Unidentified taxon 4	3.03294	0.0141791	0.0945	(0.01, 0.17)	9	1.901	1.7381	1.9762	LMxT	N. irene	N. clarkei	0	0.00307234	(-0.265, -0.265)
MB	N. linzhiensis	N. clarkei	-4.54129	0.00189597	-0.0826	(-0.12, -0.05)	8	-2.9314	-2.6477	-2.3207	LMxT	N. irene	Unidentified taxon 4	0	0.00312477	(-0.2, -0.198)
MB	N. linzhiensis	Unidentified taxon 4	-0.16318	0.874423	-0.0045	(-0.08, 0.07)	8	-0.1053	-0.0951	-0.1275	LMxT	N. leucurus	N. fuscus	35.5	0.417054	(0.021, 0.021)
IOW	N. forresti	Unidentified taxon 2	-2.94844	0.0145736	-0.0351	(-0.06, -0.01)	10	-1.7264	-1.5936	-1.7023	LMxT	N. leucurus	N. clarkei	9.5	0.303914	(-0.03, -0.03)
IOW	N. forresti	N. sikimensis	0.490804	0.636744	0.0103	(-0.04, 0.06)	8	0.3104	0.2804	0.4999	LMxT	N. leucurus	Unidentified taxon 4	20	0.569697	(0.022, 0.022)
IOW	N. forresti	Unidentified taxon 3	-5.91449	3.77214e-05	-0.1041	(-0.14, -0.07)	14	-3.19	-3.016	-5.0427	LMxT	Unidentified taxon 5	N. fuscus	12	0.819168	(0.032, 0.032)
IOW	N. forresti	N. nyalamensis	2.02656	0.0733403	0.0478	(-0.0, 0.1)	9	1.2271	1.122	2.3176	LMxT	Unidentified taxon 5	N. clarkei	0	0.0435966	(-0.041, -0.033)
IOW	N. forresti	N. irene	7.8762	3.05804e-07	0.2015	(0.17, 0.24)	18	4.0673	3.8954	9.759	LMxT	Unidentified taxon 5	Unidentified taxon 4	10	0.228571	(0.011, 0.011)
IOW	N. forresti	N. leucurus	1.03253	0.323993	0.0167	(-0.02, 0.05)	11	0.5886	0.5476	0.8073	LMxT	Unidentified taxon 6	N. fuscus	7	0.218253	(-0.038, -0.036)
IOW	N. forresti	Unidentified taxon 5	-4.14471	0.00604674	-0.0732	(-0.13, -0.01)	6	-3.0269	-2.6321	-3.5476	LMxT	Unidentified taxon 6	N. clarkei	0	0.0265187	(-0.078, -0.078)
IOW	N. forresti	Unidentified taxon 6	-0.0985867	0.92423	-0.0019	(-0.06, 0.05)	7	-0.0661	-0.0588	-0.0938	LMxT	Unidentified taxon 6	Unidentified taxon 4	4	0.342857	(-0.032, -0.025)
IOW	N. forresti	N. fuscus	7.78211	1.49845e-05	0.1136	(0.08, 0.14)	10	4.5567	4.2062	5.5023	LMxT	N. medogensis	N. fuscus	19.5	0.342501	(0.038, 0.038)
IOW	N. forresti	N. linzhiensis	7.74667	2.85972e-05	0.1795	(0.13, 0.23)	9	4.6908	4.2888	8.6975	LMxT	N. medogensis	N. clarkei	6	0.657255	(-0.003, -0.003)
IOW	N. forresti	N. clarkei	-3.37625	0.011819	-0.0544	(-0.1, -0.01)	7	-2.2649	-2.0132	-2.6369	LMxT	N. medogensis	Unidentified taxon 4	15.5	0.0420664	(0.045, 0.049)
IOW	N. forresti	Unidentified taxon 4	1.51536	0.173459	0.0383	(-0.04, 0.12)	7	1.0165	0.9036	1.8545	LMxT	N. fuscus	N. linzhiensis	38	0.0182559	(0.085, 0.086)
IOW	Unidentified taxon 1	N. sikimensis	0.234228	0.82005	0.0088	(-0.07, 0.09)	9	0.1418	0.1297	0.1186	LMxT	N. fuscus	N. clarkei	8.5	0.338029	(-0.052, -0.052)
IOW	Unidentified taxon 1	N. nyalamensis	1.27632	0.230688	0.0463	(-0.03, 0.13)	10	0.7369	0.6802	0.6241	LMxT	N. fuscus	Unidentified taxon 4	16	0.776319	(0.016, 0.022)
IOW	Unidentified taxon 1	N. irene	6.81901	1.64845e-06	0.1999	(0.12, 0.28)	19	3.2939	3.1621	2.6935	LMxT	N. linzhiensis	N. clarkei	0	0.0130618	(-0.137, -0.137)
IOW	Unidentified taxon 1	Unidentified taxon 5	-1.63227	0.146642	-0.0747	(-0.16, 0.01)	7	-1.1542	-1.0259	-1.007	LMxT	N. linzhiensis	Unidentified taxon 4	2	0.0380952	(-0.085, -0.05)
IOW	Unidentified taxon 1	Unidentified taxon 6	-0.0847235	0.934563	-0.0035	(-0.09, 0.08)	8	-0.0547	-0.0494	-0.0465	LMxT	N. clarkei	Unidentified taxon 4	16	0.0265187	(0.046, 0.046)
IOW	Unidentified taxon 1	N. medogensis	-0.245922	0.811934	-0.0135	(-0.16, 0.14)	8	-0.1587	-0.1434	-0.1821	LMbT	N. forresti	N. irene	64.5	0.0206211	(0.074, 0.078)
IOW	Unidentified taxon 1	N. linzhiensis	4.93562	0.000590999	0.178	(0.1, 0.26)	10	2.8496	2.6304	2.3983	LMbT	N. forresti	Unidentified taxon 6	0	0.015873	(-0.129, -0.125)
IOW	Unidentified taxon 1	Unidentified taxon 4	0.851771	0.419107	0.0368	(-0.06, 0.13)	8	0.5498	0.4966	0.4953	LMbT	N. forresti	N. medogensis	0	0.015873	(-0.181, -0.155)
IOW	Unidentified taxon 2	N. sikimensis	2.50886	0.0309732	0.0455	(-0.01, 0.1)	10	1.469	1.356	2.255	LMbT	N. forresti	N. clarkei	0	0.019451	(-0.183, -0.183)
IOW	Unidentified taxon 2	Unidentified taxon 3	-4.56135	0.000320281	-0.069	(-0.1, -0.04)	16	-2.2054	-2.1004	-3.4203	LMbT	Unidentified taxon 1	N. irene	90	0.000529354	(0.217, 0.217)
IOW	Unidentified taxon 2	N. nyalamensis	4.12053	0.00169918	0.083	(0.03, 0.13)	11	2.2925	2.1325	4.1161	LMbT	Unidentified taxon 1	N. medogensis	5.5	0.199458	(-0.036, -0.027)
IOW	Unidentified taxon 2	N. irene	10.9097	7.17709e-10	0.2366	(0.2, 0.27)	20	4.9938	4.8041	11.7356	LMbT	Unidentified taxon 1	N. clarkei	0	0.0139219	(-0.055, -0.054)
IOW	Unidentified taxon 2	N. leucurus	3.69293	0.00270628	0.0518	(0.02, 0.08)	13	1.9113	1.7988	2.5697	LMbT	Unidentified taxon 2	N. clarkei	1	0.01764	(-0.074, -0.074)
IOW	Unidentified taxon 2	Unidentified taxon 5	-2.39591	0.0434531	-0.0381	(-0.1, 0.02)	8	-1.6533	-1.4933	-1.8894	LMbT	N. sikimensis	N. clarkei	0	0.019451	(-0.071, -0.067)
IOW	Unidentified taxon 2	Unidentified taxon 6	1.93733	0.0846714	0.0332	(-0.02, 0.09)	9	1.2143	1.1102	1.6471	LMbT	Unidentified taxon 3	N. irene	165	2.07632e-05	(0.288, 0.289)
IOW	Unidentified taxon 2	N. fuscus	11.5636	7.29863e-08	0.1487	(0.12, 0.18)	12	6.181	5.7865	7.377	LMbT	Unidentified taxon 3	N. clarkei	33	0.170036	(0.024, 0.024)
IOW	Unidentified taxon 2	N. linzhiensis	10.8479	3.25941e-07	0.2147	(0.16, 0.27)	11	6.0352	5.6141	10.6486	LMbT	N. nyalamensis	N. clarkei	1	0.0243034	(-0.049, -0.049)
IOW	Unidentified taxon 2	N. clarkei	-1.3359	0.214378	-0.0193	(-0.06, 0.02)	9	-0.8373	-0.7655	-0.9569	LMbT	N. irene	N. linzhiensis	3	0.00122553	(-0.107, -0.107)
IOW	Unidentified taxon 2	Unidentified taxon 4	3.4035	0.00782979	0.0734	(-0.01, 0.15)	9	2.1333	1.9504	3.6419	LMbT	N. irene	N. clarkei	0	0.00315119	(-0.261, -0.257)
IOW	N. sikimensis	Unidentified taxon 3	-5.56527	6.96316e-05	-0.1144	(-0.17, -0.06)	14	-3.0017	-2.838	-2.7085	LMbT	N. leucurus	N. linzhiensis	48	0.00238806	(0.108, 0.115)
IOW	N. sikimensis	N. nyalamensis	1.34464	0.211646	0.0375	(-0.02, 0.1)	9	0.8142	0.7444	0.8882	LMbT	N. leucurus	N. clarkei	9	0.268768	(-0.043, -0.043)
IOW	N. sikimensis	N. irene	7.05148	1.40799e-06	0.1911	(0.14, 0.24)	18	3.6414	3.4875	4.5246	LMbT	Unidentified taxon 5	N. clarkei	2	0.211798	(-0.027, -0.023)
IOW	N. sikimensis	N. leucurus	0.309229	0.762926	0.0063	(-0.05, 0.06)	11	0.1763	0.164	0.1502	LMbT	Unidentified taxon 6	N. clarkei	0	0.029401	(-0.059, -0.052)
IOW	N. sikimensis	Unidentified taxon 5	-2.96297	0.0251857	-0.0836	(-0.15, -0.02)	6	-2.1639	-1.8816	-1.9779	LMbT	N. medogensis	N. linzhiensis	24	0.0139219	(0.137, 0.144)
IOW	N. sikimensis	Unidentified taxon 6	-0.452131	0.664852	-0.0123	(-0.08, 0.05)	7	-0.3033	-0.2696	-0.2901	LMbT	N. medogensis	N. clarkei	7	0.88242	(-0.028, 0.0)
IOW	N. sikimensis	N. fuscus	5.16754	0.000420603	0.1033	(0.05, 0.16)	10	3.0258	2.793	2.4445	LMbT	N. fuscus	N. clarkei	6	0.155433	(-0.029, -0.026)
IOW	N. sikimensis	N. linzhiensis	6.14428	0.00016989	0.1692	(0.11, 0.23)	9	3.7205	3.4016	4.0059	LMbT	N. linzhiensis	N. clarkei	0	0.0136325	(-0.157, -0.154)
IOW	N. sikimensis	N. clarkei	-2.62343	0.0342379	-0.0648	(-0.12, -0.01)	7	-1.7599	-1.5643	-1.5328	LMbT	N. clarkei	Unidentified taxon 4	16	0.029401	(0.071, 0.071)
IOW	N. sikimensis	Unidentified taxon 4	0.889798	0.403117	0.028	(-0.05, 0.11)	7	0.5969	0.5306	0.6619	LM	N. forresti	N. irene	74	0.000257998	(0.118, 0.118)
IOW	Unidentified taxon 3	N. nyalamensis	7.30719	2.57926e-06	0.1519	(0.1, 0.2)	15	3.7085	3.52	4.1815	LM	Unidentified taxon 2	N. irene	105	1.17272e-05	(0.19, 0.194)
IOW	Unidentified taxon 3	N. irene	15.9838	2.70106e-14	0.3055	(0.27, 0.34)	24	6.3449	6.1445	8.409	LM	N. sikimensis	N. irene	75	0.000128999	(0.146, 0.163)
IOW	Unidentified taxon 3	N. leucurus	7.51799	8.41679e-07	0.1208	(0.09, 0.15)	17	3.4933	3.3369	3.3235	LM	Unidentified taxon 3	N. irene	165	2.07632e-05	(0.201, 0.205)
IOW	Unidentified taxon 3	Unidentified taxon 5	1.3398	0.20513	0.0309	(-0.03, 0.09)	12	0.8727	0.817	0.8494	LM	N. nyalamensis	N. irene	89	7.37137e-05	(0.12, 0.121)
IOW	Unidentified taxon 3	Unidentified taxon 6	4.76964	0.000366265	0.1022	(0.05, 0.16)	13	2.7849	2.6211	2.8116	LM	N. irene	N. leucurus	0	0.000122206	(-0.227, -0.227)
IOW	Unidentified taxon 3	N. fuscus	13.5318	3.54353e-10	0.2177	(0.19, 0.25)	16	6.5425	6.231	5.9907	LM	N. irene	Unidentified taxon 5	0	0.00245098	(-0.189, -0.184)
IOW	Unidentified taxon 3	N. linzhiensis	13.777	6.40885e-10	0.2836	(0.23, 0.34)	15	6.9921	6.6366	7.806	OLLI	Unidentified taxon 1	Unidentified taxon 6	14	0.761905	(0.008, 0.023)
IOW	Unidentified taxon 3	N. clarkei	2.46002	0.0286679	0.0497	(0.01, 0.09)	13	1.4363	1.3519	1.3668	OLLI	Unidentified taxon 1	Unidentified taxon 4	20.5	0.0871184	(0.072, 0.073)
IOW	Unidentified taxon 3	Unidentified taxon 4	6.00656	4.39874e-05	0.1424	(0.06, 0.22)	13	3.5071	3.3008	3.9184	OLLI	Unidentified taxon 3	N. irene	163	3.28569e-05	(0.274, 0.278)
IOW	N. nyalamensis	N. irene	5.94151	1.01685e-05	0.1536	(0.1, 0.21)	19	2.87	2.7552	3.1389	OLLI	N. irene	N. leucurus	0	4.07902e-06	(-0.283, -0.273)
IOW	N. nyalamensis	N. leucurus	-1.44744	0.173389	-0.0312	(-0.08, 0.02)	12	-0.7817	-0.7318	-0.6371	OLLI	N. irene	Unidentified taxon 6	0	0.000515996	(-0.214, -0.199)
IOW	N. nyalamensis	Unidentified taxon 5	-3.85879	0.00622126	-0.1211	(-0.18, -0.06)	7	-2.7286	-2.4254	-2.474	OLLI	N. irene	N. fuscus	0	1.17272e-05	(-0.376, -0.371)
IOW	N. nyalamensis	Unidentified taxon 6	-1.71017	0.125604	-0.0498	(-0.11, 0.01)	8	-1.1039	-0.9971	-1.0171
IOW	N. nyalamensis	N. fuscus	3.05251	0.0109981	0.0657	(0.01, 0.12)	11	1.6983	1.5798	1.3433
IOW	N. nyalamensis	N. linzhiensis	4.71005	0.00082884	0.1317	(0.07, 0.19)	10	2.7193	2.5102	2.6911
IOW	N. nyalamensis	N. clarkei	-3.74579	0.00565827	-0.1023	(-0.16, -0.05)	8	-2.4179	-2.1839	-2.0899
IOW	N. nyalamensis	Unidentified taxon 4	-0.294776	0.77567	-0.0096	(-0.09, 0.07)	8	-0.1903	-0.1719	-0.1954
IOW	N. irene	N. leucurus	-8.68788	2.14088e-08	-0.1848	(-0.22, -0.15)	21	-3.8035	-3.6661	-3.3556
IOW	N. irene	Unidentified taxon 5	-8.25751	3.66764e-07	-0.2747	(-0.33, -0.22)	16	-5.2225	-4.9738	-4.9881
IOW	N. irene	Unidentified taxon 6	-6.89253	2.60648e-06	-0.2034	(-0.26, -0.15)	17	-3.8786	-3.705	-3.6934
IOW	N. irene	N. fuscus	-3.96158	0.000769648	-0.0879	(-0.12, -0.05)	20	-1.8134	-1.7445	-1.5957
IOW	N. irene	N. linzhiensis	-0.851459	0.405118	-0.0219	(-0.08, 0.03)	19	-0.4113	-0.3948	-0.3979
IOW	N. irene	N. clarkei	-8.85856	8.8689e-08	-0.2559	(-0.3, -0.21)	17	-4.985	-4.7618	-4.6467
IOW	N. irene	Unidentified taxon 4	-5.31085	5.74865e-05	-0.1632	(-0.24, -0.09)	17	-2.9886	-2.8548	-2.9631
IOW	N. leucurus	Unidentified taxon 5	-4.21782	0.00224667	-0.0899	(-0.15, -0.03)	9	-2.8555	-2.6107	-2.8202
IOW	N. leucurus	Unidentified taxon 6	-0.899466	0.38955	-0.0186	(-0.07, 0.04)	10	-0.5508	-0.5084	-0.5835
IOW	N. leucurus	N. fuscus	6.26315	2.91015e-05	0.0969	(0.06, 0.13)	13	3.2415	3.0508	3.0404
IOW	N. leucurus	N. linzhiensis	7.66181	5.83438e-06	0.1629	(0.11, 0.21)	12	4.1378	3.8737	5.1096
IOW	N. leucurus	N. clarkei	-3.77652	0.00362255	-0.0711	(-0.11, -0.03)	10	-2.3126	-2.1347	-2.2304
IOW	N. leucurus	Unidentified taxon 4	0.901388	0.388576	0.0216	(-0.06, 0.1)	10	0.552	0.5095	0.6781
IOW	Unidentified taxon 5	Unidentified taxon 6	2.67278	0.0442008	0.0713	(0.01, 0.14)	5	2.0414	1.719	2.3716
IOW	Unidentified taxon 5	N. fuscus	9.63462	1.11996e-05	0.1868	(0.13, 0.25)	8	6.6485	6.0051	6.2141
IOW	Unidentified taxon 5	N. linzhiensis	8.20482	7.75347e-05	0.2528	(0.19, 0.32)	7	5.8017	5.1571	8.4081
IOW	Unidentified taxon 5	N. clarkei	0.854734	0.431736	0.0188	(-0.04, 0.08)	5	0.6528	0.5497	0.6253
IOW	Unidentified taxon 5	Unidentified taxon 4	3.25984	0.0224496	0.1115	(0.03, 0.19)	5	2.4897	2.0966	3.7093
IOW	Unidentified taxon 6	N. fuscus	5.89398	0.000230786	0.1155	(0.06, 0.17)	9	3.6943	3.3776	3.0543
IOW	Unidentified taxon 6	N. linzhiensis	6.33189	0.000224938	0.1815	(0.12, 0.24)	8	4.0872	3.6917	4.7982
IOW	Unidentified taxon 6	N. clarkei	-2.23338	0.0669543	-0.0525	(-0.11, 0.01)	6	-1.5792	-1.3732	-1.388
IOW	Unidentified taxon 6	Unidentified taxon 4	1.24537	0.259426	0.0402	(-0.04, 0.12)	6	0.8806	0.7657	1.0633
IOW	N. fuscus	N. linzhiensis	3.10965	0.0099316	0.066	(0.01, 0.12)	11	1.7301	1.6094	2.4061
IOW	N. fuscus	N. clarkei	-9.71823	4.53697e-06	-0.168	(-0.21, -0.13)	9	-6.0912	-5.5691	-6.1291
IOW	N. fuscus	Unidentified taxon 4	-3.19425	0.0109317	-0.0753	(-0.15, 0.0)	9	-2.0021	-1.8305	-2.747
IOW	N. linzhiensis	N. clarkei	-8.72128	2.33392e-05	-0.234	(-0.29, -0.18)	8	-5.6296	-5.0848	-4.8829
IOW	N. linzhiensis	Unidentified taxon 4	-4.40966	0.00225743	-0.1413	(-0.22, -0.06)	8	-2.8464	-2.571	-2.948
IOW	N. clarkei	Unidentified taxon 4	3.12517	0.0204499	0.0927	(0.02, 0.17)	6	2.2098	1.9216	3.3205
ABL	Unidentified taxon 1	Unidentified taxon 2	0.620883	0.547326	0.0119	(-0.03, 0.06)	11	0.3454	0.3213	0.2966
ABL	Unidentified taxon 1	N. sikimensis	1.64717	0.133927	0.0326	(-0.01, 0.08)	9	0.9974	0.9119	0.8134
ABL	Unidentified taxon 1	Unidentified taxon 3	-2.16969	0.0465037	-0.034	(-0.08, 0.01)	15	-1.1012	-1.0452	-0.8472
ABL	Unidentified taxon 1	N. nyalamensis	1.80947	0.100489	0.0437	(-0.01, 0.1)	10	1.0447	0.9643	1.0888
ABL	Unidentified taxon 1	N. leucurus	-2.96843	0.0117354	-0.0575	(-0.1, -0.01)	12	-1.6031	-1.5008	-1.434
ABL	Unidentified taxon 1	Unidentified taxon 5	2.03084	0.0818111	0.0674	(-0.06, 0.19)	7	1.436	1.2765	1.6802
ABL	Unidentified taxon 1	Unidentified taxon 6	-0.372938	0.718882	-0.0093	(-0.07, 0.05)	8	-0.2407	-0.2174	-0.2314
ABL	Unidentified taxon 1	N. medogensis	-0.294213	0.776084	-0.007	(-0.06, 0.04)	8	-0.1899	-0.1715	-0.1743
ABL	Unidentified taxon 1	N. fuscus	-6.26984	6.08871e-05	-0.1766	(-0.24, -0.12)	11	-3.4882	-3.2449	-4.4016
ABL	Unidentified taxon 1	N. linzhiensis	3.41111	0.00664585	0.0661	(0.02, 0.11)	10	1.9694	1.8179	1.6478
ABL	Unidentified taxon 1	N. clarkei	-1.02836	0.333864	-0.022	(-0.06, 0.02)	8	-0.6638	-0.5996	-0.548
ABL	Unidentified taxon 1	Unidentified taxon 4	1.16967	0.275801	0.0252	(-0.02, 0.07)	8	0.755	0.682	0.6272
ABL	Unidentified taxon 2	N. sikimensis	1.37952	0.197799	0.0207	(-0.01, 0.05)	10	0.8078	0.7456	0.7181
ABL	Unidentified taxon 2	Unidentified taxon 3	-3.57972	0.00250422	-0.0459	(-0.07, -0.02)	16	-1.7308	-1.6484	-1.5891
ABL	Unidentified taxon 2	N. nyalamensis	1.57687	0.143129	0.0318	(-0.02, 0.08)	11	0.8773	0.8161	1.1008
ABL	Unidentified taxon 2	N. leucurus	-4.34193	0.000798817	-0.0694	(-0.1, -0.04)	13	-2.2472	-2.115	-2.4044
ABL	Unidentified taxon 2	Unidentified taxon 5	2.04493	0.0750973	0.0555	(-0.08, 0.19)	8	1.4111	1.2746	1.9223
ABL	Unidentified taxon 2	Unidentified taxon 6	-1.07741	0.309329	-0.0212	(-0.07, 0.03)	9	-0.6753	-0.6174	-0.7336
ABL	Unidentified taxon 2	N. medogensis	-1.02394	0.332597	-0.0189	(-0.06, 0.03)	9	-0.6418	-0.5868	-0.6541
ABL	Unidentified taxon 2	N. linzhiensis	3.56379	0.00444323	0.0542	(0.02, 0.09)	11	1.9827	1.8444	1.8774
ABL	Unidentified taxon 2	N. clarkei	-2.14242	0.060782	-0.0339	(-0.06, -0.0)	9	-1.3428	-1.2277	-1.1734
ABL	Unidentified taxon 2	Unidentified taxon 4	0.830712	0.427623	0.0133	(-0.02, 0.04)	9	0.5207	0.476	0.4593
ABL	N. sikimensis	Unidentified taxon 3	-5.223	0.000129047	-0.0666	(-0.09, -0.04)	14	-2.8171	-2.6634	-3.3455
ABL	N. sikimensis	N. nyalamensis	0.521452	0.614639	0.011	(-0.04, 0.06)	9	0.3158	0.2887	0.5549
ABL	N. sikimensis	N. leucurus	-5.53138	0.000177652	-0.0902	(-0.12, -0.06)	11	-3.1534	-2.9334	-4.5277
ABL	N. sikimensis	Unidentified taxon 5	1.23204	0.264023	0.0348	(-0.1, 0.17)	6	0.8998	0.7824	1.7462
ABL	N. sikimensis	Unidentified taxon 6	-2.24176	0.0599225	-0.0419	(-0.1, 0.01)	7	-1.5038	-1.3367	-2.1049
ABL	N. sikimensis	N. medogensis	-2.36149	0.0502313	-0.0396	(-0.09, 0.01)	7	-1.5841	-1.4081	-1.9898
ABL	N. sikimensis	N. linzhiensis	2.3922	0.0404115	0.0335	(0.0, 0.06)	9	1.4485	1.3244	1.6811
ABL	N. sikimensis	N. clarkei	-4.47882	0.00287034	-0.0546	(-0.08, -0.03)	7	-3.0045	-2.6707	-2.7427
ABL	N. sikimensis	Unidentified taxon 4	-0.598608	0.568291	-0.0075	(-0.04, 0.02)	7	-0.4016	-0.3569	-0.3752
ABL	Unidentified taxon 3	N. nyalamensis	4.73349	0.00026654	0.0777	(0.03, 0.12)	15	2.4023	2.2802	3.1084
ABL	Unidentified taxon 3	N. leucurus	-1.78796	0.0916201	-0.0235	(-0.05, 0.01)	17	-0.8308	-0.7936	-0.9422
ABL	Unidentified taxon 3	Unidentified taxon 5	4.62086	0.000589316	0.1014	(-0.04, 0.24)	12	3.0097	2.8176	4.0578
ABL	Unidentified taxon 3	Unidentified taxon 6	1.51829	0.152881	0.0247	(-0.03, 0.08)	13	0.8865	0.8343	0.9887
ABL	Unidentified taxon 3	N. medogensis	1.75377	0.102998	0.027	(-0.02, 0.07)	13	1.024	0.9637	1.0805
ABL	Unidentified taxon 3	N. linzhiensis	7.85186	1.08315e-06	0.1001	(0.07, 0.13)	15	3.985	3.7823	4.0059
ABL	Unidentified taxon 3	N. clarkei	0.88794	0.390706	0.012	(-0.01, 0.04)	13	0.5184	0.4879	0.4804
ABL	Unidentified taxon 3	Unidentified taxon 4	4.34077	0.00080054	0.0591	(0.03, 0.08)	13	2.5345	2.3854	2.3672
ABL	N. nyalamensis	N. leucurus	-5.00236	0.00030809	-0.1012	(-0.15, -0.05)	12	-2.7016	-2.5291	-2.3298
ABL	N. nyalamensis	Unidentified taxon 5	0.684576	0.51563	0.0237	(-0.1, 0.15)	7	0.4841	0.4303	0.5461
ABL	N. nyalamensis	Unidentified taxon 6	-2.01333	0.0788704	-0.053	(-0.11, 0.01)	8	-1.2996	-1.1738	-1.2192
ABL	N. nyalamensis	N. medogensis	-2.00783	0.0795456	-0.0507	(-0.1, 0.0)	8	-1.296	-1.1706	-1.1664
ABL	N. nyalamensis	N. fuscus	-7.63502	1.01544e-05	-0.2202	(-0.28, -0.16)	11	-4.2477	-3.9514	-5.0703
ABL	N. nyalamensis	N. linzhiensis	1.09183	0.300514	0.0224	(-0.02, 0.07)	10	0.6304	0.5819	0.5162
ABL	N. nyalamensis	N. clarkei	-2.85415	0.0213424	-0.0657	(-0.11, -0.02)	8	-1.8423	-1.6641	-1.5116
ABL	N. nyalamensis	Unidentified taxon 4	-0.800701	0.44643	-0.0185	(-0.07, 0.03)	8	-0.5169	-0.4668	-0.4263
ABL	N. leucurus	Unidentified taxon 5	4.55355	0.00137891	0.1249	(-0.01, 0.26)	9	3.0828	2.8185	3.8408
ABL	N. leucurus	Unidentified taxon 6	2.348	0.0407792	0.0482	(-0.0, 0.1)	10	1.4379	1.3272	1.4832
ABL	N. leucurus	N. medogensis	2.58416	0.0272211	0.0505	(0.0, 0.1)	10	1.5825	1.4607	1.5537
ABL	N. leucurus	N. fuscus	-4.99697	0.000244256	-0.119	(-0.17, -0.06)	13	-2.5862	-2.4341	-3.6599
ABL	N. leucurus	N. linzhiensis	7.69294	5.59996e-06	0.1236	(0.09, 0.16)	12	4.1547	3.8895	3.801
ABL	N. leucurus	N. clarkei	2.03538	0.0691798	0.0355	(0.0, 0.07)	10	1.2464	1.1505	1.0928
ABL	N. leucurus	Unidentified taxon 4	4.70309	0.000837628	0.0827	(0.05, 0.11)	10	2.88	2.6585	2.5421
ABL	Unidentified taxon 5	Unidentified taxon 6	-2.11893	0.087624	-0.0767	(-0.2, 0.05)	5	-1.6184	-1.3628	-1.2629
ABL	Unidentified taxon 5	N. medogensis	-2.15997	0.0831905	-0.0744	(-0.2, 0.05)	5	-1.6497	-1.3892	-1.2251
ABL	Unidentified taxon 5	N. fuscus	-6.02866	0.000313243	-0.244	(-0.36, -0.13)	8	-4.1602	-3.7576	-4.0178
ABL	Unidentified taxon 5	N. linzhiensis	-0.0471198	0.963734	-0.0013	(-0.14, 0.14)	7	-0.0333	-0.0296	-0.0213
ABL	Unidentified taxon 5	N. clarkei	-2.90741	0.0335004	-0.0894	(-0.23, 0.05)	5	-2.2206	-1.87	-1.472
ABL	Unidentified taxon 5	Unidentified taxon 4	-1.36477	0.230535	-0.0422	(-0.18, 0.1)	5	-1.0424	-0.8778	-0.6956
ABL	Unidentified taxon 6	N. medogensis	0.0974561	0.925538	0.0023	(-0.06, 0.06)	6	0.0689	0.0599	0.064
ABL	Unidentified taxon 6	N. fuscus	-5.16943	0.000587612	-0.1673	(-0.23, -0.1)	9	-3.2401	-2.9624	-4.6686
ABL	Unidentified taxon 6	N. linzhiensis	3.92809	0.00436839	0.0754	(0.02, 0.13)	8	2.5356	2.2902	2.1039
ABL	Unidentified taxon 6	N. clarkei	-0.650092	0.53971	-0.0127	(-0.06, 0.04)	6	-0.4597	-0.3997	-0.3544
ABL	Unidentified taxon 6	Unidentified taxon 4	1.74246	0.132061	0.0344	(-0.01, 0.08)	6	1.2321	1.0714	0.9612
ABL	N. medogensis	N. fuscus	-5.35993	0.000456357	-0.1696	(-0.23, -0.11)	9	-3.3595	-3.0716	-5.5579
ABL	N. medogensis	N. linzhiensis	4.13039	0.0032967	0.0731	(0.03, 0.12)	8	2.6662	2.4081	2.3957
ABL	N. medogensis	N. clarkei	-0.875374	0.415034	-0.015	(-0.06, 0.03)	6	-0.619	-0.5382	-0.4914
ABL	N. medogensis	Unidentified taxon 4	1.84854	0.114021	0.0321	(-0.01, 0.07)	6	1.3071	1.1366	1.0537
ABL	N. linzhiensis	N. clarkei	-6.14364	0.000275912	-0.0881	(-0.12, -0.06)	8	-3.9657	-3.5819	-3.471
ABL	N. linzhiensis	Unidentified taxon 4	-2.81671	0.022608	-0.0409	(-0.07, -0.01)	8	-1.8182	-1.6422	-1.6134
ABL	N. clarkei	Unidentified taxon 4	4.12958	0.00614991	0.0471	(0.02, 0.08)	6	2.9201	2.5392	3.0286
SH	N. forresti	Unidentified taxon 2	-2.06834	0.0654653	-0.0371	(-0.07, -0.0)	10	-1.2111	-1.1179	-2.7718
SH	N. forresti	N. sikimensis	-2.98966	0.0173428	-0.0352	(-0.06, -0.01)	8	-1.8908	-1.7078	-2.6281
SH	N. forresti	Unidentified taxon 3	-4.33879	0.000680561	-0.0558	(-0.08, -0.03)	14	-2.3402	-2.2125	-4.1702
SH	N. forresti	N. nyalamensis	4.23993	0.00217452	0.0688	(0.03, 0.1)	9	2.5674	2.3473	5.138
SH	N. forresti	N. leucurus	-7.75088	8.8132e-06	-0.0719	(-0.09, -0.05)	11	-4.4187	-4.1104	-5.3682
SH	N. forresti	Unidentified taxon 5	-3.77812	0.0092006	-0.0392	(-0.07, -0.01)	6	-2.7592	-2.3993	-2.9315
SH	N. forresti	Unidentified taxon 6	-1.96113	0.090668	-0.0411	(-0.11, 0.03)	7	-1.3156	-1.1694	-3.0713
SH	N. forresti	N. medogensis	3.97143	0.00538248	0.0411	(0.01, 0.07)	7	2.6641	2.3681	3.0683
SH	N. forresti	N. fuscus	-4.3607	0.00141958	-0.091	(-0.13, -0.05)	10	-2.5534	-2.357	-6.796
SH	N. forresti	N. clarkei	-17.0735	5.80031e-07	-0.1292	(-0.15, -0.11)	7	-11.4532	-10.1807	-9.6473
SH	N. forresti	Unidentified taxon 4	-3.41716	0.0111785	-0.0535	(-0.1, -0.01)	7	-2.2923	-2.0376	-3.9933
SH	Unidentified taxon 2	N. sikimensis	0.100346	0.922053	0.0019	(-0.04, 0.04)	10	0.0588	0.0542	0.0506
SH	Unidentified taxon 2	Unidentified taxon 3	-1.2274	0.237425	-0.0187	(-0.06, 0.02)	16	-0.5934	-0.5652	-0.4924
SH	Unidentified taxon 2	N. nyalamensis	5.25797	0.000269257	0.1059	(0.06, 0.15)	11	2.9253	2.7212	2.7855
SH	Unidentified taxon 2	N. irene	5.93645	8.32984e-06	0.2243	(0.16, 0.28)	20	2.7173	2.6141	5.9
SH	Unidentified taxon 2	N. leucurus	-2.32322	0.0370272	-0.0348	(-0.07, 0.0)	13	-1.2024	-1.1316	-0.9143
SH	Unidentified taxon 2	Unidentified taxon 5	-0.0915098	0.929337	-0.0021	(-0.04, 0.04)	8	-0.0631	-0.057	-0.0562
SH	Unidentified taxon 2	Unidentified taxon 6	-0.157794	0.878102	-0.004	(-0.07, 0.06)	9	-0.0989	-0.0904	-0.1055
SH	Unidentified taxon 2	N. medogensis	3.81573	0.00411676	0.0782	(0.04, 0.12)	9	2.3916	2.1866	2.0567
SH	Unidentified taxon 2	N. fuscus	-2.4296	0.0317554	-0.0539	(-0.1, -0.01)	12	-1.2987	-1.2158	-1.4172
SH	Unidentified taxon 2	N. clarkei	-4.68459	0.00114476	-0.0921	(-0.13, -0.06)	9	-2.9362	-2.6845	-2.4212
SH	Unidentified taxon 2	Unidentified taxon 4	-0.721715	0.488795	-0.0164	(-0.07, 0.03)	9	-0.4524	-0.4136	-0.4302
SH	N. sikimensis	Unidentified taxon 3	-1.48476	0.159772	-0.0206	(-0.05, 0.01)	14	-0.8008	-0.7571	-0.9113
SH	N. sikimensis	N. nyalamensis	5.83371	0.000248761	0.104	(0.06, 0.14)	9	3.5325	3.2297	4.5892
SH	N. sikimensis	N. irene	5.074	7.91232e-05	0.2224	(0.17, 0.28)	18	2.6202	2.5095	9.8152
SH	N. sikimensis	N. leucurus	-3.27516	0.00739711	-0.0367	(-0.06, -0.01)	11	-1.8671	-1.7369	-1.6192
SH	N. sikimensis	Unidentified taxon 5	-0.269792	0.796359	-0.0041	(-0.04, 0.03)	6	-0.197	-0.1713	-0.1793
SH	N. sikimensis	Unidentified taxon 6	-0.258854	0.803195	-0.0059	(-0.07, 0.06)	7	-0.1736	-0.1544	-0.2619
SH	N. sikimensis	N. medogensis	5.49115	0.000915078	0.0763	(0.04, 0.11)	7	3.6836	3.2743	3.3662
SH	N. sikimensis	N. fuscus	-2.54386	0.0291694	-0.0558	(-0.1, -0.01)	10	-1.4895	-1.375	-2.4629
SH	N. sikimensis	N. clarkei	-7.8549	0.00010243	-0.094	(-0.12, -0.07)	7	-5.2692	-4.6838	-4.1478
SH	N. sikimensis	Unidentified taxon 4	-1.00512	0.348311	-0.0183	(-0.07, 0.03)	7	-0.6743	-0.5993	-0.8067
SH	Unidentified taxon 3	N. nyalamensis	8.34224	5.12112e-07	0.1246	(0.09, 0.16)	15	4.2338	4.0186	4.6277
SH	Unidentified taxon 3	N. leucurus	-1.46444	0.161322	-0.016	(-0.04, 0.01)	17	-0.6805	-0.65	-0.5956
SH	Unidentified taxon 3	Unidentified taxon 5	1.00195	0.336144	0.0166	(-0.01, 0.05)	12	0.6526	0.611	0.6158
SH	Unidentified taxon 3	Unidentified taxon 6	0.785584	0.446194	0.0147	(-0.05, 0.08)	13	0.4587	0.4317	0.5463
SH	Unidentified taxon 3	N. medogensis	6.60908	1.69147e-05	0.0969	(0.07, 0.12)	13	3.8589	3.6319	3.5987
SH	Unidentified taxon 3	N. fuscus	-2.0972	0.0522191	-0.0352	(-0.08, 0.01)	16	-1.014	-0.9657	-1.3055
SH	Unidentified taxon 3	N. clarkei	-5.25504	0.000155498	-0.0733	(-0.09, -0.05)	13	-3.0683	-2.8878	-2.723
SH	Unidentified taxon 3	Unidentified taxon 4	0.143771	0.887886	0.0024	(-0.04, 0.05)	13	0.0839	0.079	0.0879
SH	N. nyalamensis	N. irene	2.92595	0.00866947	0.1184	(0.06, 0.18)	19	1.4134	1.3568	3.4934
SH	N. nyalamensis	N. leucurus	-10.1272	3.12373e-07	-0.1407	(-0.18, -0.1)	12	-5.4693	-5.1202	-4.15
SH	N. nyalamensis	Unidentified taxon 5	-5.11694	0.0013734	-0.108	(-0.15, -0.07)	7	-3.6182	-3.2162	-3.1875
SH	N. nyalamensis	Unidentified taxon 6	-4.42118	0.002223	-0.1099	(-0.18, -0.04)	8	-2.8539	-2.5777	-3.2428
SH	N. nyalamensis	N. medogensis	-1.48429	0.176028	-0.0277	(-0.07, 0.01)	8	-0.9581	-0.8654	-0.8175
SH	N. nyalamensis	N. fuscus	-7.15434	1.8583e-05	-0.1598	(-0.21, -0.11)	11	-3.9803	-3.7026	-4.714
SH	N. nyalamensis	Unidentified taxon 4	-5.69919	0.000454806	-0.1223	(-0.17, -0.07)	8	-3.6788	-3.3228	-3.607
SH	N. irene	Unidentified taxon 5	-4.0014	0.00102899	-0.2264	(-0.28, -0.17)	16	-2.5307	-2.4102	-2.3719
SH	N. irene	Unidentified taxon 6	-4.57457	0.000269269	-0.2283	(-0.3, -0.15)	17	-2.5743	-2.459	-2.3915
SH	N. irene	N. medogensis	-2.98592	0.00830001	-0.1461	(-0.2, -0.09)	17	-1.6803	-1.605	-1.5305
SH	N. irene	N. fuscus	-7.27459	4.90093e-07	-0.2782	(-0.34, -0.22)	20	-3.3299	-3.2034	-2.9138
SH	N. irene	N. clarkei	-6.48444	5.60784e-06	-0.3164	(-0.37, -0.26)	17	-3.649	-3.4856	-3.3137
SH	N. irene	Unidentified taxon 4	-4.87749	0.000141706	-0.2407	(-0.3, -0.18)	17	-2.7447	-2.6218	-2.5208
SH	N. leucurus	Unidentified taxon 5	2.78715	0.021152	0.0326	(0.0, 0.06)	9	1.8869	1.7252	1.8431
SH	N. leucurus	Unidentified taxon 6	1.74146	0.112219	0.0308	(-0.04, 0.1)	10	1.0664	0.9844	1.7373
SH	N. leucurus	N. medogensis	10.4081	1.10037e-06	0.113	(0.09, 0.14)	10	6.3736	5.8834	6.3812
SH	N. leucurus	N. fuscus	-1.1186	0.283557	-0.0191	(-0.06, 0.02)	13	-0.5789	-0.5449	-1.08
SH	N. leucurus	N. clarkei	-6.08159	0.000118543	-0.0573	(-0.07, -0.04)	10	-3.7242	-3.4377	-3.2366
SH	N. leucurus	Unidentified taxon 4	1.30763	0.220262	0.0184	(-0.03, 0.07)	10	0.8008	0.7392	1.0399
SH	Unidentified taxon 5	Unidentified taxon 6	-0.0673664	0.948901	-0.0019	(-0.07, 0.07)	5	-0.0515	-0.0433	-0.1187
SH	Unidentified taxon 5	N. medogensis	6.18789	0.00160749	0.0803	(0.05, 0.11)	5	4.7261	3.9799	5.0954
SH	Unidentified taxon 5	N. fuscus	-1.89846	0.0941911	-0.0517	(-0.1, -0.01)	8	-1.3101	-1.1833	-3.2819
SH	Unidentified taxon 5	N. clarkei	-10.1675	0.000157852	-0.0899	(-0.12, -0.06)	5	-7.7655	-6.5394	-5.7034
SH	Unidentified taxon 5	Unidentified taxon 4	-0.694839	0.518115	-0.0142	(-0.06, 0.03)	5	-0.5307	-0.4469	-0.9018
SH	Unidentified taxon 6	N. medogensis	3.38671	0.0147353	0.0822	(0.02, 0.14)	6	2.3948	2.0824	1.8197
SH	Unidentified taxon 6	N. fuscus	-1.77397	0.109816	-0.0499	(-0.12, 0.02)	9	-1.1119	-1.0166	-1.1039
SH	Unidentified taxon 6	N. clarkei	-3.84394	0.00851981	-0.088	(-0.14, -0.03)	6	-2.7181	-2.3635	-1.949
SH	Unidentified taxon 6	Unidentified taxon 4	-0.445508	0.671576	-0.0123	(-0.08, 0.06)	6	-0.315	-0.2739	-0.2733
SH	N. medogensis	N. fuscus	-5.55939	0.000352152	-0.1321	(-0.18, -0.09)	9	-3.4845	-3.1859	-7.4318
SH	N. medogensis	N. clarkei	-17.6166	2.14749e-06	-0.1702	(-0.19, -0.15)	6	-12.4568	-10.832	-9.5799
SH	N. medogensis	Unidentified taxon 4	-5.15381	0.00210741	-0.0945	(-0.14, -0.05)	6	-3.6443	-3.1689	-5.3202
SH	N. fuscus	N. clarkei	-1.65731	0.131836	-0.0382	(-0.08, 0.0)	9	-1.0388	-0.9497	-0.8543
SH	N. fuscus	Unidentified taxon 4	1.46292	0.177516	0.0375	(-0.02, 0.09)	9	0.9169	0.8383	0.8397
M-M	N. forresti	Unidentified taxon 1	-3.3127	0.00904484	-0.0712	(-0.12, -0.02)	9	-2.0059	-1.834	-5.637
M-M	N. forresti	Unidentified taxon 2	-3.78425	0.00357694	-0.0617	(-0.09, -0.03)	10	-2.2158	-2.0454	-4.8887
M-M	N. forresti	N. sikimensis	-2.08037	0.0710743	-0.0444	(-0.09, 0.0)	8	-1.3157	-1.1884	-3.5193
M-M	N. forresti	Unidentified taxon 3	-10.276	6.66028e-08	-0.1264	(-0.15, -0.11)	14	-5.5425	-5.2402	-10.0086
M-M	N. forresti	N. irene	5.86993	1.47261e-05	0.1237	(0.1, 0.15)	18	3.0312	2.9031	9.7945
M-M	N. forresti	N. leucurus	-5.98381	9.13624e-05	-0.1048	(-0.14, -0.07)	11	-3.4113	-3.1733	-8.3019
M-M	N. forresti	Unidentified taxon 5	-3.6839	0.0102829	-0.0898	(-0.22, 0.04)	6	-2.6903	-2.3394	-7.1076
M-M	N. forresti	Unidentified taxon 6	-4.61157	0.00245043	-0.082	(-0.14, -0.02)	7	-3.0935	-2.7498	-6.492
M-M	N. forresti	N. medogensis	-14.3475	1.90171e-06	-0.1146	(-0.13, -0.1)	7	-9.6246	-8.5552	-9.0713
M-M	N. forresti	N. fuscus	-7.55993	1.92597e-05	-0.1349	(-0.17, -0.1)	10	-4.4266	-4.0861	-10.6828
M-M	N. forresti	N. linzhiensis	0.398077	0.699852	0.0058	(-0.03, 0.04)	9	0.241	0.2204	0.4575
M-M	N. forresti	N. clarkei	-1.74851	0.123861	-0.0829	(-0.25, 0.09)	7	-1.1729	-1.0426	-6.5678
M-M	N. forresti	Unidentified taxon 4	-6.32648	0.000394011	-0.0704	(-0.1, -0.04)	7	-4.2439	-3.7724	-5.5712
M-M	Unidentified taxon 1	Unidentified taxon 2	0.422006	0.68115	0.0095	(-0.04, 0.06)	11	0.2348	0.2184	0.2043
M-M	Unidentified taxon 1	N. sikimensis	0.956524	0.363794	0.0267	(-0.04, 0.09)	9	0.5792	0.5296	0.5782
M-M	Unidentified taxon 1	Unidentified taxon 3	-3.19943	0.00597084	-0.0552	(-0.1, -0.01)	15	-1.6238	-1.5412	-1.1936
M-M	Unidentified taxon 1	N. nyalamensis	-0.0365746	0.971544	-0.001	(-0.06, 0.06)	10	-0.0211	-0.0195	-0.0208
M-M	Unidentified taxon 1	N. irene	8.78932	4.03093e-08	0.1949	(0.14, 0.25)	19	4.2456	4.0758	4.2133
M-M	Unidentified taxon 1	N. leucurus	-1.50959	0.157022	-0.0337	(-0.09, 0.02)	12	-0.8153	-0.7632	-0.7276
M-M	Unidentified taxon 1	Unidentified taxon 5	-0.53711	0.607833	-0.0186	(-0.13, 0.09)	7	-0.3798	-0.3376	-0.4015
M-M	Unidentified taxon 1	Unidentified taxon 6	-0.386617	0.70912	-0.0108	(-0.07, 0.05)	8	-0.2496	-0.2254	-0.2334
M-M	Unidentified taxon 1	N. medogensis	-1.80784	0.108247	-0.0434	(-0.09, 0.01)	8	-1.167	-1.054	-0.9377
M-M	Unidentified taxon 1	N. fuscus	-2.73103	0.0195422	-0.0637	(-0.12, -0.01)	11	-1.5194	-1.4134	-1.3777
M-M	Unidentified taxon 1	N. linzhiensis	3.41601	0.00659146	0.077	(0.03, 0.13)	10	1.9722	1.8205	1.664
M-M	Unidentified taxon 1	N. clarkei	-0.242645	0.814385	-0.0118	(-0.17, 0.15)	8	-0.1566	-0.1415	-0.2541
M-M	Unidentified taxon 1	Unidentified taxon 4	0.0332658	0.974278	0.0008	(-0.05, 0.05)	8	0.0215	0.0194	0.018
M-M	Unidentified taxon 2	N. sikimensis	0.747379	0.472043	0.0173	(-0.04, 0.07)	10	0.4376	0.404	0.5018
M-M	Unidentified taxon 2	Unidentified taxon 3	-4.55889	0.000321909	-0.0647	(-0.1, -0.03)	16	-2.2042	-2.0992	-1.8763
M-M	Unidentified taxon 2	N. nyalamensis	-0.472282	0.645956	-0.0104	(-0.06, 0.04)	11	-0.2628	-0.2444	-0.3022
M-M	Unidentified taxon 2	N. irene	9.48795	7.59994e-09	0.1854	(0.15, 0.22)	20	4.343	4.1781	5.381
M-M	Unidentified taxon 2	N. leucurus	-2.31153	0.0378403	-0.0431	(-0.08, -0.0)	13	-1.1963	-1.126	-1.2509
M-M	Unidentified taxon 2	Unidentified taxon 5	-1.00099	0.346145	-0.028	(-0.14, 0.09)	8	-0.6907	-0.6239	-0.8132
M-M	Unidentified taxon 2	Unidentified taxon 6	-0.907529	0.387781	-0.0202	(-0.08, 0.04)	9	-0.5688	-0.5201	-0.5876
M-M	Unidentified taxon 2	N. medogensis	-2.9235	0.0169351	-0.0528	(-0.09, -0.02)	9	-1.8324	-1.6753	-1.5328
M-M	Unidentified taxon 2	N. fuscus	-3.77555	0.0026449	-0.0732	(-0.12, -0.03)	12	-2.0181	-1.8893	-2.1234
M-M	Unidentified taxon 2	N. linzhiensis	3.72781	0.00333613	0.0675	(0.03, 0.11)	11	2.074	1.9293	1.9592
M-M	Unidentified taxon 2	N. clarkei	-0.498286	0.630232	-0.0212	(-0.19, 0.14)	9	-0.3123	-0.2855	-0.6154
M-M	Unidentified taxon 2	Unidentified taxon 4	-0.449835	0.663468	-0.0086	(-0.05, 0.03)	9	-0.2819	-0.2578	-0.2501
M-M	N. sikimensis	Unidentified taxon 3	-4.62143	0.000395994	-0.082	(-0.14, -0.03)	14	-2.4926	-2.3567	-1.7788
M-M	N. sikimensis	N. nyalamensis	-1.00527	0.341027	-0.0277	(-0.09, 0.04)	9	-0.6087	-0.5565	-0.6014
M-M	N. sikimensis	N. irene	7.10274	1.27709e-06	0.1681	(0.11, 0.22)	18	3.6678	3.5129	3.6495
M-M	N. sikimensis	N. leucurus	-2.60158	0.0246247	-0.0604	(-0.12, -0.0)	11	-1.4831	-1.3797	-1.311
M-M	N. sikimensis	Unidentified taxon 5	-1.26087	0.254167	-0.0453	(-0.15, 0.06)	6	-0.9208	-0.8007	-0.9836
M-M	N. sikimensis	Unidentified taxon 6	-1.3103	0.231449	-0.0375	(-0.1, 0.03)	7	-0.879	-0.7813	-0.8148
M-M	N. sikimensis	N. medogensis	-2.94055	0.0216963	-0.0701	(-0.13, -0.01)	7	-1.9726	-1.7534	-1.5219
M-M	N. sikimensis	N. fuscus	-3.73174	0.00389916	-0.0905	(-0.15, -0.03)	10	-2.1851	-2.017	-1.9636
M-M	N. sikimensis	N. linzhiensis	2.18039	0.0571384	0.0502	(-0.01, 0.11)	9	1.3203	1.2071	1.0901
M-M	N. sikimensis	N. clarkei	-0.733472	0.487103	-0.0385	(-0.2, 0.12)	7	-0.492	-0.4374	-0.8356
M-M	N. sikimensis	Unidentified taxon 4	-1.03363	0.335692	-0.0259	(-0.08, 0.03)	7	-0.6934	-0.6163	-0.5624
M-M	Unidentified taxon 3	N. nyalamensis	3.1937	0.00604122	0.0542	(0.01, 0.1)	15	1.6209	1.5384	2.1046
M-M	Unidentified taxon 3	N. irene	16.2719	1.82163e-14	0.2501	(0.22, 0.28)	24	6.4593	6.2553	9.7031
M-M	Unidentified taxon 3	N. leucurus	1.4936	0.153608	0.0216	(-0.01, 0.06)	17	0.694	0.6629	0.8362
M-M	Unidentified taxon 3	Unidentified taxon 5	1.73011	0.109221	0.0366	(-0.09, 0.16)	12	1.1269	1.055	1.4215
M-M	Unidentified taxon 3	Unidentified taxon 6	2.6242	0.0210179	0.0444	(-0.01, 0.1)	13	1.5322	1.4421	1.7231
M-M	Unidentified taxon 3	N. medogensis	0.87383	0.398066	0.0118	(-0.01, 0.03)	13	0.5102	0.4802	0.4592
M-M	Unidentified taxon 3	N. fuscus	-0.569552	0.576891	-0.0085	(-0.05, 0.03)	16	-0.2754	-0.2623	-0.3303
M-M	Unidentified taxon 3	N. linzhiensis	9.54139	9.23376e-08	0.1322	(0.1, 0.17)	15	4.8424	4.5962	5.1282
M-M	Unidentified taxon 3	N. clarkei	1.32506	0.207969	0.0435	(-0.12, 0.21)	13	0.7737	0.7282	1.6859
M-M	Unidentified taxon 3	Unidentified taxon 4	3.88631	0.00187411	0.056	(0.03, 0.09)	13	2.2691	2.1356	2.1743
M-M	N. nyalamensis	N. irene	8.89304	3.36239e-08	0.1958	(0.15, 0.24)	19	4.2957	4.1239	4.3453
M-M	N. nyalamensis	N. leucurus	-1.4861	0.163046	-0.0327	(-0.08, 0.02)	12	-0.8026	-0.7514	-0.7253
M-M	N. nyalamensis	Unidentified taxon 5	-0.517647	0.620657	-0.0176	(-0.13, 0.09)	7	-0.366	-0.3254	-0.3907
M-M	N. nyalamensis	Unidentified taxon 6	-0.358619	0.72916	-0.0098	(-0.07, 0.05)	8	-0.2315	-0.2091	-0.2182
M-M	N. nyalamensis	N. medogensis	-1.81252	0.107475	-0.0424	(-0.09, 0.0)	8	-1.17	-1.0568	-0.9409
M-M	N. nyalamensis	N. fuscus	-2.72807	0.0196459	-0.0628	(-0.11, -0.01)	11	-1.5178	-1.4119	-1.3924
M-M	N. nyalamensis	N. linzhiensis	3.52186	0.00552131	0.0779	(0.03, 0.13)	10	2.0333	1.8769	1.7291
M-M	N. nyalamensis	N. clarkei	-0.224089	0.828305	-0.0108	(-0.17, 0.15)	8	-0.1446	-0.1307	-0.2394
M-M	N. nyalamensis	Unidentified taxon 4	0.0735424	0.94318	0.0018	(-0.05, 0.05)	8	0.0475	0.0429	0.0398
M-M	N. irene	N. leucurus	-12.0997	6.25043e-11	-0.2285	(-0.27, -0.19)	21	-5.2972	-5.1057	-4.9926
M-M	N. irene	Unidentified taxon 5	-7.1776	2.19891e-06	-0.2135	(-0.33, -0.1)	16	-4.5395	-4.3233	-4.6631
M-M	N. irene	Unidentified taxon 6	-8.2197	2.51906e-07	-0.2057	(-0.26, -0.15)	17	-4.6255	-4.4184	-4.4933
M-M	N. irene	N. medogensis	-10.1313	1.2783e-08	-0.2383	(-0.27, -0.21)	17	-5.7012	-5.4459	-5.2049
M-M	N. irene	N. fuscus	-12.9636	3.43209e-11	-0.2586	(-0.3, -0.22)	20	-5.9339	-5.7086	-5.6495
M-M	N. irene	N. linzhiensis	-5.7819	1.43081e-05	-0.1179	(-0.15, -0.08)	19	-2.7929	-2.6812	-2.576
M-M	N. irene	N. clarkei	-5.99872	1.43759e-05	-0.2066	(-0.37, -0.04)	17	-3.3757	-3.2245	-4.5142
M-M	N. irene	Unidentified taxon 4	-8.12511	2.95287e-07	-0.1941	(-0.23, -0.16)	17	-4.5723	-4.3675	-4.2392
M-M	N. leucurus	Unidentified taxon 5	0.531861	0.607698	0.0151	(-0.1, 0.13)	9	0.3601	0.3292	0.4041
M-M	N. leucurus	Unidentified taxon 6	0.996486	0.342515	0.0229	(-0.03, 0.08)	10	0.6102	0.5633	0.6124
M-M	N. leucurus	N. medogensis	-0.499112	0.628497	-0.0097	(-0.04, 0.02)	10	-0.3056	-0.2821	-0.2603
M-M	N. leucurus	N. fuscus	-1.54406	0.146562	-0.0301	(-0.07, 0.01)	13	-0.7991	-0.7521	-0.8055
M-M	N. leucurus	N. linzhiensis	5.93675	6.85221e-05	0.1106	(0.07, 0.15)	12	3.2062	3.0016	2.9636
M-M	N. leucurus	N. clarkei	0.538422	0.602064	0.0219	(-0.14, 0.19)	10	0.3297	0.3044	0.5867
M-M	N. leucurus	Unidentified taxon 4	1.69503	0.120931	0.0345	(-0.0, 0.07)	10	1.038	0.9581	0.9239
M-M	Unidentified taxon 5	Unidentified taxon 6	0.224052	0.831584	0.0078	(-0.1, 0.12)	5	0.1711	0.1441	0.1415
M-M	Unidentified taxon 5	N. medogensis	-0.90797	0.405529	-0.0248	(-0.16, 0.11)	5	-0.6935	-0.584	-0.4513
M-M	Unidentified taxon 5	N. fuscus	-1.52681	0.165324	-0.0452	(-0.16, 0.07)	8	-1.0536	-0.9516	-0.8215
M-M	Unidentified taxon 5	N. linzhiensis	3.47646	0.0103155	0.0955	(-0.02, 0.21)	7	2.4582	2.1851	1.7383
M-M	Unidentified taxon 5	N. clarkei	0.0992797	0.924774	0.0068	(-0.16, 0.17)	5	0.0758	0.0639	0.124
M-M	Unidentified taxon 5	Unidentified taxon 4	0.663637	0.536293	0.0194	(-0.1, 0.14)	5	0.5069	0.4268	0.353
M-M	Unidentified taxon 6	N. medogensis	-1.65791	0.14841	-0.0326	(-0.08, 0.02)	6	-1.1723	-1.0194	-0.8625
M-M	Unidentified taxon 6	N. fuscus	-2.2278	0.052886	-0.0529	(-0.11, 0.0)	9	-1.3964	-1.2767	-1.4014
M-M	Unidentified taxon 6	N. linzhiensis	4.0969	0.00345252	0.0878	(0.03, 0.14)	8	2.6445	2.3886	2.3239
M-M	Unidentified taxon 6	N. clarkei	-0.0168758	0.987083	-0.001	(-0.14, 0.14)	6	-0.0119	-0.0104	-0.0254
M-M	Unidentified taxon 6	Unidentified taxon 4	0.540008	0.608635	0.0116	(-0.04, 0.06)	6	0.3818	0.332	0.3079
M-M	N. medogensis	N. fuscus	-1.02648	0.331462	-0.0204	(-0.06, 0.02)	9	-0.6434	-0.5882	-1.8739
M-M	N. medogensis	N. linzhiensis	7.54359	6.64826e-05	0.1203	(0.09, 0.15)	8	4.8694	4.3981	11.0811
M-M	N. medogensis	N. clarkei	0.587788	0.57811	0.0316	(-0.1, 0.16)	6	0.4156	0.3614	2.9114
M-M	N. medogensis	Unidentified taxon 4	3.78142	0.00916512	0.0442	(0.02, 0.07)	6	2.6739	2.3251	4.0704
M-M	N. fuscus	N. linzhiensis	7.30475	1.53361e-05	0.1407	(0.1, 0.18)	11	4.064	3.7805	3.7052
M-M	N. fuscus	N. clarkei	1.19927	0.261044	0.052	(-0.11, 0.22)	9	0.7517	0.6873	1.3686
M-M	N. fuscus	Unidentified taxon 4	3.09961	0.0127305	0.0646	(0.02, 0.1)	9	1.9428	1.7763	1.7001
M-M	N. linzhiensis	N. clarkei	-1.97112	0.0841971	-0.0887	(-0.25, 0.08)	8	-1.2724	-1.1492	-2.9469
M-M	N. linzhiensis	Unidentified taxon 4	-4.37364	0.00236889	-0.0761	(-0.11, -0.04)	8	-2.8232	-2.55	-2.5288
M-M	N. clarkei	Unidentified taxon 4	0.230913	0.825055	0.0126	(-0.12, 0.15)	6	0.1633	0.142	0.1176
LMxT	N. forresti	Unidentified taxon 2	-8.63105	6.01931e-06	-0.1141	(-0.14, -0.09)	10	-5.0538	-4.6651	-6.2245
LMxT	N. forresti	N. sikimensis	-6.1889	0.000262588	-0.0962	(-0.13, -0.06)	8	-3.9142	-3.5354	-5.2513
LMxT	N. forresti	Unidentified taxon 3	-13.196	2.73768e-09	-0.2017	(-0.23, -0.17)	14	-7.1174	-6.7292	-11.0049
LMxT	N. forresti	N. nyalamensis	-11.1687	1.41588e-06	-0.1418	(-0.17, -0.11)	9	-6.763	-6.1833	-7.7344
LMxT	N. forresti	N. leucurus	-5.83963	0.000112578	-0.1696	(-0.22, -0.12)	11	-3.3291	-3.0968	-9.2533
LMxT	N. forresti	Unidentified taxon 5	-13.694	9.42346e-06	-0.1576	(-0.18, -0.13)	6	-10.0007	-8.6962	-8.6006
LMxT	N. forresti	Unidentified taxon 6	-7.22649	0.000173423	-0.1113	(-0.15, -0.07)	7	-4.8477	-4.309	-6.0741
LMxT	N. forresti	N. medogensis	-13.9287	2.32535e-06	-0.1871	(-0.22, -0.15)	7	-9.3437	-8.3055	-10.2091
LMxT	N. forresti	N. linzhiensis	-3.35169	0.00850069	-0.0675	(-0.11, -0.02)	9	-2.0295	-1.8556	-3.6814
LMxT	Unidentified taxon 2	N. sikimensis	1.13169	0.284172	0.0178	(-0.02, 0.06)	10	0.6627	0.6117	0.7133
LMxT	Unidentified taxon 2	Unidentified taxon 3	-6.20385	1.26355e-05	-0.0876	(-0.12, -0.06)	16	-2.9995	-2.8567	-3.5037
LMxT	Unidentified taxon 2	N. nyalamensis	-2.06829	0.0629588	-0.0277	(-0.06, 0.0)	11	-1.1507	-1.0704	-1.1067
LMxT	Unidentified taxon 2	N. irene	7.93905	1.3116e-07	0.1949	(0.16, 0.23)	20	3.634	3.496	7.7943
LMxT	Unidentified taxon 2	N. leucurus	-2.19806	0.0466635	-0.0555	(-0.11, -0.0)	13	-1.1376	-1.0707	-2.2199
LMxT	Unidentified taxon 2	Unidentified taxon 5	-2.85861	0.0211966	-0.0436	(-0.07, -0.02)	8	-1.9726	-1.7817	-1.7415
LMxT	Unidentified taxon 2	Unidentified taxon 6	0.168955	0.869568	0.0028	(-0.04, 0.04)	9	0.1059	0.0968	0.1102
LMxT	Unidentified taxon 2	N. medogensis	-4.84012	0.000920873	-0.073	(-0.11, -0.04)	9	-3.0337	-2.7737	-2.9204
LMxT	Unidentified taxon 2	N. linzhiensis	2.49979	0.0295176	0.0466	(0.0, 0.09)	11	1.3908	1.2937	1.8639
LMxT	N. sikimensis	Unidentified taxon 3	-6.3213	1.88678e-05	-0.1055	(-0.14, -0.07)	14	-3.4095	-3.2235	-3.5684
LMxT	N. sikimensis	N. nyalamensis	-2.88603	0.0180004	-0.0455	(-0.08, -0.01)	9	-1.7476	-1.5978	-1.54
LMxT	N. sikimensis	N. irene	6.07883	9.5937e-06	0.1771	(0.13, 0.22)	18	3.1391	3.0065	5.9919
LMxT	N. sikimensis	N. leucurus	-2.43557	0.0330814	-0.0734	(-0.13, -0.02)	11	-1.3885	-1.2916	-2.482
LMxT	N. sikimensis	Unidentified taxon 5	-3.41251	0.0142744	-0.0614	(-0.1, -0.03)	6	-2.4921	-2.1671	-2.0772
LMxT	N. sikimensis	Unidentified taxon 6	-0.77818	0.461951	-0.0151	(-0.06, 0.03)	7	-0.522	-0.464	-0.5103
LMxT	N. sikimensis	N. medogensis	-5.09033	0.00141465	-0.0909	(-0.13, -0.05)	7	-3.4147	-3.0353	-3.0748
LMxT	N. sikimensis	N. linzhiensis	1.29613	0.22718	0.0288	(-0.02, 0.08)	9	0.7848	0.7176	0.9737
LMxT	Unidentified taxon 3	N. nyalamensis	4.08971	0.000966204	0.0599	(0.03, 0.09)	15	2.0756	1.9701	1.9051
LMxT	Unidentified taxon 3	N. irene	13.8169	6.40425e-13	0.2825	(0.24, 0.32)	24	5.4847	5.3115	8.9794
LMxT	Unidentified taxon 3	N. leucurus	1.47891	0.157455	0.0321	(-0.02, 0.09)	17	0.6872	0.6564	1.0203
LMxT	Unidentified taxon 3	Unidentified taxon 5	2.33825	0.0375046	0.0441	(0.02, 0.07)	12	1.523	1.4258	1.4006
LMxT	Unidentified taxon 3	Unidentified taxon 6	5.04273	0.000225314	0.0904	(0.05, 0.13)	13	2.9443	2.7711	2.8723
LMxT	Unidentified taxon 3	N. medogensis	0.845001	0.413392	0.0146	(-0.02, 0.05)	13	0.4934	0.4644	0.4636
LMxT	Unidentified taxon 3	N. linzhiensis	7.53025	1.79954e-06	0.1342	(0.09, 0.18)	15	3.8217	3.6274	4.2661
LMxT	N. nyalamensis	N. irene	8.45806	7.25918e-08	0.2226	(0.18, 0.26)	19	4.0856	3.9222	9.7412
LMxT	N. nyalamensis	N. leucurus	-1.03413	0.321468	-0.0278	(-0.08, 0.03)	12	-0.5585	-0.5228	-1.2183
LMxT	N. nyalamensis	Unidentified taxon 5	-1.13111	0.295266	-0.0159	(-0.04, 0.01)	7	-0.7998	-0.7109	-0.6947
LMxT	N. nyalamensis	Unidentified taxon 6	1.89362	0.094895	0.0304	(-0.01, 0.07)	8	1.2223	1.104	1.3318
LMxT	N. nyalamensis	N. medogensis	-3.11364	0.0143662	-0.0454	(-0.08, -0.01)	8	-2.0098	-1.8153	-1.985
LMxT	N. nyalamensis	N. linzhiensis	3.8422	0.00325339	0.0743	(0.03, 0.12)	10	2.2183	2.0477	3.251
LMxT	N. irene	N. leucurus	-9.21094	8.00826e-09	-0.2504	(-0.31, -0.19)	21	-4.0325	-3.8868	-4.0403
LMxT	N. irene	Unidentified taxon 5	-6.49428	7.39963e-06	-0.2385	(-0.27, -0.2)	16	-4.1073	-3.9118	-3.8473
LMxT	N. irene	Unidentified taxon 6	-5.94253	1.60626e-05	-0.1922	(-0.24, -0.15)	17	-3.344	-3.1943	-3.1002
LMxT	N. irene	N. medogensis	-8.35239	2.01961e-07	-0.2679	(-0.31, -0.23)	17	-4.7001	-4.4897	-4.323
LMxT	N. irene	N. linzhiensis	-5.35778	3.59798e-05	-0.1483	(-0.2, -0.1)	19	-2.5881	-2.4845	-2.3927
LMxT	N. leucurus	Unidentified taxon 5	0.320556	0.755864	0.012	(-0.04, 0.06)	9	0.217	0.1984	0.1919
LMxT	N. leucurus	Unidentified taxon 6	1.75038	0.110612	0.0583	(0.0, 0.12)	10	1.0719	0.9894	0.9347
LMxT	N. leucurus	N. medogensis	-0.534272	0.604827	-0.0175	(-0.07, 0.04)	10	-0.3272	-0.302	-0.281
LMxT	N. leucurus	N. linzhiensis	3.46166	0.0047027	0.1021	(0.04, 0.16)	12	1.8695	1.7502	1.6382
LMxT	Unidentified taxon 5	Unidentified taxon 6	2.71411	0.0420695	0.0463	(0.0, 0.09)	5	2.0729	1.7456	5.4013
LMxT	Unidentified taxon 5	N. medogensis	-2.15074	0.0841665	-0.0295	(-0.06, 0.0)	5	-1.6427	-1.3833	-3.4388
LMxT	Unidentified taxon 5	N. linzhiensis	3.60628	0.00866706	0.0902	(0.05, 0.13)	7	2.55	2.2667	10.5165
LMxT	Unidentified taxon 6	N. medogensis	-4.25241	0.00536585	-0.0758	(-0.12, -0.03)	6	-3.0069	-2.6147	-2.709
LMxT	Unidentified taxon 6	N. linzhiensis	1.83619	0.103649	0.0439	(-0.01, 0.09)	8	1.1853	1.0706	1.5675
LMxT	N. medogensis	N. linzhiensis	5.2249	0.000797807	0.1196	(0.07, 0.17)	8	3.3727	3.0463	5.4168
LMbT	N. forresti	Unidentified taxon 1	-12.3318	6.10138e-07	-0.1339	(-0.16, -0.11)	9	-7.4673	-6.8272	-9.4375
LMbT	N. forresti	Unidentified taxon 2	-6.8251	4.59667e-05	-0.1202	(-0.16, -0.08)	10	-3.9964	-3.689	-8.475
LMbT	N. forresti	N. sikimensis	-7.55472	6.57891e-05	-0.1109	(-0.14, -0.08)	8	-4.778	-4.3156	-7.8182
LMbT	N. forresti	Unidentified taxon 3	-15.6397	2.9252e-10	-0.2133	(-0.24, -0.19)	14	-8.4354	-7.9753	-15.0327
LMbT	N. forresti	N. nyalamensis	-10.8381	1.82413e-06	-0.1399	(-0.17, -0.11)	9	-6.5628	-6.0003	-9.8581
LMbT	N. forresti	N. leucurus	-5.66365	0.000145831	-0.1537	(-0.2, -0.1)	11	-3.2288	-3.0035	-10.8372
LMbT	N. forresti	Unidentified taxon 5	-10.4049	4.61686e-05	-0.1599	(-0.23, -0.09)	6	-7.5986	-6.6075	-11.2686
LMbT	N. forresti	N. fuscus	-6.83899	4.519e-05	-0.1566	(-0.2, -0.11)	10	-4.0045	-3.6965	-11.0352
LMbT	N. forresti	N. linzhiensis	-3.14837	0.0117684	-0.0327	(-0.06, -0.01)	9	-1.9064	-1.743	-2.302
LMbT	N. forresti	Unidentified taxon 4	-8.58875	5.77644e-05	-0.117	(-0.16, -0.08)	7	-5.7615	-5.1213	-8.2467
LMbT	Unidentified taxon 1	Unidentified taxon 2	0.800755	0.440226	0.0137	(-0.02, 0.05)	11	0.4455	0.4144	0.6682
LMbT	Unidentified taxon 1	N. sikimensis	1.52168	0.162417	0.023	(-0.01, 0.06)	9	0.9214	0.8424	1.1241
LMbT	Unidentified taxon 1	Unidentified taxon 3	-5.98846	2.48391e-05	-0.0794	(-0.11, -0.05)	15	-3.0393	-2.8847	-3.8841
LMbT	Unidentified taxon 1	N. nyalamensis	-0.445925	0.665151	-0.006	(-0.04, 0.02)	10	-0.2575	-0.2377	-0.2919
LMbT	Unidentified taxon 1	N. leucurus	-0.786518	0.446819	-0.0199	(-0.07, 0.03)	12	-0.4248	-0.3977	-0.9716
LMbT	Unidentified taxon 1	Unidentified taxon 5	-1.54871	0.16538	-0.026	(-0.09, 0.04)	7	-1.0951	-0.9734	-1.2711
LMbT	Unidentified taxon 1	Unidentified taxon 6	0.55731	0.592562	0.0104	(-0.05, 0.07)	8	0.3597	0.3249	0.5071
LMbT	Unidentified taxon 1	N. fuscus	-1.0498	0.316329	-0.0227	(-0.07, 0.02)	11	-0.5841	-0.5433	-1.1091
LMbT	Unidentified taxon 1	N. linzhiensis	8.85084	4.8078e-06	0.1012	(0.08, 0.13)	10	5.11	4.717	4.9533
LMbT	Unidentified taxon 1	Unidentified taxon 4	1.14633	0.284786	0.0169	(-0.02, 0.06)	8	0.74	0.6683	0.8266
LMbT	Unidentified taxon 2	N. sikimensis	0.464164	0.652471	0.0093	(-0.03, 0.05)	10	0.2718	0.2509	0.2513
LMbT	Unidentified taxon 2	Unidentified taxon 3	-6.01198	1.81075e-05	-0.093	(-0.13, -0.06)	16	-2.9068	-2.7683	-2.5095
LMbT	Unidentified taxon 2	N. nyalamensis	-1.08942	0.299259	-0.0196	(-0.06, 0.02)	11	-0.6061	-0.5638	-0.5293
LMbT	Unidentified taxon 2	N. irene	6.85959	1.15057e-06	0.2061	(0.16, 0.26)	20	3.1399	3.0207	5.559
LMbT	Unidentified taxon 2	N. leucurus	-1.29738	0.217051	-0.0335	(-0.09, 0.02)	13	-0.6715	-0.632	-0.904
LMbT	Unidentified taxon 2	Unidentified taxon 5	-1.61663	0.144619	-0.0396	(-0.1, 0.02)	8	-1.1156	-1.0076	-1.0691
LMbT	Unidentified taxon 2	Unidentified taxon 6	-0.139271	0.892303	-0.0033	(-0.06, 0.06)	9	-0.0873	-0.0798	-0.0888
LMbT	Unidentified taxon 2	N. medogensis	-1.91041	0.0884031	-0.0456	(-0.11, 0.01)	9	-1.1974	-1.0948	-1.2309
LMbT	Unidentified taxon 2	N. fuscus	-1.56147	0.144386	-0.0363	(-0.09, 0.01)	12	-0.8346	-0.7814	-0.9797
LMbT	Unidentified taxon 2	N. linzhiensis	5.19929	0.000294801	0.0876	(0.05, 0.12)	11	2.8926	2.6908	2.3622
LMbT	Unidentified taxon 2	Unidentified taxon 4	0.152499	0.882157	0.0032	(-0.04, 0.05)	9	0.0956	0.0874	0.0873
LMbT	N. sikimensis	Unidentified taxon 3	-6.57841	1.23221e-05	-0.1024	(-0.14, -0.07)	14	-3.5481	-3.3546	-3.4571
LMbT	N. sikimensis	N. nyalamensis	-1.74018	0.115818	-0.0289	(-0.07, 0.01)	9	-1.0537	-0.9634	-0.9775
LMbT	N. sikimensis	N. irene	5.66563	2.25121e-05	0.1968	(0.15, 0.25)	18	2.9257	2.8021	6.6463
LMbT	N. sikimensis	N. leucurus	-1.49869	0.162093	-0.0428	(-0.1, 0.01)	11	-0.8544	-0.7948	-1.4467
LMbT	N. sikimensis	Unidentified taxon 5	-2.24328	0.0660488	-0.049	(-0.11, 0.01)	6	-1.6383	-1.4246	-1.6534
LMbT	N. sikimensis	Unidentified taxon 6	-0.554034	0.596802	-0.0126	(-0.07, 0.05)	7	-0.3717	-0.3304	-0.4259
LMbT	N. sikimensis	N. medogensis	-2.37455	0.0492755	-0.055	(-0.12, 0.01)	7	-1.5929	-1.4159	-1.856
LMbT	N. sikimensis	N. fuscus	-1.83791	0.0959262	-0.0456	(-0.1, 0.01)	10	-1.0762	-0.9934	-1.5416
LMbT	N. sikimensis	N. linzhiensis	5.30465	0.00049083	0.0783	(0.04, 0.12)	9	3.2121	2.9368	2.6433
LMbT	N. sikimensis	Unidentified taxon 4	-0.320774	0.757746	-0.0061	(-0.05, 0.04)	7	-0.2152	-0.1913	-0.2053
LMbT	Unidentified taxon 3	N. nyalamensis	5.24104	9.96275e-05	0.0734	(0.04, 0.1)	15	2.6599	2.5247	2.5725
LMbT	Unidentified taxon 3	N. leucurus	2.93962	0.0091593	0.0595	(0.01, 0.11)	17	1.3659	1.3048	2.0857
LMbT	Unidentified taxon 3	Unidentified taxon 5	2.84087	0.0148727	0.0534	(-0.01, 0.12)	12	1.8504	1.7323	1.8713
LMbT	Unidentified taxon 3	Unidentified taxon 6	4.91853	0.000280689	0.0897	(0.03, 0.15)	13	2.8718	2.7029	3.1447
LMbT	Unidentified taxon 3	N. medogensis	2.57046	0.0232733	0.0474	(-0.01, 0.11)	13	1.5008	1.4125	1.661
LMbT	Unidentified taxon 3	N. fuscus	3.1194	0.00660577	0.0567	(0.01, 0.1)	16	1.5082	1.4364	1.9873
LMbT	Unidentified taxon 3	N. linzhiensis	13.7966	6.28316e-10	0.1806	(0.16, 0.21)	15	7.002	6.646	6.3289
LMbT	Unidentified taxon 3	Unidentified taxon 4	5.87919	5.41836e-05	0.0963	(0.06, 0.14)	13	3.4327	3.2308	3.3736
LMbT	N. nyalamensis	N. irene	7.1478	8.5599e-07	0.2257	(0.18, 0.27)	19	3.4527	3.3146	8.8096
LMbT	N. nyalamensis	N. leucurus	-0.538091	0.600353	-0.0139	(-0.07, 0.04)	12	-0.2906	-0.2721	-0.5422
LMbT	N. nyalamensis	Unidentified taxon 5	-1.04512	0.330711	-0.02	(-0.08, 0.04)	7	-0.739	-0.6569	-0.7811
LMbT	N. nyalamensis	Unidentified taxon 6	0.808472	0.442195	0.0163	(-0.04, 0.07)	8	0.5219	0.4714	0.6374
LMbT	N. nyalamensis	N. medogensis	-1.26588	0.241175	-0.026	(-0.09, 0.03)	8	-0.8171	-0.738	-1.0152
LMbT	N. nyalamensis	N. fuscus	-0.747021	0.470717	-0.0167	(-0.06, 0.03)	11	-0.4156	-0.3866	-0.6518
LMbT	N. nyalamensis	N. linzhiensis	8.20699	9.40778e-06	0.1072	(0.08, 0.14)	10	4.7383	4.3738	4.184
LMbT	N. nyalamensis	Unidentified taxon 4	1.36771	0.208586	0.0229	(-0.02, 0.06)	8	0.8829	0.7974	0.8922
LMbT	N. irene	N. leucurus	-7.85086	1.11204e-07	-0.2396	(-0.3, -0.18)	21	-3.4371	-3.3129	-3.2118
LMbT	N. irene	Unidentified taxon 5	-5.50261	4.82083e-05	-0.2457	(-0.31, -0.19)	16	-3.4802	-3.3144	-3.2938
LMbT	N. irene	Unidentified taxon 6	-5.34225	5.38933e-05	-0.2094	(-0.27, -0.15)	17	-3.0063	-2.8716	-2.8067
LMbT	N. irene	N. medogensis	-6.41195	6.44072e-06	-0.2517	(-0.31, -0.19)	17	-3.6082	-3.4466	-3.3742
LMbT	N. irene	N. fuscus	-7.79166	1.74809e-07	-0.2424	(-0.3, -0.19)	20	-3.5665	-3.4311	-3.2494
LMbT	N. irene	Unidentified taxon 4	-5.25494	6.45075e-05	-0.2029	(-0.25, -0.15)	17	-2.9571	-2.8247	-2.7191
LMbT	N. leucurus	Unidentified taxon 5	-0.168243	0.870112	-0.0061	(-0.07, 0.06)	9	-0.1139	-0.1041	-0.1042
LMbT	N. leucurus	Unidentified taxon 6	0.921389	0.37854	0.0302	(-0.03, 0.09)	10	0.5642	0.5208	0.5147
LMbT	N. leucurus	N. medogensis	-0.367762	0.720715	-0.0121	(-0.08, 0.05)	10	-0.2252	-0.2079	-0.2064
LMbT	N. leucurus	N. fuscus	-0.0995888	0.92219	-0.0028	(-0.06, 0.06)	13	-0.0515	-0.0485	-0.0478
LMbT	N. leucurus	Unidentified taxon 4	1.17205	0.268342	0.0368	(-0.02, 0.09)	10	0.7177	0.6625	0.6259
LMbT	Unidentified taxon 5	Unidentified taxon 6	1.32977	0.241028	0.0363	(-0.03, 0.1)	5	1.0156	0.8553	1.1947
LMbT	Unidentified taxon 5	N. medogensis	-0.214976	0.838279	-0.006	(-0.07, 0.06)	5	-0.1642	-0.1383	-0.1972
LMbT	Unidentified taxon 5	N. fuscus	0.106212	0.918029	0.0033	(-0.06, 0.07)	8	0.0733	0.0662	0.1089
LMbT	Unidentified taxon 5	N. linzhiensis	7.83885	0.000103772	0.1272	(0.06, 0.19)	7	5.5429	4.927	4.1818
LMbT	Unidentified taxon 5	Unidentified taxon 4	2.0016	0.101732	0.0429	(-0.02, 0.1)	5	1.5287	1.2874	1.4093
LMbT	Unidentified taxon 6	N. medogensis	-1.5148	0.180599	-0.0423	(-0.11, 0.03)	6	-1.0711	-0.9314	-1.0871
LMbT	Unidentified taxon 6	N. fuscus	-1.14602	0.281344	-0.033	(-0.1, 0.03)	9	-0.7183	-0.6567	-0.848
LMbT	Unidentified taxon 6	N. linzhiensis	4.98197	0.00107683	0.0909	(0.03, 0.15)	8	3.2158	2.9046	2.333
LMbT	Unidentified taxon 6	Unidentified taxon 4	0.277743	0.790532	0.0065	(-0.05, 0.06)	6	0.1964	0.1708	0.1676
LMbT	N. medogensis	N. fuscus	0.320746	0.755725	0.0093	(-0.05, 0.07)	9	0.201	0.1838	0.2322
LMbT	N. medogensis	Unidentified taxon 4	2.03721	0.0877827	0.0489	(-0.01, 0.11)	6	1.4405	1.2526	1.2187
LMbT	N. fuscus	N. linzhiensis	5.78248	0.000122391	0.1239	(0.08, 0.17)	11	3.2171	2.9926	2.5221
LMbT	N. fuscus	Unidentified taxon 4	1.47137	0.175273	0.0396	(-0.01, 0.09)	9	0.9222	0.8432	0.8053
LMbT	N. linzhiensis	Unidentified taxon 4	-5.90426	0.000360013	-0.0843	(-0.12, -0.05)	8	-3.8112	-3.4424	-4.401
LM	N. forresti	Unidentified taxon 1	-1.72614	0.118399	-0.0362	(-0.08, 0.01)	9	-1.0452	-0.9556	-2.034
LM	N. forresti	Unidentified taxon 2	-6.39217	7.91143e-05	-0.0751	(-0.1, -0.05)	10	-3.7429	-3.455	-4.2226
LM	N. forresti	N. sikimensis	-2.74439	0.025277	-0.0367	(-0.07, -0.01)	8	-1.7357	-1.5677	-2.0628
LM	N. forresti	Unidentified taxon 3	-7.58668	2.52527e-06	-0.0861	(-0.11, -0.06)	14	-4.092	-3.8688	-4.8414
LM	N. forresti	N. nyalamensis	-0.385113	0.709097	-0.0052	(-0.03, 0.02)	9	-0.2332	-0.2132	-0.2904
LM	N. forresti	N. leucurus	-8.22436	5.01681e-06	-0.113	(-0.14, -0.09)	11	-4.6886	-4.3615	-6.3518
LM	N. forresti	Unidentified taxon 5	-5.67519	0.00128898	-0.0708	(-0.1, -0.04)	6	-4.1446	-3.604	-3.9766
LM	N. forresti	Unidentified taxon 6	-1.98297	0.0877962	-0.0299	(-0.07, 0.01)	7	-1.3302	-1.1824	-1.683
LM	N. forresti	N. medogensis	-3.43548	0.0109038	-0.0726	(-0.14, -0.01)	7	-2.3046	-2.0485	-4.0816
LM	N. forresti	N. fuscus	-9.16689	3.50688e-06	-0.1799	(-0.22, -0.14)	10	-5.3676	-4.9547	-10.1111
LM	N. forresti	N. linzhiensis	-1.48013	0.17297	-0.0271	(-0.07, 0.01)	9	-0.8963	-0.8194	-1.5249
LM	N. forresti	N. clarkei	-6.19965	0.000445405	-0.1085	(-0.16, -0.06)	7	-4.1589	-3.6968	-6.0955
LM	N. forresti	Unidentified taxon 4	-3.44602	0.0107491	-0.0465	(-0.08, -0.01)	7	-2.3117	-2.0548	-2.6107
LM	Unidentified taxon 1	Unidentified taxon 2	-2.09428	0.0601934	-0.0389	(-0.09, 0.01)	11	-1.1651	-1.0839	-0.8922
LM	Unidentified taxon 1	N. sikimensis	-0.0233186	0.981905	-0.0005	(-0.05, 0.05)	9	-0.0141	-0.0129	-0.0117
LM	Unidentified taxon 1	Unidentified taxon 3	-3.16975	0.0063448	-0.05	(-0.1, -0.0)	15	-1.6087	-1.5269	-1.1445
LM	Unidentified taxon 1	N. nyalamensis	1.5092	0.162178	0.031	(-0.01, 0.08)	10	0.8713	0.8043	0.7108
LM	Unidentified taxon 1	N. irene	5.76512	1.48338e-05	0.1503	(0.1, 0.2)	19	2.7848	2.6734	3.4444
LM	Unidentified taxon 1	N. leucurus	-4.07147	0.00154952	-0.0768	(-0.12, -0.03)	12	-2.1988	-2.0585	-1.7603
LM	Unidentified taxon 1	Unidentified taxon 5	-1.29284	0.237098	-0.0346	(-0.08, 0.01)	7	-0.9142	-0.8126	-0.7919
LM	Unidentified taxon 1	Unidentified taxon 6	0.251871	0.80749	0.0062	(-0.05, 0.06)	8	0.1626	0.1468	0.1431
LM	Unidentified taxon 1	N. medogensis	-1.29446	0.231618	-0.0364	(-0.1, 0.03)	8	-0.8356	-0.7547	-0.8348
LM	Unidentified taxon 1	N. fuscus	-6.13658	7.34572e-05	-0.1437	(-0.2, -0.09)	11	-3.4141	-3.1759	-3.2929
LM	Unidentified taxon 1	N. linzhiensis	0.386186	0.707448	0.0091	(-0.04, 0.06)	10	0.223	0.2058	0.2076
LM	Unidentified taxon 1	N. clarkei	-2.77527	0.0240999	-0.0723	(-0.13, -0.01)	8	-1.7914	-1.6181	-1.6558
LM	Unidentified taxon 1	Unidentified taxon 4	-0.42703	0.680618	-0.0103	(-0.06, 0.04)	8	-0.2756	-0.249	-0.2351
LM	Unidentified taxon 2	N. sikimensis	2.91357	0.0154698	0.0384	(0.01, 0.07)	10	1.706	1.5748	1.7908
LM	Unidentified taxon 2	Unidentified taxon 3	-1.03796	0.314722	-0.011	(-0.03, 0.01)	16	-0.5018	-0.4779	-0.5131
LM	Unidentified taxon 2	N. nyalamensis	5.42254	0.00020937	0.07	(0.04, 0.1)	11	3.0168	2.8063	3.2603
LM	Unidentified taxon 2	N. leucurus	-2.97164	0.0108127	-0.0379	(-0.07, -0.01)	13	-1.538	-1.4475	-1.7654
LM	Unidentified taxon 2	Unidentified taxon 5	0.314966	0.760846	0.0044	(-0.03, 0.03)	8	0.2173	0.1963	0.204
LM	Unidentified taxon 2	Unidentified taxon 6	3.04516	0.0139013	0.0452	(0.0, 0.09)	9	1.9087	1.7451	2.1056
LM	Unidentified taxon 2	N. medogensis	0.130639	0.898934	0.0025	(-0.06, 0.07)	9	0.0819	0.0749	0.1169
LM	Unidentified taxon 2	N. fuscus	-6.01794	6.04807e-05	-0.1048	(-0.14, -0.07)	12	-3.2167	-3.0114	-4.8823
LM	Unidentified taxon 2	N. linzhiensis	2.89863	0.0144805	0.048	(0.01, 0.09)	11	1.6127	1.5001	2.2367
LM	Unidentified taxon 2	N. clarkei	-2.01635	0.0745601	-0.0333	(-0.08, 0.02)	9	-1.2638	-1.1555	-1.5529
LM	Unidentified taxon 2	Unidentified taxon 4	2.0878	0.0664202	0.0287	(-0.01, 0.06)	9	1.3086	1.1964	1.3365
LM	N. sikimensis	Unidentified taxon 3	-4.02824	0.00124519	-0.0494	(-0.08, -0.02)	14	-2.1727	-2.0542	-2.0569
LM	N. sikimensis	N. nyalamensis	2.11362	0.0636938	0.0315	(-0.0, 0.07)	9	1.2799	1.1702	1.312
LM	N. sikimensis	N. leucurus	-5.14859	0.000318943	-0.0763	(-0.11, -0.04)	11	-2.9351	-2.7304	-3.175
LM	N. sikimensis	Unidentified taxon 5	-2.161	0.0739743	-0.0341	(-0.07, 0.0)	6	-1.5782	-1.3723	-1.4167
LM	N. sikimensis	Unidentified taxon 6	0.393294	0.705806	0.0068	(-0.04, 0.05)	7	0.2638	0.2345	0.2811
LM	N. sikimensis	N. medogensis	-1.58434	0.157135	-0.0359	(-0.1, 0.03)	7	-1.0628	-0.9447	-1.4944
LM	N. sikimensis	N. fuscus	-6.97942	3.80908e-05	-0.1432	(-0.19, -0.1)	10	-4.0867	-3.7724	-5.9578
LM	N. sikimensis	N. linzhiensis	0.491863	0.63459	0.0096	(-0.03, 0.05)	9	0.2978	0.2723	0.3982
LM	N. sikimensis	N. clarkei	-3.71428	0.0075124	-0.0718	(-0.12, -0.02)	7	-2.4916	-2.2148	-2.9852
LM	N. sikimensis	Unidentified taxon 4	-0.617944	0.556175	-0.0097	(-0.05, 0.03)	7	-0.4145	-0.3685	-0.4056
LM	Unidentified taxon 3	N. nyalamensis	6.86963	5.32682e-06	0.081	(0.05, 0.11)	15	3.4865	3.3092	3.6439
LM	Unidentified taxon 3	N. leucurus	-2.37719	0.0294528	-0.0269	(-0.05, -0.0)	17	-1.1046	-1.0551	-1.2094
LM	Unidentified taxon 3	Unidentified taxon 5	1.11158	0.288092	0.0154	(-0.01, 0.04)	12	0.724	0.6778	0.6925
LM	Unidentified taxon 3	Unidentified taxon 6	4.08426	0.00129066	0.0562	(0.02, 0.1)	13	2.3847	2.2444	2.5289
LM	Unidentified taxon 3	N. medogensis	0.80996	0.43254	0.0135	(-0.05, 0.08)	13	0.4729	0.4451	0.6084
LM	Unidentified taxon 3	N. fuscus	-6.35366	9.57403e-06	-0.0938	(-0.13, -0.06)	16	-3.072	-2.9257	-4.2194
LM	Unidentified taxon 3	N. linzhiensis	4.12455	0.000900344	0.059	(0.02, 0.1)	15	2.0933	1.9868	2.6555
LM	Unidentified taxon 3	N. clarkei	-1.50056	0.15736	-0.0223	(-0.07, 0.03)	13	-0.8761	-0.8246	-1.0041
LM	Unidentified taxon 3	Unidentified taxon 4	3.04049	0.0094717	0.0397	(0.01, 0.07)	13	1.7753	1.6708	1.7861
LM	N. nyalamensis	N. leucurus	-7.60319	6.30468e-06	-0.1079	(-0.14, -0.08)	12	-4.1062	-3.8441	-4.2946
LM	N. nyalamensis	Unidentified taxon 5	-4.07003	0.00474903	-0.0656	(-0.1, -0.03)	7	-2.8779	-2.5582	-2.6117
LM	N. nyalamensis	Unidentified taxon 6	-1.47281	0.179023	-0.0248	(-0.07, 0.02)	8	-0.9507	-0.8587	-0.9867
LM	N. nyalamensis	N. medogensis	-3.14405	0.0137211	-0.0675	(-0.13, -0.0)	8	-2.0295	-1.8331	-2.6861
LM	N. nyalamensis	N. fuscus	-9.09401	1.89329e-06	-0.1747	(-0.22, -0.13)	11	-5.0594	-4.7065	-6.9581
LM	N. nyalamensis	N. linzhiensis	-1.19504	0.259643	-0.022	(-0.06, 0.02)	10	-0.69	-0.6369	-0.8747
LM	N. nyalamensis	N. clarkei	-5.55105	0.00054031	-0.1033	(-0.15, -0.05)	8	-3.5832	-3.2364	-4.113
LM	N. nyalamensis	Unidentified taxon 4	-2.6349	0.0299493	-0.0413	(-0.08, -0.01)	8	-1.7008	-1.5362	-1.644
LM	N. irene	Unidentified taxon 6	-4.81238	0.000162554	-0.1441	(-0.19, -0.1)	17	-2.7081	-2.5868	-2.5179
LM	N. irene	N. medogensis	-6.02829	1.35629e-05	-0.1868	(-0.25, -0.12)	17	-3.3923	-3.2404	-3.2638
LM	N. irene	N. fuscus	-12.1607	1.07438e-10	-0.294	(-0.34, -0.25)	20	-5.5664	-5.355	-5.1386
LM	N. irene	N. linzhiensis	-5.54655	2.38077e-05	-0.1413	(-0.19, -0.1)	19	-2.6792	-2.5721	-2.4688
LM	N. irene	N. clarkei	-7.34272	1.14923e-06	-0.2226	(-0.27, -0.17)	17	-4.132	-3.947	-3.89
LM	N. irene	Unidentified taxon 4	-5.40432	4.74538e-05	-0.1606	(-0.2, -0.12)	17	-3.0412	-2.905	-2.8064
LM	N. leucurus	Unidentified taxon 5	2.50095	0.033809	0.0423	(0.01, 0.07)	9	1.6932	1.548	1.5619
LM	N. leucurus	Unidentified taxon 6	4.98465	0.000549635	0.0831	(0.04, 0.12)	10	3.0525	2.8177	3.0701
LM	N. leucurus	N. medogensis	2.00623	0.0726301	0.0404	(-0.02, 0.11)	10	1.2286	1.1341	1.4928
LM	N. leucurus	N. fuscus	-3.79305	0.00223667	-0.0669	(-0.11, -0.03)	13	-1.9631	-1.8476	-2.472
LM	N. leucurus	N. linzhiensis	5.00659	0.000305919	0.0859	(0.04, 0.13)	12	2.7039	2.5313	3.1741
LM	N. leucurus	N. clarkei	0.253668	0.804891	0.0046	(-0.05, 0.05)	10	0.1553	0.1434	0.1685
LM	N. leucurus	Unidentified taxon 4	4.20413	0.00181677	0.0666	(0.03, 0.1)	10	2.5745	2.3765	2.4601
LM	Unidentified taxon 5	Unidentified taxon 6	2.27273	0.0721918	0.0408	(-0.0, 0.08)	5	1.7358	1.4617	2.6279
LM	Unidentified taxon 5	N. medogensis	-0.0696759	0.947152	-0.0019	(-0.07, 0.06)	5	-0.0532	-0.0448	-0.1204
LM	Unidentified taxon 5	N. fuscus	-4.37648	0.00235989	-0.1092	(-0.15, -0.07)	8	-3.0201	-2.7278	-7.0288
LM	Unidentified taxon 5	N. linzhiensis	1.88918	0.100797	0.0436	(0.0, 0.09)	7	1.3359	1.1874	2.809
LM	Unidentified taxon 5	N. clarkei	-1.75038	0.140453	-0.0377	(-0.09, 0.01)	5	-1.3369	-1.1258	-2.4278
LM	Unidentified taxon 5	Unidentified taxon 4	1.57438	0.176216	0.0243	(-0.01, 0.06)	5	1.2025	1.0126	1.565
LM	Unidentified taxon 6	N. medogensis	-1.6564	0.148718	-0.0427	(-0.11, 0.02)	6	-1.1713	-1.0185	-1.5477
LM	Unidentified taxon 6	N. fuscus	-6.48531	0.000113373	-0.15	(-0.2, -0.1)	9	-4.0649	-3.7165	-5.4381
LM	Unidentified taxon 6	N. linzhiensis	0.128069	0.901255	0.0028	(-0.04, 0.05)	8	0.0827	0.0747	0.102
LM	Unidentified taxon 6	N. clarkei	-3.57869	0.0116615	-0.0785	(-0.13, -0.02)	6	-2.5305	-2.2004	-2.8471
LM	Unidentified taxon 6	Unidentified taxon 4	-0.922525	0.391841	-0.0165	(-0.06, 0.03)	6	-0.6523	-0.5672	-0.5986
LM	N. medogensis	N. fuscus	-4.10427	0.00265967	-0.1073	(-0.17, -0.04)	9	-2.5725	-2.352	-2.4645
LM	N. medogensis	N. linzhiensis	1.77108	0.114498	0.0455	(-0.02, 0.11)	8	1.1432	1.0326	1.045
LM	N. medogensis	N. clarkei	-1.29559	0.242726	-0.0358	(-0.1, 0.03)	6	-0.9161	-0.7966	-0.8231
LM	N. medogensis	Unidentified taxon 4	1.06513	0.327789	0.0262	(-0.03, 0.09)	6	0.7532	0.6549	0.6012
LM	N. fuscus	N. linzhiensis	6.99544	2.28314e-05	0.1528	(0.11, 0.2)	11	3.8919	3.6204	3.7482
LM	N. fuscus	N. clarkei	2.94745	0.0162882	0.0715	(0.02, 0.13)	9	1.8474	1.6891	1.753
LM	N. fuscus	Unidentified taxon 4	5.94925	0.00021554	0.1335	(0.09, 0.18)	9	3.7289	3.4093	3.2742
LM	N. linzhiensis	N. clarkei	-3.48148	0.00830154	-0.0813	(-0.14, -0.03)	8	-2.2473	-2.0298	-2.1763
LM	N. linzhiensis	Unidentified taxon 4	-0.915893	0.386499	-0.0193	(-0.06, 0.02)	8	-0.5912	-0.534	-0.517
LM	N. clarkei	Unidentified taxon 4	3.0212	0.023361	0.062	(0.01, 0.11)	6	2.1363	1.8577	1.8168
OLLI	N. forresti	Unidentified taxon 1	-1.7008	0.123193	-0.0511	(-0.12, 0.01)	9	-1.0299	-0.9416	-1.3548
OLLI	N. forresti	Unidentified taxon 2	-0.922657	0.37791	-0.0306	(-0.1, 0.04)	10	-0.5403	-0.4987	-0.8128
OLLI	N. forresti	N. sikimensis	1.20371	0.263109	0.038	(-0.03, 0.11)	8	0.7613	0.6876	1.0083
OLLI	N. forresti	Unidentified taxon 3	-3.36883	0.00458875	-0.0915	(-0.14, -0.04)	14	-1.817	-1.7179	-2.4291
OLLI	N. forresti	N. nyalamensis	1.2523	0.242023	0.0383	(-0.03, 0.11)	9	0.7583	0.6933	1.0157
OLLI	N. forresti	N. irene	3.33646	0.00367322	0.204	(0.12, 0.28)	18	1.7229	1.6501	5.4142
OLLI	N. forresti	N. leucurus	-4.4691	0.000948301	-0.0968	(-0.15, -0.05)	11	-2.5478	-2.37	-2.568
OLLI	N. forresti	Unidentified taxon 5	-1.51199	0.181292	-0.0457	(-0.14, 0.05)	6	-1.1042	-0.9602	-1.2126
OLLI	N. forresti	Unidentified taxon 6	-1.4556	0.188839	-0.0298	(-0.08, 0.02)	7	-0.9764	-0.868	-0.7916
OLLI	N. forresti	N. medogensis	-3.95435	0.00550128	-0.0924	(-0.15, -0.04)	7	-2.6527	-2.3579	-2.4512
OLLI	N. forresti	N. fuscus	-9.47159	2.6084e-06	-0.1899	(-0.24, -0.14)	10	-5.546	-5.1194	-5.04
OLLI	N. forresti	N. linzhiensis	1.41689	0.190187	0.035	(-0.02, 0.09)	9	0.858	0.7844	0.9282
OLLI	N. forresti	N. clarkei	-1.53281	0.169188	-0.048	(-0.13, 0.04)	7	-1.0282	-0.914	-1.2732
OLLI	N. forresti	Unidentified taxon 4	0.965873	0.366283	0.0216	(-0.03, 0.07)	7	0.6479	0.5759	0.5722
OLLI	Unidentified taxon 1	Unidentified taxon 2	0.587873	0.56849	0.0204	(-0.06, 0.1)	11	0.3271	0.3042	0.3562
OLLI	Unidentified taxon 1	N. sikimensis	2.51862	0.0328432	0.0891	(0.01, 0.17)	9	1.5251	1.3944	1.5531
OLLI	Unidentified taxon 1	Unidentified taxon 3	-1.43587	0.171564	-0.0405	(-0.1, 0.02)	15	-0.7287	-0.6917	-0.706
OLLI	Unidentified taxon 1	N. nyalamensis	2.66584	0.023661	0.0893	(0.01, 0.16)	10	1.5391	1.4207	1.558
OLLI	Unidentified taxon 1	N. irene	4.48696	0.000252549	0.2551	(0.17, 0.34)	19	2.1674	2.0807	4.4489
OLLI	Unidentified taxon 1	N. leucurus	-1.79706	0.0975205	-0.0457	(-0.11, 0.02)	12	-0.9705	-0.9086	-0.7973
OLLI	Unidentified taxon 1	Unidentified taxon 5	0.138312	0.893889	0.0054	(-0.09, 0.1)	7	0.0978	0.0869	0.0935
OLLI	Unidentified taxon 1	N. medogensis	-1.30493	0.228199	-0.0413	(-0.11, 0.02)	8	-0.8423	-0.7608	-0.7205
OLLI	Unidentified taxon 1	N. fuscus	-5.52096	0.000180455	-0.1389	(-0.2, -0.08)	11	-3.0716	-2.8573	-2.422
OLLI	Unidentified taxon 1	N. linzhiensis	2.93847	0.0148242	0.086	(0.02, 0.15)	10	1.6965	1.566	1.5005
OLLI	Unidentified taxon 1	N. clarkei	0.0836515	0.935389	0.0031	(-0.08, 0.09)	8	0.054	0.0488	0.0537
OLLI	Unidentified taxon 2	N. sikimensis	1.83685	0.0960933	0.0686	(-0.01, 0.15)	10	1.0755	0.9928	1.0333
OLLI	Unidentified taxon 2	Unidentified taxon 3	-2.12338	0.0496681	-0.0609	(-0.13, 0.01)	16	-1.0266	-0.9778	-0.9171
OLLI	Unidentified taxon 2	N. nyalamensis	1.96471	0.0752082	0.0689	(-0.01, 0.15)	11	1.0931	1.0168	1.0375
OLLI	Unidentified taxon 2	N. irene	4.38628	0.000285203	0.2347	(0.15, 0.32)	20	2.0078	1.9315	3.5334
OLLI	Unidentified taxon 2	N. leucurus	-2.40682	0.0316779	-0.0661	(-0.13, -0.0)	13	-1.2456	-1.1724	-0.9959
OLLI	Unidentified taxon 2	Unidentified taxon 5	-0.350363	0.735112	-0.0151	(-0.11, 0.08)	8	-0.2418	-0.2184	-0.2268
OLLI	Unidentified taxon 2	Unidentified taxon 6	0.023105	0.982071	0.0008	(-0.06, 0.06)	9	0.0145	0.0132	0.012
OLLI	Unidentified taxon 2	N. medogensis	-1.72721	0.118201	-0.0617	(-0.13, 0.0)	9	-1.0826	-0.9898	-0.9296
OLLI	Unidentified taxon 2	N. fuscus	-5.72554	9.52238e-05	-0.1593	(-0.22, -0.1)	12	-3.0604	-2.8651	-2.3986
OLLI	Unidentified taxon 2	N. linzhiensis	2.06881	0.0629025	0.0656	(-0.0, 0.13)	11	1.151	1.0707	0.9879
OLLI	Unidentified taxon 2	N. clarkei	-0.437465	0.672084	-0.0173	(-0.11, 0.07)	9	-0.2742	-0.2507	-0.2612
OLLI	Unidentified taxon 2	Unidentified taxon 4	1.47884	0.173308	0.0522	(-0.01, 0.12)	9	0.9269	0.8475	0.7859
OLLI	N. sikimensis	Unidentified taxon 3	-4.27914	0.000763766	-0.1295	(-0.2, -0.06)	14	-2.308	-2.1821	-2.1704
OLLI	N. sikimensis	N. nyalamensis	0.0078015	0.993946	0.0003	(-0.08, 0.08)	9	0.0047	0.0043	0.0047
OLLI	N. sikimensis	N. irene	2.6702	0.0156074	0.166	(0.07, 0.26)	18	1.3789	1.3206	2.7821
OLLI	N. sikimensis	N. leucurus	-5.01559	0.000392763	-0.1348	(-0.21, -0.06)	11	-2.8593	-2.6598	-2.2582
OLLI	N. sikimensis	Unidentified taxon 5	-2.04498	0.086843	-0.0837	(-0.18, 0.01)	6	-1.4934	-1.2986	-1.4023
OLLI	N. sikimensis	Unidentified taxon 6	-2.17697	0.0659349	-0.0678	(-0.14, 0.01)	7	-1.4604	-1.2981	-1.1365
OLLI	N. sikimensis	N. medogensis	-3.93719	0.00562359	-0.1304	(-0.21, -0.06)	7	-2.6411	-2.3477	-2.1844
OLLI	N. sikimensis	N. fuscus	-8.64059	5.96032e-06	-0.2279	(-0.3, -0.16)	10	-5.0594	-4.6702	-3.8191
OLLI	N. sikimensis	N. linzhiensis	-0.0973887	0.924552	-0.003	(-0.08, 0.07)	9	-0.059	-0.0539	-0.0505
OLLI	N. sikimensis	N. clarkei	-2.19763	0.0639541	-0.086	(-0.18, 0.01)	7	-1.4742	-1.3104	-1.4406
OLLI	N. sikimensis	Unidentified taxon 4	-0.507256	0.627561	-0.0164	(-0.09, 0.06)	7	-0.3403	-0.3025	-0.2753
OLLI	Unidentified taxon 3	N. nyalamensis	4.5646	0.000372241	0.1298	(0.06, 0.19)	15	2.3166	2.1988	2.3759
OLLI	Unidentified taxon 3	N. leucurus	-0.232157	0.819188	-0.0052	(-0.05, 0.04)	17	-0.1079	-0.103	-0.0958
OLLI	Unidentified taxon 3	Unidentified taxon 5	1.31368	0.213517	0.0458	(-0.05, 0.14)	12	0.8556	0.801	0.8391
OLLI	Unidentified taxon 3	Unidentified taxon 6	2.17457	0.0487173	0.0617	(0.02, 0.1)	13	1.2697	1.195	1.1294
OLLI	Unidentified taxon 3	N. medogensis	-0.0284397	0.977743	-0.0008	(-0.05, 0.05)	13	-0.0166	-0.0156	-0.0152
OLLI	Unidentified taxon 3	N. fuscus	-4.29621	0.000555033	-0.0984	(-0.14, -0.06)	16	-2.0772	-1.9783	-1.8008
OLLI	Unidentified taxon 3	N. linzhiensis	4.88073	0.000199716	0.1265	(0.07, 0.18)	15	2.4771	2.3511	2.3156
OLLI	Unidentified taxon 3	N. clarkei	1.35499	0.198501	0.0436	(-0.04, 0.13)	13	0.7911	0.7446	0.7973
OLLI	Unidentified taxon 3	Unidentified taxon 4	3.90895	0.00179551	0.1131	(0.07, 0.16)	13	2.2823	2.1481	2.0701
OLLI	N. nyalamensis	N. irene	2.91116	0.00895623	0.1658	(0.08, 0.25)	19	1.4062	1.35	2.8222
OLLI	N. nyalamensis	N. leucurus	-5.22948	0.000211398	-0.1351	(-0.2, -0.07)	12	-2.8242	-2.644	-2.2993
OLLI	N. nyalamensis	Unidentified taxon 5	-2.12583	0.0711066	-0.084	(-0.18, 0.01)	7	-1.5032	-1.3362	-1.4297
OLLI	N. nyalamensis	Unidentified taxon 6	-2.2181	0.0573521	-0.0681	(-0.13, -0.01)	8	-1.4318	-1.2932	-1.1596
OLLI	N. nyalamensis	N. medogensis	-4.04224	0.00372411	-0.1307	(-0.2, -0.06)	8	-2.6093	-2.3567	-2.2244
OLLI	N. nyalamensis	N. fuscus	-8.91315	2.30453e-06	-0.2282	(-0.29, -0.17)	11	-4.9588	-4.6129	-3.8854
OLLI	N. nyalamensis	N. linzhiensis	-0.110792	0.913974	-0.0033	(-0.07, 0.06)	10	-0.064	-0.059	-0.0561
OLLI	N. nyalamensis	N. clarkei	-2.30828	0.0498224	-0.0863	(-0.17, 0.0)	8	-1.49	-1.3458	-1.4685
OLLI	N. nyalamensis	Unidentified taxon 4	-0.526748	0.612657	-0.0167	(-0.08, 0.05)	8	-0.34	-0.3071	-0.2845
OLLI	N. irene	Unidentified taxon 5	-3.15042	0.0061898	-0.2497	(-0.35, -0.15)	16	-1.9925	-1.8976	-1.8811
OLLI	N. irene	N. medogensis	-4.34738	0.00043799	-0.2964	(-0.38, -0.22)	17	-2.4464	-2.3369	-2.2327
OLLI	N. irene	N. linzhiensis	-3.01487	0.00712311	-0.1691	(-0.25, -0.09)	19	-1.4563	-1.3981	-1.2734
OLLI	N. irene	N. clarkei	-3.64725	0.00199358	-0.252	(-0.35, -0.16)	17	-2.0524	-1.9605	-1.8983
OLLI	N. irene	Unidentified taxon 4	-2.68021	0.0158144	-0.1825	(-0.26, -0.1)	17	-1.5082	-1.4407	-1.3744
OLLI	N. leucurus	Unidentified taxon 5	1.86151	0.0955837	0.0511	(-0.05, 0.15)	9	1.2602	1.1522	1.3388
OLLI	N. leucurus	Unidentified taxon 6	3.28946	0.0081574	0.0669	(0.03, 0.1)	10	2.0144	1.8594	1.7545
OLLI	N. leucurus	N. medogensis	0.19944	0.845916	0.0044	(-0.04, 0.05)	10	0.1221	0.1127	0.1154
OLLI	N. leucurus	N. fuscus	-5.09298	0.000206266	-0.0932	(-0.13, -0.05)	13	-2.6359	-2.4808	-2.4416
OLLI	N. leucurus	N. linzhiensis	6.05659	5.70092e-05	0.1318	(0.08, 0.18)	12	3.2709	3.0622	3.4533
OLLI	N. leucurus	N. clarkei	1.79303	0.103217	0.0488	(-0.03, 0.13)	10	1.098	1.0135	1.2789
OLLI	N. leucurus	Unidentified taxon 4	5.51825	0.000255177	0.1183	(0.08, 0.16)	10	3.3792	3.1193	3.1016
OLLI	Unidentified taxon 5	Unidentified taxon 6	0.629162	0.556865	0.0159	(-0.09, 0.12)	5	0.4805	0.4047	0.3309
OLLI	Unidentified taxon 5	N. medogensis	-1.5883	0.173085	-0.0467	(-0.14, 0.05)	5	-1.2131	-1.0215	-0.9738
OLLI	Unidentified taxon 5	N. fuscus	-5.73064	0.000438634	-0.1442	(-0.24, -0.04)	8	-3.9545	-3.5718	-3.0092
OLLI	Unidentified taxon 5	N. linzhiensis	2.56265	0.0374067	0.0807	(-0.01, 0.17)	7	1.8121	1.6107	1.6831
OLLI	Unidentified taxon 5	N. clarkei	-0.0561761	0.957377	-0.0023	(-0.1, 0.1)	5	-0.0429	-0.0361	-0.0476
OLLI	Unidentified taxon 5	Unidentified taxon 4	2.41138	0.0607604	0.0673	(-0.03, 0.17)	5	1.8417	1.5509	1.4033
OLLI	Unidentified taxon 6	N. medogensis	-3.58036	0.0116381	-0.0625	(-0.11, -0.02)	6	-2.5317	-2.2015	-3.7074
OLLI	Unidentified taxon 6	N. fuscus	-9.22407	6.97906e-06	-0.1601	(-0.19, -0.13)	9	-5.7815	-5.2859	-9.4909
OLLI	Unidentified taxon 6	N. linzhiensis	2.82115	0.0224541	0.0648	(0.02, 0.11)	8	1.821	1.6448	3.8423
OLLI	Unidentified taxon 6	N. clarkei	-0.615969	0.56054	-0.0181	(-0.09, 0.05)	6	-0.4356	-0.3787	-1.0757
OLLI	Unidentified taxon 6	Unidentified taxon 4	3.29071	0.0165991	0.0514	(0.01, 0.09)	6	2.3269	2.0234	3.047
OLLI	N. medogensis	N. fuscus	-4.96219	0.000778182	-0.0976	(-0.14, -0.05)	9	-3.1102	-2.8436	-3.1891
OLLI	N. medogensis	N. linzhiensis	5.07553	0.00095842	0.1274	(0.07, 0.18)	8	3.2762	2.9592	4.163
OLLI	N. medogensis	N. clarkei	1.38282	0.215984	0.0444	(-0.03, 0.12)	6	0.9778	0.8503	1.4511
OLLI	N. medogensis	Unidentified taxon 4	5.64913	0.00132001	0.1139	(0.06, 0.16)	6	3.9945	3.4735	3.7244
OLLI	N. fuscus	N. linzhiensis	10.8297	3.31506e-07	0.2249	(0.18, 0.27)	11	6.0251	5.6048	7.0842
OLLI	N. fuscus	N. clarkei	5.4385	0.000411787	0.142	(0.06, 0.23)	9	3.4088	3.1166	4.4712
OLLI	N. fuscus	Unidentified taxon 4	11.2328	1.34902e-06	0.2115	(0.17, 0.25)	9	7.0405	6.437	6.6616
OLLI	N. linzhiensis	N. clarkei	-2.64832	0.0293322	-0.083	(-0.17, 0.0)	8	-1.7095	-1.544	-1.9256
OLLI	N. linzhiensis	Unidentified taxon 4	-0.55168	0.596237	-0.0134	(-0.06, 0.04)	8	-0.3561	-0.3216	-0.3114
OLLI	N. clarkei	Unidentified taxon 4	2.2335	0.0669431	0.0695	(-0.01, 0.15)	6	1.5793	1.3733	1.2319

## Sheet: Supplementary Data 8
Intra-species distances of 13 mitochondrial protein-coding genes.
#group	ATP6					ATP8					COX1					COX2					COX3					CYTB					ND1					ND2					ND3					ND4
	Min.	Max.	Ave.	Med.	Std.	Min.	Max.	Ave.	Med.	Std.	Min.	Max.	Ave.	Med.	Std.	Min.	Max.	Ave.	Med.	Std.	Min.	Max.	Ave.	Med.	Std.	Min.	Max.	Ave.	Med.	Std.	Min.	Max.	Ave.	Med.	Std.	Min.	Max.	Ave.	Med.	Std.	Min.	Max.	Ave.	Med.	Std.	Min.	Max.	Ave.	Med.
Alexandromys fortis	0.00147711	0.00147711	0.00147711	0.00147711	0	0	0	0	0	0	0.0012987	0.0012987	0.0012987	0.0012987	0	0.00590849	0.00590849	0.00590849	0.00590849	0	0.0013245	0.0013245	0.0013245	0.0013245	0	0.002002	0.002002	0.002002	0.002002	0	0.00209946	0.00209946	0.00209946	0.00209946	0	0.00194175	0.00194175	0.00194175	0.00194175	0	0.00295859	0.00295859	0.00295859	0.00295859	0	0.00145455	0.00145455	0.00145455	0.00145455
Alexandromys limnophilus	0	0.00593479	0.00395653	0.00593479	0.00306471	0.00500004	0.0151527	0.0100678	0.0100506	0.00454042	0.0012987	0.00587091	0.00390997	0.00456029	0.00210589	0.00590849	0.0164194	0.0119072	0.0133937	0.00483958	0.0053192	0.0147662	0.0107114	0.0120488	0.00434997	0.00401206	0.0121226	0.00941906	0.0121226	0.00418824	0.00315458	0.0159758	0.0113417	0.0148947	0.00636012	0.00389107	0.0117652	0.00782299	0.00781266	0.00352145	0	0.00892881	0.00595254	0.00892881	0.00461082	0.000726612	0.0080388	0.00535724	0.00730632
Alexandromys maximowiczii	0.00890885	0.00890885	0.00890885	0.00890885	0	0.00500004	0.00500004	0.00500004	0.00500004	0	0.00783849	0.00783849	0.00783849	0.00783849	0	0.00888912	0.00888912	0.00888912	0.00888912	0	0.0134056	0.0134056	0.0134056	0.0134056	0	0.00704237	0.00704237	0.00704237	0.00704237	0	0.0105936	0.0105936	0.0105936	0.0105936	0	0.0117652	0.0117652	0.0117652	0.0117652	0	0.0119119	0.0119119	0.0119119	0.0119119	0	0.00657904	0.00657904	0.00657904	0.00657904
Lasiopodomys brandtii	0	0	0	0	0	0	0	0	0	0	0.0012987	0.0012987	0.0012987	0.0012987	0	0	0	0	0	0	0.0013245	0.0013245	0.0013245	0.0013245	0	0.002002	0.002002	0.002002	0.002002	0	0.00104932	0.00104932	0.00104932	0.00104932	0	0.00291546	0.00291546	0.00291546	0.00291546	0	0.00295859	0.00295859	0.00295859	0.00295859	0	0.00145455	0.00145455	0.00145455	0.00145455
Lasiopodomys gregalis	0.0256532	0.0256532	0.0256532	0.0256532	0	0.0151527	0.0151527	0.0151527	0.0151527	0	0.0124609	0.0124609	0.0124609	0.0124609	0	0.00738728	0.00738728	0.00738728	0.00738728	0	0.0106826	0.0106826	0.0106826	0.0106826	0	0.0213912	0.0213912	0.0213912	0.0213912	0	0.0181096	0.0181096	0.0181096	0.0181096	0	0.0197133	0.0197133	0.0197133	0.0197133	0	0.0119409	0.0119409	0.0119409	0.0119409	0	0.0229876	0.0229876	0.0229876	0.0229876
Microtus agrestis	NA.	NA.	NA.	NA.	NA.	NA.	NA.	NA.	NA.	NA.	NA.	NA.	NA.	NA.	NA.	NA.	NA.	NA.	NA.	NA.	NA.	NA.	NA.	NA.	NA.	NA.	NA.	NA.	NA.	NA.	NA.	NA.	NA.	NA.	NA.	NA.	NA.	NA.	NA.	NA.	NA.	NA.	NA.	NA.	NA.	NA.	NA.	NA.	NA.
Microtus ilaeus	NA.	NA.	NA.	NA.	NA.	NA.	NA.	NA.	NA.	NA.	NA.	NA.	NA.	NA.	NA.	NA.	NA.	NA.	NA.	NA.	NA.	NA.	NA.	NA.	NA.	NA.	NA.	NA.	NA.	NA.	NA.	NA.	NA.	NA.	NA.	NA.	NA.	NA.	NA.	NA.	NA.	NA.	NA.	NA.	NA.	NA.	NA.	NA.	NA.
Unidentified taxon 4	0.00892881	0.00892881	0.00892881	0.00892881	0	0.0151527	0.0151527	0.0151527	0.0151527	0	0.0098235	0.0098235	0.0098235	0.0098235	0	0.0118716	0.0118716	0.0118716	0.0118716	0	0.0230081	0.0230081	0.0230081	0.0230081	0	0.0141853	0.0141853	0.0141853	0.0141853	0	0.0137795	0.0137795	0.0137795	0.0137795	0	0.0117544	0.0117544	0.0117544	0.0117544	0	0.0179725	0.0179725	0.0179725	0.0179725	0	0.0199619	0.0199619	0.0199619	0.0199619
Unidentified taxon 5	0	0	0	0	0	0	0	0	0	0	0	0	0	0	0	0	0	0	0	0	0	0	0	0	0	0	0	0	0	0	0	0	0	0	0	0	0	0	0	0	0	0	0	0	0	0	0	0	0
Unidentified taxon 6	0.0149712	0.0149712	0.0149712	0.0149712	0	0.0203074	0.0203074	0.0203074	0.0203074	0	0.0144655	0.0144655	0.0144655	0.0144655	0	0.0103861	0.0103861	0.0103861	0.0103861	0	0.0147477	0.0147477	0.0147477	0.0147477	0	0.0100626	0.0100626	0.0100626	0.0100626	0	0.0116539	0.0116539	0.0116539	0.0116539	0	0.0157212	0.0157212	0.0157212	0.0157212	0	0.01802	0.01802	0.01802	0.01802	0	0.0207299	0.0207299	0.0207299	0.0207299
Neodon clarkei	NA.	NA.	NA.	NA.	NA.	NA.	NA.	NA.	NA.	NA.	NA.	NA.	NA.	NA.	NA.	NA.	NA.	NA.	NA.	NA.	NA.	NA.	NA.	NA.	NA.	NA.	NA.	NA.	NA.	NA.	NA.	NA.	NA.	NA.	NA.	NA.	NA.	NA.	NA.	NA.	NA.	NA.	NA.	NA.	NA.	NA.	NA.	NA.	NA.
Neodon forresti	0	0	0	0	0	0	0	0	0	0	0	0	0	0	0	0	0	0	0	0	0	0	0	0	0	0	0	0	0	0	0	0	0	0	0	0	0	0	0	0	0	0	0	0	0	0	0	0	0
Neodon fuscus	NA.	NA.	NA.	NA.	NA.	NA.	NA.	NA.	NA.	NA.	NA.	NA.	NA.	NA.	NA.	NA.	NA.	NA.	NA.	NA.	NA.	NA.	NA.	NA.	NA.	NA.	NA.	NA.	NA.	NA.	NA.	NA.	NA.	NA.	NA.	NA.	NA.	NA.	NA.	NA.	NA.	NA.	NA.	NA.	NA.	NA.	NA.	NA.	NA.
Neodon irene	0.0195514	0.0195514	0.0195514	0.0195514	0	0	0	0	0	0	0.0157832	0.0157832	0.0157832	0.0157832	0	0.0118876	0.0118876	0.0118876	0.0118876	0	0.0013245	0.0013245	0.0013245	0.0013245	0	0.0297339	0.0297339	0.0297339	0.0297339	0	0.0191791	0.0191791	0.0191791	0.0191791	0	0.0197466	0.0197466	0.0197466	0.0197466	0	0.0179725	0.0179725	0.0179725	0.0179725	0	0.0237321	0.0237321	0.0237321	0.0237321
Neodon leucurus	NA.	NA.	NA.	NA.	NA.	NA.	NA.	NA.	NA.	NA.	NA.	NA.	NA.	NA.	NA.	NA.	NA.	NA.	NA.	NA.	NA.	NA.	NA.	NA.	NA.	NA.	NA.	NA.	NA.	NA.	NA.	NA.	NA.	NA.	NA.	NA.	NA.	NA.	NA.	NA.	NA.	NA.	NA.	NA.	NA.	NA.	NA.	NA.	NA.
Unidentified taxon 3	0.00295859	0.00295859	0.00295859	0.00295859	0	0	0	0	0	0	0.00260079	0.00260079	0.00260079	0.00260079	0	0.00888912	0.00888912	0.00888912	0.00888912	0	0.00531345	0.00531345	0.00531345	0.00531345	0	0	0	0	0	0	0.00738493	0.00738493	0.00738493	0.00738493	0	0.00878999	0.00878999	0.00878999	0.00878999	0	0	0	0	0	0	0.00878539	0.00878539	0.00878539	0.00878539
Neodon linzhiensis	0.00295859	0.00295859	0.00295859	0.00295859	0	0.00499379	0.00499379	0.00499379	0.00499379	0	0.00194932	0.00194932	0.00194932	0.00194932	0	0	0	0	0	0	0.0013245	0.0013245	0.0013245	0.0013245	0	0.00502012	0.00502012	0.00502012	0.00502012	0	0.00315458	0.00315458	0.00315458	0.00315458	0	0.000969932	0.000969932	0.000969932	0.000969932	0	0.00295859	0.00295859	0.00295859	0.00295859	0	0.000726744	0.000726744	0.000726744	0.000726744
Neodon medogensis	0.00147711	0.00147711	0.00147711	0.00147711	0	0	0	0	0	0	0.00194932	0.00194932	0.00194932	0.00194932	0	0	0	0	0	0	0.00397879	0.00397879	0.00397879	0.00397879	0	0.001	0.001	0.001	0.001	0	0.00209946	0.00209946	0.00209946	0.00209946	0	0	0	0	0	0	0	0	0	0	0	0.00218341	0.00218341	0.00218341	0.00218341
Unidentified taxon 1	0	0.00742956	0.00444802	0.00518358	0.00254995	0	0.0100506	0.00702531	0.00752532	0.00342627	0	0.00456029	0.00221313	0.0012987	0.00187237	0	0.00442481	0.00265358	0.00294552	0.00188984	0.00132407	0.0161101	0.00963612	0.0113722	0.00507847	0	0.0111011	0.0066456	0.00704237	0.00356396	0	0.0116539	0.00549536	0.00368257	0.0044509	0	0.00878999	0.00428562	0.00437781	0.00250277	0	0.014933	0.00654079	0.00593479	0.00450154	0	0.00510953	0.00350336	0.00510953
Neodon nyalamensis	0	0	0	0	0	0.00500004	0.00500004	0.00500004	0.00500004	0	0.00259941	0.00259941	0.00259941	0.00259941	0	0.00147059	0.00147059	0.00147059	0.00147059	0	0.0013245	0.0013245	0.0013245	0.0013245	0	0.00300602	0.00300602	0.00300602	0.00300602	0	0.00315458	0.00315458	0.00315458	0.00315458	0	0.00291333	0.00291333	0.00291333	0.00291333	0	0.00593479	0.00593479	0.00593479	0.00593479	0	0	0	0	0
Unidentified taxon 2	NA.	NA.	NA.	NA.	NA.	NA.	NA.	NA.	NA.	NA.	NA.	NA.	NA.	NA.	NA.	NA.	NA.	NA.	NA.	NA.	NA.	NA.	NA.	NA.	NA.	NA.	NA.	NA.	NA.	NA.	NA.	NA.	NA.	NA.	NA.	NA.	NA.	NA.	NA.	NA.	NA.	NA.	NA.	NA.	NA.	NA.	NA.	NA.	NA.
Neodon sikimensis	0.00147711	0.0788842	0.0521547	0.0747294	0.0358446	0	0.0746248	0.0497499	0.0746248	0.0367427	0.000648929	0.0778261	0.052252	0.0767006	0.0366888	0.00147059	0.077223	0.0495823	0.0679407	0.0335931	0	0.0854199	0.0575035	0.0824231	0.0391442	0.00200075	0.0756866	0.0520248	0.0733627	0.0333651	0.00104932	0.0860431	0.0579474	0.0841951	0.0397329	0	0.0957173	0.0636902	0.0934078	0.0456272	0	0.110001	0.0726282	0.106404	0.0525769	0.00291161	0.108503	0.0733522	0.107579
Min., minimum; Max, maximum; Ave., arithmetic mean (“average”) of data; Med., median (middle value) of data; Std., sample standard deviation of data; NA., not available
1. The pairwise genetic distance between specimens is generated with R ape package `dist.dna(a, as.matrix = TRUE)`
2. The average distance within each group is the arithmetic mean of all pairwise distances in the intra-group comparisons.
3. The script used can be found https://github.com/linzhi2013/group_genetic_distance (version 0.0.2)
4. Green backgroup cells, new species reported in this study
[truncated: 16 more columns]

## Sheet: Supplementary Data 9
Congenic inter-species distances of 13 mitochondrial protein-coding genes
group1	group2	ATP6					ATP8					COX1					COX2					COX3					CYTB					ND1					ND2					ND3					ND4
		Min.	Max.	Ave.	Med.	Std.	Min.	Max.	Ave.	Med.	Std.	Min.	Max.	Ave.	Med.	Std.	Min.	Max.	Ave.	Med.	Std.	Min.	Max.	Ave.	Med.	Std.	Min.	Max.	Ave.	Med.	Std.	Min.	Max.	Ave.	Med.	Std.	Min.	Max.	Ave.	Med.	Std.	Min.	Max.	Ave.	Med.	Std.	Min.	Max.	Ave.
Alexandromys fortis	Alexandromys limnophilus	0.1017	0.1107	0.1074	0.1089	0.0037	0.1021	0.1202	0.1121	0.1141	0.0078	0.1045	0.1061	0.1056	0.1061	0.0008	0.1119	0.1155	0.1137	0.1137	0.0019	0.0963	0.0995	0.0976	0.0979	0.0011	0.0885	0.0979	0.0936	0.0931	0.0036	0.1019	0.1083	0.1057	0.107	0.0029	0.1109	0.1109	0.1109	0.1109	0	0.11	0.1173	0.1142	0.1136	0.0026	0.1206	0.1216	0.121
Alexandromys fortis	Alexandromys maximowiczii	0.0928	0.0979	0.0954	0.0954	0.002	0.1998	0.2071	0.2034	0.2034	0.0039	0.106	0.1077	0.1069	0.1069	0.0008	0.1064	0.11	0.1082	0.1082	0.0014	0.0904	0.1048	0.0976	0.0976	0.0069	0.0966	0.1002	0.0984	0.0984	0.0019	0.1125	0.1127	0.1126	0.1126	0.0001	0.1083	0.1131	0.1107	0.1107	0.0025	0.1136	0.1213	0.1174	0.1174	0.0029	0.1395	0.1405	0.14
Alexandromys limnophilus	Alexandromys maximowiczii	0.086	0.098	0.0932	0.093	0.0043	0.1787	0.1927	0.1845	0.1856	0.005	0.1119	0.1159	0.114	0.1139	0.0017	0.1062	0.1097	0.1074	0.1062	0.0018	0.1016	0.1113	0.1067	0.1064	0.0033	0.0939	0.1058	0.0993	0.0999	0.0041	0.122	0.1314	0.1256	0.1253	0.0034	0.1293	0.1355	0.1324	0.1324	0.0027	0.1421	0.1502	0.1468	0.1461	0.0029	0.1259	0.1323	0.1289
Lasiopodomys brandtii	Lasiopodomys gregalis	0.1708	0.1825	0.1767	0.1767	0.0063	0.1718	0.1927	0.1822	0.1822	0.0111	0.1607	0.1651	0.1629	0.1629	0.0019	0.1568	0.1605	0.1586	0.1586	0.002	0.1538	0.1571	0.1554	0.1554	0.0018	0.1819	0.1857	0.1831	0.1824	0.0017	0.197	0.1999	0.1984	0.1984	0.0011	0.1846	0.1886	0.1866	0.1867	0.0016	0.2612	0.2752	0.2682	0.2682	0.0056	0.2192	0.2236	0.2214
Microtus agrestis	Microtus ilaeus	0.1605	0.1605	0.1605	0.1605	0	0.1379	0.1379	0.1379	0.1379	0	0.1443	0.1443	0.1443	0.1443	0	0.1431	0.1431	0.1431	0.1431	0	0.1503	0.1503	0.1503	0.1503	0	0.1415	0.1415	0.1415	0.1415	0	0.1271	0.1271	0.1271	0.1271	0	0.1776	0.1776	0.1776	0.1776	0	0.2066	0.2066	0.2066	0.2066	0	0.1685	0.1685	0.1685
Unidentified taxon 4	Unidentified taxon 5	0.0557	0.0573	0.0565	0.0565	0.0009	0.0519	0.0574	0.0547	0.0547	0.0029	0.0558	0.058	0.0569	0.0569	0.0012	0.0634	0.0651	0.0643	0.0643	0.0009	0.0598	0.0613	0.0605	0.0605	0.0008	0.0633	0.0701	0.0667	0.0667	0.0036	0.055	0.0608	0.0579	0.0579	0.0031	0.0699	0.0733	0.0716	0.0716	0.0018	0.0995	0.0998	0.0997	0.0997	0.0001	0.0886	0.0903	0.0894
Unidentified taxon 4	Unidentified taxon 6	0.0461	0.0526	0.0494	0.0494	0.0025	0.0633	0.0804	0.0718	0.0718	0.0068	0.0473	0.0543	0.0508	0.0508	0.0034	0.0701	0.0752	0.0727	0.0727	0.002	0.0627	0.0672	0.065	0.065	0.0024	0.0621	0.0721	0.0671	0.0671	0.004	0.0608	0.069	0.0649	0.0649	0.0038	0.0722	0.08	0.0766	0.0772	0.0031	0.0723	0.0932	0.0827	0.0827	0.0084	0.0886	0.0989	0.0937
Unidentified taxon 4	Neodon clarkei	0.0492	0.0557	0.0525	0.0525	0.0038	0.0467	0.0521	0.0494	0.0494	0.0032	0.0487	0.0494	0.049	0.049	0.0004	0.07	0.0701	0.0701	0.0701	0	0.0599	0.0614	0.0607	0.0607	0.0009	0.0666	0.0711	0.0688	0.0688	0.0026	0.0726	0.0762	0.0744	0.0744	0.002	0.0777	0.0833	0.0805	0.0805	0.0032	0.0785	0.0855	0.082	0.082	0.0041	0.0759	0.08	0.0779
Unidentified taxon 4	Neodon forresti	0.1311	0.1349	0.133	0.133	0.002	0.1422	0.1488	0.1455	0.1455	0.0035	0.109	0.1122	0.1106	0.1106	0.0017	0.1208	0.121	0.1209	0.1209	0.0001	0.127	0.1286	0.1278	0.1278	0.0009	0.1224	0.1324	0.1274	0.1274	0.0054	0.1479	0.1518	0.1498	0.1498	0.0021	0.1731	0.177	0.1751	0.1751	0.002	0.1781	0.1817	0.1799	0.1799	0.0019	0.1747	0.1779	0.1763
Unidentified taxon 4	Neodon fuscus	0.1446	0.1484	0.1465	0.1465	0.0022	0.1598	0.1598	0.1598	0.1598	0	0.1337	0.1361	0.1349	0.1349	0.0014	0.1467	0.1469	0.1468	0.1468	0.0001	0.1246	0.1279	0.1262	0.1262	0.0019	0.132	0.1371	0.1346	0.1346	0.0029	0.1489	0.1504	0.1497	0.1497	0.0009	0.1786	0.1838	0.1812	0.1812	0.003	0.174	0.1786	0.1763	0.1763	0.0026	0.1702	0.1792	0.1747
Unidentified taxon 4	Neodon irene	0.1279	0.1449	0.1373	0.1383	0.0082	0.1037	0.1098	0.1068	0.1068	0.0033	0.1043	0.1137	0.109	0.109	0.0037	0.1247	0.1343	0.1295	0.1295	0.0037	0.1253	0.1286	0.127	0.127	0.0013	0.1236	0.1352	0.13	0.1306	0.0046	0.1466	0.1559	0.1513	0.1513	0.0038	0.1718	0.1758	0.1738	0.1738	0.0016	0.1853	0.1936	0.1895	0.1895	0.0042	0.1661	0.1774	0.1712
Unidentified taxon 4	Neodon leucurus	0.1631	0.167	0.1651	0.1651	0.0023	0.1674	0.1813	0.1744	0.1744	0.008	0.1291	0.1348	0.132	0.132	0.0033	0.1276	0.1334	0.1305	0.1305	0.0033	0.1051	0.1083	0.1067	0.1067	0.0018	0.1164	0.1189	0.1176	0.1176	0.0014	0.1448	0.1474	0.1461	0.1461	0.0015	0.183	0.1832	0.1831	0.1831	0.0001	0.217	0.2177	0.2174	0.2174	0.0004	0.1803	0.1824	0.1814
Unidentified taxon 4	Unidentified taxon 3	0.1311	0.133	0.1321	0.1321	0.001	0.1286	0.135	0.1318	0.1318	0.0034	0.1164	0.1229	0.1197	0.1196	0.0027	0.1177	0.1251	0.1214	0.1214	0.0028	0.123	0.1315	0.1273	0.1273	0.0033	0.0994	0.1066	0.103	0.103	0.0038	0.1354	0.1369	0.1361	0.136	0.0007	0.1461	0.1511	0.1486	0.1486	0.0021	0.1505	0.151	0.1508	0.1508	0.0002	0.1864	0.1904	0.1879
Unidentified taxon 4	Neodon linzhiensis	0.1519	0.1597	0.1558	0.1558	0.003	0.1229	0.1286	0.1257	0.1257	0.003	0.1162	0.1195	0.1178	0.1178	0.0014	0.1353	0.1373	0.1363	0.1363	0.0011	0.1229	0.1279	0.1254	0.1254	0.002	0.1338	0.1493	0.1416	0.1415	0.0062	0.1597	0.1612	0.1605	0.1605	0.0007	0.1662	0.17	0.1681	0.1681	0.0015	0.2492	0.2547	0.2519	0.2519	0.0029	0.1591	0.1667	0.1629
Unidentified taxon 4	Neodon medogensis	0.0994	0.0994	0.0994	0.0994	0	0.1104	0.1292	0.1198	0.1198	0.0101	0.1062	0.1085	0.1073	0.1073	0.0009	0.1026	0.1045	0.1036	0.1036	0.001	0.1039	0.112	0.1079	0.1079	0.0043	0.1136	0.1247	0.1191	0.1191	0.0053	0.1151	0.1187	0.1169	0.1169	0.0019	0.1317	0.1328	0.1322	0.1322	0.0006	0.125	0.1397	0.1324	0.1324	0.0079	0.1371	0.1416	0.1393
Unidentified taxon 4	Unidentified taxon 1	0.1279	0.1316	0.1298	0.1298	0.0012	0.0922	0.1166	0.1061	0.1043	0.0097	0.0978	0.1048	0.1003	0.1009	0.0022	0.1169	0.1207	0.1188	0.1188	0.002	0.1217	0.1283	0.1244	0.125	0.0022	0.103	0.1152	0.1086	0.1091	0.0041	0.1289	0.1366	0.1337	0.1348	0.0027	0.1405	0.1529	0.1451	0.1441	0.0038	0.1359	0.1475	0.1427	0.1417	0.0041	0.161	0.164	0.1631
Unidentified taxon 4	Neodon nyalamensis	0.144	0.1479	0.1459	0.1459	0.002	0.0922	0.1042	0.0982	0.0982	0.0046	0.1013	0.1075	0.1048	0.1052	0.0025	0.1298	0.1353	0.1325	0.1325	0.0022	0.1116	0.1214	0.1165	0.1165	0.0045	0.1077	0.1224	0.115	0.115	0.0072	0.1499	0.1525	0.1512	0.1512	0.001	0.174	0.1806	0.1773	0.1773	0.0035	0.1541	0.1858	0.1698	0.1697	0.0134	0.1377	0.1433	0.1405
Unidentified taxon 4	Unidentified taxon 2	0.1139	0.1213	0.1176	0.1176	0.0042	0.111	0.1172	0.1141	0.1141	0.0036	0.1084	0.11	0.1092	0.1092	0.0009	0.1164	0.1202	0.1183	0.1183	0.0022	0.1106	0.1122	0.1114	0.1114	0.0009	0.1272	0.1348	0.131	0.131	0.0044	0.1276	0.1316	0.1296	0.1296	0.0023	0.1519	0.1556	0.1537	0.1537	0.0022	0.1103	0.1247	0.1175	0.1175	0.0083	0.1525	0.1536	0.1531
Unidentified taxon 4	Neodon sikimensis	0.1311	0.1469	0.1413	0.1436	0.0057	0.1222	0.1343	0.1283	0.1282	0.0044	0.1101	0.1249	0.1175	0.1175	0.0065	0.1021	0.1279	0.1117	0.1085	0.0089	0.12	0.1296	0.1232	0.1215	0.0037	0.108	0.1231	0.1173	0.1156	0.0051	0.1247	0.1378	0.1324	0.1332	0.0051	0.1454	0.1617	0.1551	0.1567	0.0065	0.1247	0.1619	0.1403	0.1373	0.014	0.1551	0.1657	0.1596
Unidentified taxon 5	Unidentified taxon 6	0.0349	0.0365	0.0357	0.0357	0.0008	0.0254	0.0359	0.0307	0.0307	0.0056	0.0341	0.0369	0.0355	0.0355	0.0015	0.0412	0.0428	0.042	0.042	0.0009	0.0411	0.0425	0.0418	0.0418	0.0007	0.0349	0.0391	0.037	0.037	0.0023	0.039	0.0401	0.0396	0.0396	0.0006	0.0454	0.0475	0.0464	0.0464	0.0011	0.0624	0.0624	0.0624	0.0624	0	0.0525	0.055	0.0537
Unidentified taxon 5	Neodon clarkei	0.0572	0.0572	0.0572	0.0572	0	0.0518	0.0518	0.0518	0.0518	0	0.055	0.055	0.055	0.055	0	0.0734	0.0734	0.0734	0.0734	0	0.0628	0.0628	0.0628	0.0628	0	0.0611	0.0611	0.0611	0.0611	0	0.075	0.075	0.075	0.075	0	0.0666	0.0666	0.0666	0.0666	0	0.0753	0.0753	0.0753	0.0753	0	0.0904	0.0904	0.0904
Unidentified taxon 5	Neodon forresti	0.1425	0.1425	0.1425	0.1425	0	0.1154	0.1154	0.1154	0.1154	0	0.1088	0.1088	0.1088	0.1088	0	0.11	0.11	0.11	0.11	0	0.1132	0.1132	0.1132	0.1132	0	0.1239	0.1239	0.1239	0.1239	0	0.1559	0.1559	0.1559	0.1559	0	0.1641	0.1641	0.1641	0.1641	0	0.19	0.19	0.19	0.19	0	0.1786	0.1786	0.1786
Unidentified taxon 5	Neodon fuscus	0.1473	0.1473	0.1473	0.1473	0	0.1401	0.1401	0.1401	0.1401	0	0.1364	0.1364	0.1364	0.1364	0	0.1336	0.1336	0.1336	0.1336	0	0.1279	0.1279	0.1279	0.1279	0	0.1233	0.1233	0.1233	0.1233	0	0.1488	0.1488	0.1488	0.1488	0	0.1692	0.1692	0.1692	0.1692	0	0.2107	0.2107	0.2107	0.2107	0	0.1874	0.1874	0.1874
Unidentified taxon 5	Neodon irene	0.1507	0.1606	0.1557	0.1557	0.0053	0.0917	0.0917	0.0917	0.0917	0	0.1057	0.1104	0.108	0.108	0.0025	0.1212	0.1249	0.123	0.123	0.002	0.1195	0.1211	0.1203	0.1203	0.0009	0.119	0.1216	0.1203	0.1203	0.0014	0.1587	0.1602	0.1594	0.1594	0.0008	0.1656	0.168	0.1668	0.1668	0.0013	0.1979	0.2016	0.1997	0.1997	0.002	0.1791	0.1799	0.1795
Unidentified taxon 5	Neodon leucurus	0.1576	0.1576	0.1576	0.1576	0	0.1726	0.1726	0.1726	0.1726	0	0.1247	0.1247	0.1247	0.1247	0	0.1394	0.1394	0.1394	0.1394	0	0.1048	0.1048	0.1048	0.1048	0	0.119	0.119	0.119	0.119	0	0.15	0.15	0.15	0.15	0	0.1687	0.1687	0.1687	0.1687	0	0.2267	0.2267	0.2267	0.2267	0	0.1834	0.1834	0.1834
Unidentified taxon 5	Unidentified taxon 3	0.1406	0.1425	0.1415	0.1415	0.001	0.1274	0.1274	0.1274	0.1274	0	0.1108	0.1108	0.1108	0.1108	0	0.122	0.1257	0.1239	0.1239	0.002	0.1065	0.1099	0.1082	0.1082	0.0018	0.0982	0.0982	0.0982	0.0982	0	0.1437	0.145	0.1443	0.1443	0.0007	0.1373	0.1385	0.1379	0.1379	0.0006	0.1668	0.1668	0.1668	0.1668	0	0.1799	0.1838	0.1818
Unidentified taxon 5	Neodon linzhiensis	0.1332	0.1369	0.1351	0.1351	0.002	0.1279	0.1337	0.1308	0.1308	0.0031	0.1123	0.1131	0.1127	0.1127	0.0004	0.1261	0.1261	0.1261	0.1261	0	0.1224	0.124	0.1232	0.1232	0.0009	0.1301	0.1339	0.132	0.132	0.002	0.1641	0.1655	0.1648	0.1648	0.0007	0.1494	0.1507	0.15	0.15	0.0007	0.2221	0.2265	0.2243	0.2243	0.0024	0.171	0.172	0.1715
Unidentified taxon 5	Neodon medogensis	0.1014	0.1032	0.1023	0.1023	0.001	0.1279	0.1279	0.1279	0.1279	0	0.1013	0.102	0.1017	0.1017	0.0004	0.119	0.119	0.119	0.119	0	0.0913	0.0913	0.0913	0.0913	0	0.0995	0.1007	0.1001	0.1001	0.0006	0.1241	0.1242	0.1241	0.1241	0.0001	0.1291	0.1291	0.1291	0.1291	0	0.1363	0.1363	0.1363	0.1363	0	0.1384	0.1393	0.1389
Unidentified taxon 5	Unidentified taxon 1	0.1339	0.1377	0.1357	0.1357	0.0012	0.1032	0.1093	0.1081	0.1093	0.0025	0.0909	0.0962	0.0927	0.0924	0.0019	0.1104	0.114	0.1133	0.114	0.0015	0.1146	0.1211	0.1182	0.1179	0.0022	0.0924	0.0994	0.0948	0.0936	0.0025	0.1246	0.1352	0.1315	0.1339	0.004	0.1341	0.1428	0.1376	0.1366	0.0029	0.1796	0.1844	0.1831	0.1838	0.0018	0.1601	0.1621	0.1617
Unidentified taxon 5	Neodon nyalamensis	0.1502	0.1502	0.1502	0.1502	0	0.0855	0.0913	0.0884	0.0884	0.0031	0.1005	0.102	0.1013	0.1013	0.0008	0.1202	0.122	0.1211	0.1211	0.001	0.1132	0.1148	0.114	0.114	0.0009	0.1018	0.1029	0.1023	0.1023	0.0006	0.146	0.1473	0.1466	0.1466	0.0007	0.1518	0.1519	0.1519	0.1519	0.0001	0.1541	0.1619	0.158	0.158	0.0042	0.1463	0.1463	0.1463
Unidentified taxon 5	Unidentified taxon 2	0.1287	0.1287	0.1287	0.1287	0	0.116	0.116	0.116	0.116	0	0.1014	0.1014	0.1014	0.1014	0	0.1135	0.1135	0.1135	0.1135	0	0.0944	0.0944	0.0944	0.0944	0	0.1149	0.1149	0.1149	0.1149	0	0.1198	0.1198	0.1198	0.1198	0	0.1379	0.1379	0.1379	0.1379	0	0.1479	0.1479	0.1479	0.1479	0	0.1487	0.1487	0.1487
Unidentified taxon 5	Neodon sikimensis	0.1225	0.1453	0.1352	0.1366	0.0098	0.1088	0.1145	0.1117	0.1117	0.0029	0.1177	0.1185	0.118	0.118	0.0003	0.1042	0.1208	0.1116	0.1107	0.007	0.107	0.1132	0.1101	0.11	0.0032	0.0974	0.1034	0.1001	0.0999	0.0022	0.1312	0.1377	0.1351	0.1358	0.0025	0.143	0.1479	0.1461	0.1467	0.0021	0.1523	0.1869	0.1685	0.1675	0.0168	0.1591	0.1639	0.1613
Unidentified taxon 6	Neodon clarkei	0.0525	0.0525	0.0525	0.0525	0	0.0519	0.063	0.0575	0.0575	0.0064	0.0451	0.0479	0.0465	0.0465	0.0016	0.0719	0.0769	0.0744	0.0744	0.0029	0.0748	0.0777	0.0762	0.0762	0.0017	0.0589	0.0621	0.0605	0.0605	0.0019	0.0763	0.0775	0.0769	0.0769	0.0007	0.0698	0.072	0.0709	0.0709	0.0013	0.0689	0.0825	0.0757	0.0757	0.0079	0.0836	0.0836	0.0836
Unidentified taxon 6	Neodon forresti	0.1351	0.1369	0.136	0.136	0.001	0.1037	0.1037	0.1037	0.1037	0	0.1158	0.1182	0.117	0.117	0.0013	0.1102	0.1157	0.1129	0.1129	0.0029	0.1246	0.1247	0.1246	0.1246	0.0001	0.1325	0.1349	0.1337	0.1337	0.0012	0.1589	0.1672	0.1631	0.1631	0.0044	0.1631	0.1657	0.1644	0.1644	0.0014	0.1745	0.1911	0.1828	0.1828	0.0089	0.1755	0.1785	0.177
Unidentified taxon 6	Neodon fuscus	0.1505	0.1505	0.1505	0.1505	0	0.1331	0.1395	0.1363	0.1363	0.0037	0.1298	0.1339	0.1318	0.1318	0.0023	0.1281	0.13	0.129	0.129	0.0011	0.131	0.1325	0.1317	0.1317	0.0009	0.1357	0.1406	0.1382	0.1382	0.0028	0.1436	0.1476	0.1456	0.1456	0.0023	0.1734	0.1734	0.1734	0.1734	0	0.1863	0.2033	0.1948	0.1948	0.0098	0.1762	0.1812	0.1787
Unidentified taxon 6	Neodon irene	0.1394	0.151	0.1452	0.1451	0.0053	0.0804	0.0804	0.0804	0.0804	0	0.1033	0.1165	0.1107	0.1114	0.0053	0.114	0.1307	0.1223	0.1223	0.0064	0.1294	0.1343	0.1319	0.1319	0.0019	0.1338	0.1402	0.1364	0.1359	0.0026	0.1605	0.163	0.1617	0.1617	0.001	0.1762	0.1777	0.1769	0.1769	0.0007	0.174	0.2027	0.1883	0.1883	0.0135	0.1762	0.181	0.1791
Unidentified taxon 6	Neodon leucurus	0.1535	0.1593	0.1564	0.1564	0.0034	0.1598	0.1734	0.1666	0.1666	0.0079	0.1255	0.1287	0.1271	0.1271	0.0018	0.1245	0.1264	0.1255	0.1255	0.0011	0.1096	0.116	0.1128	0.1128	0.0037	0.12	0.1239	0.122	0.122	0.0023	0.1462	0.1502	0.1482	0.1482	0.0023	0.1796	0.1833	0.1815	0.1815	0.0022	0.2058	0.2237	0.2147	0.2147	0.0103	0.1815	0.1825	0.182
Unidentified taxon 6	Unidentified taxon 3	0.1407	0.1484	0.1446	0.1446	0.0032	0.1216	0.1279	0.1248	0.1248	0.0034	0.1132	0.1156	0.1144	0.1144	0.0013	0.1092	0.1146	0.1119	0.1119	0.0021	0.1244	0.1311	0.1278	0.1278	0.0025	0.103	0.1042	0.1036	0.1036	0.0006	0.1474	0.1529	0.1502	0.1502	0.0023	0.1476	0.1538	0.15	0.1494	0.0025	0.1518	0.1558	0.1538	0.1538	0.0021	0.1757	0.1796	0.1782
Unidentified taxon 6	Neodon linzhiensis	0.1387	0.1502	0.1444	0.1444	0.0046	0.116	0.1343	0.1251	0.1251	0.0074	0.1201	0.1226	0.1213	0.1213	0.001	0.108	0.1134	0.1107	0.1107	0.0029	0.1289	0.1307	0.1298	0.1298	0.0009	0.1327	0.1404	0.1365	0.1365	0.0035	0.1797	0.1853	0.1825	0.1825	0.0024	0.1509	0.1522	0.1515	0.1515	0.0007	0.2278	0.2507	0.2392	0.2392	0.0101	0.1679	0.1799	0.1739
Unidentified taxon 6	Neodon medogensis	0.0942	0.0978	0.096	0.096	0.0013	0.1286	0.1415	0.135	0.135	0.0069	0.1052	0.1067	0.1059	0.1059	0.0006	0.1011	0.1029	0.102	0.102	0.001	0.1084	0.1101	0.1092	0.1092	0.0009	0.1078	0.1102	0.109	0.109	0.0009	0.132	0.1347	0.1333	0.1333	0.0014	0.1318	0.133	0.1324	0.1324	0.0007	0.122	0.1371	0.1295	0.1295	0.0081	0.13	0.1318	0.1309
Unidentified taxon 6	Unidentified taxon 1	0.117	0.1337	0.125	0.1253	0.0068	0.116	0.1222	0.121	0.1222	0.0026	0.0924	0.0986	0.0957	0.0962	0.0021	0.1157	0.1212	0.1173	0.1175	0.0018	0.1243	0.131	0.1264	0.1262	0.0021	0.0995	0.1065	0.1021	0.1018	0.0021	0.1366	0.1461	0.1419	0.1415	0.0028	0.1381	0.1532	0.1447	0.1456	0.0044	0.1483	0.1683	0.1588	0.1583	0.0084	0.1533	0.1564	0.1548
Unidentified taxon 6	Neodon nyalamensis	0.1385	0.1461	0.1423	0.1423	0.0041	0.0858	0.0917	0.0888	0.0888	0.0031	0.099	0.1045	0.1018	0.1018	0.0023	0.1204	0.124	0.1222	0.1222	0.0014	0.1261	0.1293	0.1277	0.1277	0.0012	0.1114	0.1138	0.1126	0.1126	0.0009	0.1569	0.1624	0.1597	0.1597	0.0023	0.1688	0.1743	0.1715	0.1715	0.0028	0.1588	0.1832	0.171	0.1709	0.0097	0.1434	0.1481	0.1458
Unidentified taxon 6	Unidentified taxon 2	0.1214	0.1289	0.1252	0.1252	0.0043	0.1166	0.1166	0.1166	0.1166	0	0.0981	0.0997	0.0989	0.0989	0.0009	0.1062	0.108	0.1071	0.1071	0.001	0.1023	0.1086	0.1054	0.1054	0.0036	0.1198	0.1198	0.1198	0.1198	0	0.1289	0.1328	0.1308	0.1308	0.0022	0.1479	0.1492	0.1486	0.1486	0.0007	0.1371	0.1449	0.141	0.141	0.0045	0.1526	0.1536	0.1531
Unidentified taxon 6	Neodon sikimensis	0.1202	0.1529	0.1373	0.1381	0.0119	0.1032	0.1274	0.1152	0.1152	0.0098	0.113	0.1203	0.1177	0.1187	0.0027	0.0938	0.1119	0.101	0.0999	0.0058	0.1179	0.1215	0.119	0.1182	0.0015	0.1021	0.1116	0.1052	0.1038	0.0034	0.146	0.154	0.1508	0.1516	0.0027	0.1455	0.1555	0.1499	0.1492	0.0041	0.1216	0.1796	0.1532	0.1559	0.0227	0.1523	0.1599	0.1566
Neodon clarkei	Neodon forresti	0.1313	0.1313	0.1313	0.1313	0	0.116	0.116	0.116	0.116	0	0.1149	0.1149	0.1149	0.1149	0	0.117	0.117	0.117	0.117	0	0.1267	0.1267	0.1267	0.1267	0	0.1361	0.1361	0.1361	0.1361	0	0.166	0.166	0.166	0.166	0	0.1652	0.1652	0.1652	0.1652	0	0.169	0.169	0.169	0.169	0	0.1859	0.1859	0.1859
Neodon clarkei	Neodon fuscus	0.1447	0.1447	0.1447	0.1447	0	0.1268	0.1268	0.1268	0.1268	0	0.1311	0.1311	0.1311	0.1311	0	0.1465	0.1465	0.1465	0.1465	0	0.1262	0.1262	0.1262	0.1262	0	0.1257	0.1257	0.1257	0.1257	0	0.1451	0.1451	0.1451	0.1451	0	0.1734	0.1734	0.1734	0.1734	0	0.189	0.189	0.189	0.189	0	0.1846	0.1846	0.1846
Neodon clarkei	Neodon irene	0.1394	0.1568	0.1481	0.1481	0.0101	0.0855	0.0855	0.0855	0.0855	0	0.1094	0.1133	0.1114	0.1114	0.0022	0.1172	0.1208	0.119	0.119	0.0021	0.1314	0.1331	0.1322	0.1322	0.001	0.1323	0.1325	0.1324	0.1324	0.0001	0.1592	0.1605	0.1598	0.1598	0.0007	0.1717	0.1771	0.1744	0.1744	0.0031	0.1767	0.1803	0.1785	0.1785	0.0021	0.1834	0.1852	0.1843
Neodon clarkei	Neodon leucurus	0.1713	0.1713	0.1713	0.1713	0	0.1598	0.1598	0.1598	0.1598	0	0.1319	0.1319	0.1319	0.1319	0	0.1204	0.1204	0.1204	0.1204	0	0.1005	0.1005	0.1005	0.1005	0	0.1163	0.1163	0.1163	0.1163	0	0.1613	0.1613	0.1613	0.1613	0	0.1753	0.1753	0.1753	0.1753	0	0.226	0.226	0.226	0.226	0	0.1834	0.1834	0.1834
Neodon clarkei	Unidentified taxon 3	0.1366	0.1404	0.1385	0.1385	0.0022	0.1279	0.1279	0.1279	0.1279	0	0.121	0.121	0.121	0.121	0	0.1068	0.1104	0.1086	0.1086	0.002	0.1247	0.1282	0.1264	0.1264	0.002	0.0993	0.0993	0.0993	0.0993	0	0.1506	0.1549	0.1527	0.1527	0.0025	0.1561	0.1573	0.1567	0.1567	0.0007	0.1624	0.1624	0.1624	0.1624	0	0.1857	0.1876	0.1867
Neodon clarkei	Neodon linzhiensis	0.1564	0.1604	0.1584	0.1584	0.0023	0.1286	0.1343	0.1314	0.1314	0.0033	0.1191	0.1199	0.1195	0.1195	0.0005	0.1202	0.1202	0.1202	0.1202	0	0.131	0.1326	0.1318	0.1318	0.001	0.1249	0.1286	0.1268	0.1268	0.0022	0.1799	0.1813	0.1806	0.1806	0.0008	0.1596	0.1609	0.1602	0.1602	0.0007	0.2579	0.2626	0.2602	0.2602	0.0027	0.17	0.171	0.1705
Neodon clarkei	Neodon medogensis	0.1049	0.1067	0.1058	0.1058	0.001	0.1172	0.1172	0.1172	0.1172	0	0.0974	0.0982	0.0978	0.0978	0.0004	0.1096	0.1096	0.1096	0.1096	0	0.1039	0.1055	0.1047	0.1047	0.0009	0.1028	0.104	0.1034	0.1034	0.0007	0.1268	0.1269	0.1269	0.1269	0.0001	0.1378	0.1378	0.1378	0.1378	0	0.1436	0.1436	0.1436	0.1436	0	0.1398	0.1407	0.1402
Neodon clarkei	Unidentified taxon 1	0.1226	0.1262	0.1244	0.1243	0.0012	0.0858	0.0977	0.0941	0.0977	0.005	0.0984	0.1023	0.0999	0.0999	0.0014	0.1149	0.1185	0.1178	0.1185	0.0015	0.1181	0.1214	0.1198	0.1199	0.0016	0.0958	0.1029	0.0982	0.097	0.0026	0.1368	0.145	0.1422	0.1436	0.003	0.1416	0.1503	0.1449	0.1441	0.0031	0.1588	0.1633	0.1621	0.1628	0.0017	0.1582	0.1601	0.159
Neodon clarkei	Neodon nyalamensis	0.1461	0.1461	0.1461	0.1461	0	0.0917	0.0977	0.0947	0.0947	0.0034	0.1019	0.1034	0.1027	0.1027	0.0009	0.1239	0.1257	0.1248	0.1248	0.0011	0.1214	0.123	0.1222	0.1222	0.001	0.1112	0.1125	0.1118	0.1118	0.0007	0.1582	0.1624	0.1603	0.1603	0.0024	0.1712	0.1713	0.1713	0.1713	0.0001	0.1576	0.1655	0.1615	0.1615	0.0046	0.1528	0.1528	0.1528
Neodon clarkei	Unidentified taxon 2	0.1252	0.1252	0.1252	0.1252	0	0.1229	0.1229	0.1229	0.1229	0	0.1035	0.1035	0.1035	0.1035	0	0.1163	0.1163	0.1163	0.1163	0	0.1106	0.1106	0.1106	0.1106	0	0.1248	0.1248	0.1248	0.1248	0	0.1451	0.1451	0.1451	0.1451	0	0.1518	0.1518	0.1518	0.1518	0	0.1514	0.1514	0.1514	0.1514	0	0.1575	0.1575	0.1575
Neodon clarkei	Neodon sikimensis	0.1294	0.1394	0.1358	0.1371	0.004	0.1216	0.1274	0.1245	0.1245	0.0031	0.1144	0.119	0.1167	0.1167	0.0021	0.1005	0.106	0.1032	0.1032	0.0022	0.104	0.1282	0.1145	0.1128	0.0114	0.0949	0.1058	0.1021	0.1039	0.0047	0.1411	0.1563	0.1487	0.1487	0.0074	0.1488	0.1565	0.153	0.1533	0.0038	0.1318	0.1699	0.1499	0.1489	0.0194	0.1541	0.1619	0.1582
Neodon forresti	Neodon fuscus	0.1347	0.1347	0.1347	0.1347	0	0.1591	0.1591	0.1591	0.1591	0	0.1365	0.1365	0.1365	0.1365	0	0.1268	0.1268	0.1268	0.1268	0	0.1346	0.1346	0.1346	0.1346	0	0.1434	0.1434	0.1434	0.1434	0	0.1752	0.1752	0.1752	0.1752	0	0.1874	0.1874	0.1874	0.1874	0	0.2348	0.2348	0.2348	0.2348	0	0.197	0.197	0.197
Neodon forresti	Neodon irene	0.051	0.0592	0.0551	0.0551	0.0044	0.0467	0.0467	0.0467	0.0467	0	0.0376	0.039	0.0383	0.0383	0.0008	0.0574	0.0574	0.0574	0.0574	0	0.0499	0.0514	0.0506	0.0506	0.0008	0.05	0.0513	0.0507	0.0507	0.0007	0.0505	0.0562	0.0534	0.0534	0.003	0.0507	0.0572	0.0539	0.0539	0.0035	0.0759	0.083	0.0794	0.0794	0.0038	0.0647	0.0704	0.0675
Neodon forresti	Neodon leucurus	0.1735	0.1735	0.1735	0.1735	0	0.1874	0.1874	0.1874	0.1874	0	0.1316	0.1316	0.1316	0.1316	0	0.1487	0.1487	0.1487	0.1487	0	0.1243	0.1243	0.1243	0.1243	0	0.1104	0.1104	0.1104	0.1104	0	0.1471	0.1471	0.1471	0.1471	0	0.1927	0.1927	0.1927	0.1927	0	0.1895	0.1895	0.1895	0.1895	0	0.1938	0.1938	0.1938
Neodon forresti	Unidentified taxon 3	0.1502	0.1541	0.1521	0.1521	0.0021	0.1279	0.1279	0.1279	0.1279	0	0.1157	0.1173	0.1165	0.1165	0.0009	0.1199	0.1199	0.1199	0.1199	0	0.1297	0.1332	0.1315	0.1315	0.0019	0.1187	0.1187	0.1187	0.1187	0	0.1607	0.1623	0.1615	0.1615	0.0008	0.1646	0.1658	0.1652	0.1652	0.0006	0.1643	0.1643	0.1643	0.1643	0	0.1897	0.1926	0.1911
Neodon forresti	Neodon linzhiensis	0.1298	0.1335	0.1316	0.1316	0.002	0.1286	0.1343	0.1314	0.1314	0.0031	0.0954	0.097	0.0962	0.0962	0.0008	0.103	0.103	0.103	0.103	0	0.1122	0.1139	0.113	0.113	0.0009	0.1094	0.1118	0.1106	0.1106	0.0013	0.1183	0.1196	0.1189	0.1189	0.0007	0.1311	0.1323	0.1317	0.1317	0.0007	0.1942	0.1984	0.1963	0.1963	0.0023	0.1536	0.1545	0.1541
Neodon forresti	Neodon medogensis	0.1135	0.1153	0.1144	0.1144	0.001	0.1753	0.1753	0.1753	0.1753	0	0.096	0.0968	0.0964	0.0964	0.0004	0.1048	0.1048	0.1048	0.1048	0	0.1218	0.1218	0.1218	0.1218	0	0.1173	0.1186	0.118	0.118	0.0007	0.1663	0.1679	0.1671	0.1671	0.0008	0.1628	0.1628	0.1628	0.1628	0	0.1853	0.1853	0.1853	0.1853	0	0.1868	0.1878	0.1873
Neodon forresti	Unidentified taxon 1	0.1426	0.1446	0.1431	0.1426	0.0008	0.1415	0.1547	0.1507	0.1547	0.0054	0.107	0.1078	0.1073	0.107	0.0004	0.1288	0.1288	0.1288	0.1288	0	0.1197	0.1264	0.1241	0.1248	0.0026	0.1078	0.1102	0.109	0.109	0.0008	0.1431	0.1514	0.1481	0.15	0.0032	0.1575	0.1626	0.1588	0.1575	0.002	0.2021	0.2113	0.2086	0.2113	0.0038	0.175	0.179	0.1762
Neodon forresti	Neodon nyalamensis	0.1383	0.1383	0.1383	0.1383	0	0.1098	0.116	0.1129	0.1129	0.0033	0.1048	0.1055	0.1052	0.1052	0.0004	0.1187	0.1205	0.1196	0.1196	0.001	0.1317	0.1334	0.1325	0.1325	0.0009	0.1149	0.1161	0.1155	0.1155	0.0007	0.1444	0.1484	0.1464	0.1464	0.0022	0.1687	0.1688	0.1688	0.1688	0.0001	0.1926	0.201	0.1968	0.1968	0.0045	0.1756	0.1756	0.1756
Neodon forresti	Unidentified taxon 2	0.1296	0.1296	0.1296	0.1296	0	0.1422	0.1422	0.1422	0.1422	0	0.119	0.119	0.119	0.119	0	0.1242	0.1242	0.1242	0.1242	0	0.1171	0.1171	0.1171	0.1171	0	0.1246	0.1246	0.1246	0.1246	0	0.1497	0.1497	0.1497	0.1497	0	0.155	0.155	0.155	0.155	0	0.1611	0.1611	0.1611	0.1611	0	0.1779	0.1779	0.1779
Neodon forresti	Neodon sikimensis	0.129	0.1461	0.1389	0.1403	0.0077	0.1154	0.1532	0.1343	0.1343	0.0195	0.1094	0.1149	0.1123	0.1125	0.0023	0.1099	0.1261	0.118	0.118	0.0075	0.1084	0.1148	0.1128	0.114	0.0027	0.1093	0.118	0.114	0.1143	0.0041	0.1406	0.15	0.145	0.1446	0.004	0.1577	0.1626	0.1601	0.1601	0.0025	0.1655	0.189	0.1762	0.1752	0.0112	0.1646	0.1776	0.1711
Neodon fuscus	Neodon irene	0.1371	0.1505	0.1438	0.1438	0.0078	0.1584	0.1584	0.1584	0.1584	0	0.1234	0.1274	0.1254	0.1254	0.0023	0.1288	0.1288	0.1288	0.1288	0	0.1414	0.1431	0.1423	0.1423	0.001	0.1233	0.1267	0.125	0.125	0.0019	0.1696	0.1737	0.1717	0.1717	0.0024	0.1909	0.1964	0.1937	0.1937	0.0032	0.2166	0.2381	0.2273	0.2273	0.0124	0.2014	0.2035	0.2025
Neodon fuscus	Neodon leucurus	0.1819	0.1819	0.1819	0.1819	0	0.2081	0.2081	0.2081	0.2081	0	0.1371	0.1371	0.1371	0.1371	0	0.1543	0.1543	0.1543	0.1543	0	0.116	0.116	0.116	0.116	0	0.1292	0.1292	0.1292	0.1292	0	0.1491	0.1491	0.1491	0.1491	0	0.1957	0.1957	0.1957	0.1957	0	0.2133	0.2133	0.2133	0.2133	0	0.212	0.212	0.212
Neodon fuscus	Unidentified taxon 3	0.1347	0.1385	0.1366	0.1366	0.0022	0.1532	0.1532	0.1532	0.1532	0	0.1303	0.132	0.1312	0.1312	0.001	0.1364	0.1402	0.1383	0.1383	0.0022	0.1487	0.1489	0.1488	0.1488	0.0001	0.1282	0.1282	0.1282	0.1282	0	0.1419	0.1445	0.1432	0.1432	0.0015	0.1885	0.19	0.1892	0.1892	0.0009	0.2048	0.2048	0.2048	0.2048	0	0.2043	0.2073	0.2058
Neodon fuscus	Neodon linzhiensis	0.1624	0.1664	0.1644	0.1644	0.0023	0.1216	0.1274	0.1245	0.1245	0.0033	0.1503	0.1528	0.1515	0.1515	0.0015	0.1394	0.1394	0.1394	0.1394	0	0.139	0.1406	0.1398	0.1398	0.001	0.1388	0.1427	0.1407	0.1407	0.0022	0.1739	0.1753	0.1746	0.1746	0.0008	0.171	0.1724	0.1717	0.1717	0.0008	0.2611	0.2611	0.2611	0.2611	0	0.1987	0.1997	0.1992
Neodon fuscus	Neodon medogensis	0.1303	0.1321	0.1312	0.1312	0.0011	0.1865	0.1865	0.1865	0.1865	0	0.1242	0.1251	0.1246	0.1246	0.0005	0.136	0.136	0.136	0.136	0	0.1088	0.1105	0.1097	0.1097	0.0009	0.1453	0.1466	0.146	0.146	0.0007	0.1404	0.1406	0.1405	0.1405	0.0001	0.1591	0.1591	0.1591	0.1591	0	0.1996	0.1996	0.1996	0.1996	0	0.1711	0.1741	0.1726
Neodon fuscus	Unidentified taxon 1	0.1306	0.1363	0.134	0.1344	0.002	0.1395	0.1525	0.1486	0.1525	0.0055	0.133	0.1389	0.1344	0.133	0.0024	0.1358	0.1416	0.1397	0.1416	0.0026	0.1414	0.1483	0.1456	0.1466	0.0025	0.1383	0.1446	0.1411	0.1395	0.0026	0.1222	0.125	0.1239	0.1236	0.0011	0.1639	0.169	0.1649	0.1639	0.0022	0.1968	0.2016	0.2003	0.201	0.0018	0.1944	0.1965	0.195
Neodon fuscus	Neodon nyalamensis	0.1488	0.1488	0.1488	0.1488	0	0.1525	0.1591	0.1558	0.1558	0.0038	0.1379	0.1388	0.1384	0.1384	0.0005	0.1356	0.1375	0.1366	0.1366	0.0011	0.1366	0.1383	0.1375	0.1375	0.001	0.1341	0.1353	0.1347	0.1347	0.0007	0.1485	0.1485	0.1485	0.1485	0	0.1722	0.1724	0.1723	0.1723	0.0001	0.2233	0.2278	0.2255	0.2255	0.0026	0.1934	0.1934	0.1934
Neodon fuscus	Unidentified taxon 2	0.1357	0.1357	0.1357	0.1357	0	0.1466	0.1466	0.1466	0.1466	0	0.1236	0.1236	0.1236	0.1236	0	0.1353	0.1353	0.1353	0.1353	0	0.1375	0.1375	0.1375	0.1375	0	0.1507	0.1507	0.1507	0.1507	0	0.1366	0.1366	0.1366	0.1366	0	0.1662	0.1662	0.1662	0.1662	0	0.189	0.189	0.189	0.189	0	0.1927	0.1927	0.1927
Neodon fuscus	Neodon sikimensis	0.1465	0.1564	0.1524	0.1533	0.004	0.1337	0.1459	0.1398	0.1398	0.0065	0.1434	0.146	0.145	0.1453	0.0011	0.1225	0.141	0.1317	0.1317	0.0089	0.1213	0.1276	0.1253	0.1262	0.0028	0.1198	0.1286	0.1251	0.126	0.004	0.1241	0.136	0.13	0.13	0.0057	0.1684	0.1891	0.1784	0.1781	0.0107	0.1968	0.201	0.2	0.201	0.002	0.1843	0.1966	0.192
Neodon irene	Neodon leucurus	0.1783	0.1845	0.1814	0.1814	0.0036	0.1658	0.1658	0.1658	0.1658	0	0.1218	0.1258	0.1238	0.1238	0.0023	0.1412	0.1412	0.1412	0.1412	0	0.1307	0.1324	0.1315	0.1315	0.001	0.1102	0.1118	0.111	0.111	0.0009	0.142	0.1528	0.1474	0.1474	0.0062	0.1924	0.1953	0.1939	0.1939	0.0017	0.1973	0.2096	0.2035	0.2035	0.0071	0.1909	0.192	0.1914
Neodon irene	Unidentified taxon 3	0.1335	0.1488	0.1411	0.1411	0.0065	0.1211	0.1211	0.1211	0.1211	0	0.1117	0.114	0.1125	0.1121	0.001	0.1074	0.111	0.1092	0.1092	0.0019	0.1228	0.1279	0.1253	0.1253	0.002	0.1087	0.1201	0.1144	0.1144	0.0061	0.1446	0.1528	0.1487	0.1487	0.0037	0.1671	0.1721	0.1703	0.1709	0.002	0.1839	0.1917	0.1878	0.1878	0.0042	0.1868	0.196	0.1916
Neodon irene	Neodon linzhiensis	0.1265	0.1359	0.1312	0.1312	0.0036	0.1343	0.1401	0.1372	0.1372	0.0031	0.0993	0.101	0.1002	0.1002	0.0008	0.0978	0.1049	0.1014	0.1014	0.0038	0.1074	0.1106	0.109	0.109	0.0012	0.1203	0.1251	0.1227	0.1227	0.0021	0.1327	0.1381	0.1354	0.1354	0.0023	0.1421	0.1522	0.1471	0.1471	0.0047	0.2233	0.2375	0.2304	0.2304	0.0057	0.1431	0.1459	0.1445
Neodon irene	Neodon medogensis	0.1325	0.1401	0.1363	0.1363	0.0032	0.1539	0.1539	0.1539	0.1539	0	0.0991	0.1045	0.1018	0.1018	0.0025	0.1014	0.1049	0.1032	0.1032	0.0019	0.1215	0.1232	0.1224	0.1224	0.0009	0.1123	0.1163	0.1143	0.1143	0.0016	0.1553	0.1623	0.1588	0.1588	0.003	0.1613	0.1693	0.1653	0.1653	0.0043	0.189	0.1968	0.1929	0.1929	0.0042	0.1736	0.1787	0.1762
Neodon irene	Unidentified taxon 1	0.1262	0.1377	0.1318	0.1319	0.0042	0.1216	0.1343	0.1305	0.1343	0.0052	0.1	0.107	0.103	0.1031	0.0024	0.1087	0.1123	0.1109	0.1123	0.0018	0.1247	0.1331	0.1296	0.1298	0.0025	0.1067	0.116	0.111	0.1114	0.003	0.1288	0.1421	0.1369	0.1369	0.0039	0.1648	0.1766	0.1694	0.1707	0.004	0.2064	0.2271	0.2134	0.2126	0.0054	0.1752	0.18	0.177
Neodon irene	Neodon nyalamensis	0.1332	0.1351	0.1341	0.1341	0.001	0.0855	0.0913	0.0884	0.0884	0.0031	0.1049	0.1072	0.1061	0.1061	0.0009	0.1207	0.1262	0.1235	0.1234	0.0022	0.1314	0.1348	0.1331	0.1331	0.0013	0.1123	0.1175	0.1149	0.1149	0.0022	0.1471	0.1513	0.1492	0.1492	0.0022	0.1645	0.1763	0.1704	0.1704	0.0062	0.2085	0.2177	0.2131	0.2131	0.0046	0.164	0.165	0.1645
Neodon irene	Unidentified taxon 2	0.1301	0.1434	0.1367	0.1367	0.0077	0.1286	0.1286	0.1286	0.1286	0	0.1078	0.1157	0.1117	0.1117	0.0046	0.1062	0.1062	0.1062	0.1062	0	0.1169	0.1185	0.1177	0.1177	0.0009	0.1307	0.1336	0.1321	0.1321	0.0017	0.146	0.1568	0.1514	0.1514	0.0063	0.17	0.1741	0.1721	0.1721	0.0024	0.1607	0.1762	0.1685	0.1685	0.009	0.1753	0.1821	0.1787
Neodon irene	Neodon sikimensis	0.1294	0.1604	0.1457	0.1465	0.0113	0.1211	0.1459	0.1335	0.1335	0.0128	0.1084	0.1149	0.1118	0.1117	0.0027	0.1029	0.1225	0.1122	0.1126	0.0081	0.1146	0.1226	0.1186	0.1187	0.0025	0.1029	0.1178	0.1094	0.1092	0.0058	0.1408	0.1463	0.1439	0.1442	0.002	0.1575	0.1713	0.165	0.1656	0.0055	0.1533	0.1844	0.1666	0.1643	0.0124	0.166	0.1729	0.1693
Neodon leucurus	Unidentified taxon 3	0.1767	0.1807	0.1787	0.1787	0.0023	0.1865	0.1865	0.1865	0.1865	0	0.1285	0.1285	0.1285	0.1285	0	0.1251	0.1251	0.1251	0.1251	0	0.1213	0.1247	0.123	0.123	0.002	0.0982	0.0982	0.0982	0.0982	0	0.1297	0.1322	0.1309	0.1309	0.0015	0.156	0.1597	0.1579	0.1579	0.0022	0.226	0.226	0.226	0.226	0	0.1956	0.2007	0.1981
Neodon leucurus	Neodon linzhiensis	0.1697	0.1697	0.1697	0.1697	0	0.1813	0.1823	0.1818	0.1818	0.0006	0.1317	0.1325	0.1321	0.1321	0.0005	0.1385	0.1385	0.1385	0.1385	0	0.1303	0.132	0.1311	0.1311	0.001	0.1314	0.1378	0.1346	0.1346	0.0037	0.1582	0.1596	0.1589	0.1589	0.0008	0.1772	0.1786	0.1779	0.1779	0.0008	0.282	0.287	0.2845	0.2845	0.0029	0.1836	0.1846	0.1841
Neodon leucurus	Neodon medogensis	0.1488	0.1507	0.1498	0.1498	0.0011	0.1598	0.1598	0.1598	0.1598	0	0.1372	0.138	0.1376	0.1376	0.0005	0.1224	0.1224	0.1224	0.1224	0	0.11	0.1116	0.1108	0.1108	0.0009	0.126	0.1273	0.1267	0.1267	0.0007	0.151	0.1511	0.1511	0.1511	0.0001	0.1607	0.1607	0.1607	0.1607	0	0.217	0.217	0.217	0.217	0	0.1638	0.1647	0.1642
Neodon leucurus	Unidentified taxon 1	0.1558	0.1595	0.1577	0.1578	0.0012	0.1666	0.1734	0.1707	0.1734	0.0035	0.1273	0.1282	0.1277	0.1273	0.0004	0.1222	0.1278	0.1259	0.1278	0.0025	0.1224	0.129	0.1247	0.1242	0.0026	0.1055	0.1139	0.1091	0.1091	0.0029	0.1093	0.1133	0.1115	0.112	0.0014	0.1479	0.1542	0.1497	0.1479	0.0026	0.2222	0.2275	0.226	0.2267	0.002	0.1675	0.1694	0.1683
Neodon leucurus	Neodon nyalamensis	0.169	0.169	0.169	0.169	0	0.1598	0.1666	0.1632	0.1632	0.0039	0.1186	0.1187	0.1187	0.1187	0	0.1446	0.1465	0.1456	0.1456	0.0011	0.1257	0.1274	0.1265	0.1265	0.001	0.1177	0.119	0.1183	0.1183	0.0007	0.1372	0.1386	0.1379	0.1379	0.0008	0.1584	0.1586	0.1585	0.1585	0.0001	0.217	0.226	0.2215	0.2215	0.0052	0.1518	0.1518	0.1518
Neodon leucurus	Unidentified taxon 2	0.1599	0.1599	0.1599	0.1599	0	0.1813	0.1813	0.1813	0.1813	0	0.1373	0.1373	0.1373	0.1373	0	0.1217	0.1217	0.1217	0.1217	0	0.1184	0.1184	0.1184	0.1184	0	0.1161	0.1161	0.1161	0.1161	0	0.113	0.113	0.113	0.113	0	0.1618	0.1618	0.1618	0.1618	0	0.2008	0.2008	0.2008	0.2008	0	0.1785	0.1785	0.1785
Neodon leucurus	Neodon sikimensis	0.129	0.142	0.1368	0.1382	0.0053	0.1998	0.2155	0.2076	0.2076	0.0084	0.1254	0.127	0.126	0.1259	0.0007	0.1227	0.1298	0.1262	0.1262	0.003	0.1033	0.1162	0.1082	0.1066	0.0058	0.0971	0.1068	0.1028	0.1037	0.0044	0.1165	0.1255	0.1217	0.1223	0.0037	0.1611	0.1735	0.167	0.1667	0.0063	0.2164	0.2208	0.2182	0.2177	0.0017	0.1707	0.1745	0.173
Unidentified taxon 3	Neodon linzhiensis	0.1554	0.1593	0.1574	0.1574	0.0021	0.1279	0.1337	0.1308	0.1308	0.0031	0.1182	0.1222	0.1202	0.1202	0.0016	0.1069	0.1141	0.1105	0.1105	0.0038	0.1307	0.1325	0.1316	0.1316	0.0009	0.1298	0.1336	0.1317	0.1317	0.002	0.1641	0.1682	0.1661	0.1661	0.0016	0.163	0.1707	0.1669	0.1668	0.0035	0.2204	0.2247	0.2226	0.2226	0.0023	0.1796	0.1856	0.1826
Unidentified taxon 3	Neodon medogensis	0.1223	0.126	0.1242	0.1242	0.002	0.1473	0.1473	0.1473	0.1473	0	0.103	0.1045	0.1038	0.1038	0.0008	0.1074	0.111	0.1092	0.1092	0.0019	0.1122	0.1124	0.1123	0.1123	0.0001	0.0947	0.0959	0.0953	0.0953	0.0006	0.1339	0.1355	0.1347	0.1347	0.0008	0.1318	0.1341	0.133	0.133	0.0013	0.1704	0.1704	0.1704	0.1704	0	0.1595	0.1623	0.1609
Unidentified taxon 3	Unidentified taxon 1	0.1042	0.1132	0.1089	0.1087	0.003	0.0913	0.0972	0.0961	0.0972	0.0024	0.0907	0.0961	0.0917	0.0907	0.0019	0.0801	0.0887	0.0859	0.0852	0.0028	0.1026	0.1092	0.1066	0.1059	0.0022	0.0732	0.0811	0.0761	0.0766	0.003	0.0977	0.1002	0.0989	0.099	0.0009	0.0887	0.0943	0.0909	0.0904	0.002	0.1186	0.1257	0.1235	0.1257	0.0029	0.14	0.1465	0.1426
Unidentified taxon 3	Neodon nyalamensis	0.144	0.1479	0.1459	0.1459	0.002	0.1216	0.1279	0.1248	0.1248	0.0034	0.1017	0.1032	0.1024	0.1024	0.0008	0.1161	0.1216	0.1189	0.1189	0.0022	0.1179	0.1229	0.1204	0.1204	0.002	0.0994	0.1006	0.1	0.1	0.0006	0.1334	0.1387	0.1361	0.1361	0.0022	0.1288	0.135	0.1319	0.1319	0.0032	0.1505	0.1584	0.1545	0.1545	0.0042	0.1645	0.1684	0.1664
Unidentified taxon 3	Unidentified taxon 2	0.0819	0.0853	0.0836	0.0836	0.002	0.0743	0.0743	0.0743	0.0743	0	0.0793	0.0808	0.0801	0.0801	0.0009	0.0733	0.0733	0.0733	0.0733	0	0.0703	0.0704	0.0703	0.0703	0	0.078	0.078	0.078	0.078	0	0.0931	0.0967	0.0949	0.0949	0.0021	0.0878	0.0888	0.0883	0.0883	0.0006	0.0793	0.0793	0.0793	0.0793	0	0.104	0.1058	0.1049
Unidentified taxon 3	Neodon sikimensis	0.131	0.1477	0.1394	0.1394	0.0061	0.0858	0.0982	0.092	0.092	0.0064	0.1153	0.1186	0.1173	0.1177	0.0013	0.1072	0.1286	0.1174	0.1169	0.0074	0.1086	0.1248	0.1171	0.1176	0.0072	0.0948	0.1058	0.1018	0.1033	0.0047	0.1155	0.1307	0.1234	0.1237	0.0058	0.1303	0.1451	0.1374	0.1371	0.0053	0.151	0.1628	0.1559	0.1549	0.0053	0.1625	0.1712	0.1669
Neodon linzhiensis	Neodon medogensis	0.134	0.1359	0.135	0.135	0.001	0.1547	0.1606	0.1577	0.1577	0.0032	0.1037	0.1053	0.1045	0.1045	0.0006	0.1116	0.1116	0.1116	0.1116	0	0.1162	0.1211	0.1187	0.1187	0.002	0.1204	0.1254	0.1229	0.1229	0.0021	0.1736	0.1766	0.1751	0.1751	0.0011	0.1392	0.1405	0.1399	0.1399	0.0007	0.2215	0.2259	0.2237	0.2237	0.0024	0.159	0.1629	0.1609
Neodon linzhiensis	Unidentified taxon 1	0.1301	0.1321	0.1306	0.1303	0.0008	0.1286	0.1408	0.1366	0.135	0.004	0.1088	0.1104	0.1095	0.1096	0.0006	0.115	0.1187	0.1158	0.115	0.0015	0.1131	0.1196	0.1162	0.1156	0.0024	0.1127	0.1176	0.1153	0.1152	0.002	0.1444	0.1527	0.149	0.1499	0.0028	0.1495	0.1583	0.1537	0.1533	0.0027	0.2446	0.2539	0.2505	0.2492	0.003	0.1755	0.1816	0.1776
Neodon linzhiensis	Neodon nyalamensis	0.1357	0.1357	0.1357	0.1357	0	0.0917	0.1032	0.0975	0.0975	0.0044	0.101	0.1048	0.1029	0.1029	0.0017	0.1219	0.1237	0.1228	0.1228	0.001	0.1229	0.1262	0.1246	0.1246	0.0013	0.1274	0.135	0.1312	0.1312	0.0035	0.1552	0.1607	0.1579	0.1579	0.0023	0.1608	0.1623	0.1615	0.1615	0.0007	0.2381	0.2426	0.2403	0.2403	0.0024	0.1479	0.1488	0.1484
Neodon linzhiensis	Unidentified taxon 2	0.1411	0.1411	0.1411	0.1411	0	0.1488	0.1547	0.1518	0.1518	0.0034	0.127	0.1279	0.1274	0.1274	0.0005	0.1182	0.1182	0.1182	0.1182	0	0.1116	0.1132	0.1124	0.1124	0.0009	0.1295	0.1333	0.1314	0.1314	0.0022	0.1487	0.15	0.1494	0.1494	0.0008	0.1479	0.1492	0.1486	0.1486	0.0007	0.2042	0.2085	0.2064	0.2064	0.0025	0.174	0.175	0.1745
Neodon linzhiensis	Neodon sikimensis	0.1327	0.1444	0.1381	0.1376	0.0041	0.1032	0.1331	0.1181	0.1181	0.0128	0.1239	0.127	0.1256	0.1258	0.0009	0.1131	0.1259	0.1204	0.1213	0.0052	0.1242	0.129	0.1266	0.1267	0.0018	0.1162	0.1312	0.1222	0.1207	0.0051	0.1445	0.1649	0.155	0.1553	0.0089	0.1633	0.1724	0.1678	0.1678	0.0041	0.2101	0.2478	0.2278	0.2266	0.0162	0.1706	0.1808	0.1742
Neodon medogensis	Unidentified taxon 1	0.1231	0.1269	0.1255	0.125	0.0012	0.1037	0.116	0.1123	0.116	0.005	0.0992	0.1055	0.102	0.102	0.0018	0.1193	0.1193	0.1193	0.1193	0	0.112	0.1218	0.1172	0.1178	0.0028	0.0943	0.1013	0.0965	0.0955	0.0023	0.1255	0.131	0.1288	0.1296	0.0019	0.1189	0.1224	0.1196	0.1189	0.0014	0.1628	0.1673	0.1661	0.1668	0.0017	0.1564	0.1612	0.159
Neodon medogensis	Neodon nyalamensis	0.1205	0.1223	0.1214	0.1214	0.001	0.1098	0.116	0.1129	0.1129	0.0033	0.1039	0.107	0.1054	0.1054	0.0013	0.108	0.1097	0.1088	0.1088	0.001	0.1106	0.1122	0.1114	0.1114	0.0009	0.1184	0.1209	0.1196	0.1196	0.0009	0.1304	0.1345	0.1325	0.1325	0.0021	0.1429	0.143	0.1429	0.1429	0.0001	0.1315	0.139	0.1352	0.1352	0.004	0.1372	0.14	0.1386
Neodon medogensis	Unidentified taxon 2	0.1181	0.1199	0.119	0.119	0.0011	0.1422	0.1422	0.1422	0.1422	0	0.1037	0.1053	0.1045	0.1045	0.0009	0.0996	0.0996	0.0996	0.0996	0	0.1029	0.1061	0.1045	0.1045	0.0019	0.1112	0.1125	0.1118	0.1118	0.0007	0.1151	0.1152	0.1151	0.1151	0.0001	0.1223	0.1223	0.1223	0.1223	0	0.1173	0.1173	0.1173	0.1173	0	0.1351	0.1361	0.1356
Neodon medogensis	Neodon sikimensis	0.1045	0.1265	0.1168	0.1181	0.0086	0.1473	0.1598	0.1536	0.1536	0.0065	0.1099	0.1158	0.1127	0.1125	0.0022	0.1044	0.1064	0.1054	0.1054	0.0009	0.0991	0.1116	0.1046	0.1038	0.0057	0.0958	0.1164	0.1082	0.1102	0.0084	0.1333	0.1386	0.1359	0.1359	0.0021	0.1249	0.1265	0.1257	0.1257	0.0008	0.1394	0.199	0.1681	0.167	0.0297	0.145	0.154	0.1502
Unidentified taxon 1	Neodon nyalamensis	0.1287	0.1346	0.1315	0.1327	0.0024	0.0977	0.1037	0.1025	0.1037	0.0025	0.0888	0.0949	0.0904	0.0895	0.0022	0.1224	0.1261	0.1237	0.1242	0.0012	0.1195	0.1278	0.1226	0.122	0.0027	0.0946	0.1041	0.0988	0.0982	0.0028	0.1174	0.1226	0.1202	0.12	0.0015	0.1269	0.1306	0.1276	0.127	0.0015	0.1668	0.1714	0.1702	0.1709	0.0017	0.1369	0.1369	0.1369
Unidentified taxon 1	Unidentified taxon 2	0.0907	0.0926	0.0912	0.0909	0.0008	0.0577	0.0633	0.0621	0.0633	0.0024	0.0859	0.0897	0.0868	0.0859	0.0016	0.072	0.0754	0.0741	0.0754	0.0017	0.0901	0.0932	0.0923	0.0932	0.0013	0.0879	0.096	0.0904	0.089	0.0031	0.0833	0.0893	0.0871	0.0881	0.0022	0.0984	0.1006	0.0988	0.0984	0.0009	0.1043	0.1083	0.1073	0.1079	0.0016	0.1148	0.1193	0.1182
Unidentified taxon 1	Neodon sikimensis	0.1242	0.1318	0.1282	0.128	0.0023	0.1093	0.1337	0.1233	0.1214	0.0096	0.1027	0.112	0.1068	0.108	0.0029	0.1242	0.1358	0.1309	0.1309	0.0033	0.102	0.1118	0.1075	0.1077	0.0028	0.0911	0.1067	0.0989	0.0995	0.0049	0.0889	0.114	0.104	0.1044	0.0083	0.1204	0.1251	0.1221	0.1219	0.0013	0.1796	0.1886	0.1841	0.1838	0.0026	0.1379	0.1617	0.1488
Neodon nyalamensis	Unidentified taxon 2	0.1451	0.1451	0.1451	0.1451	0	0.1166	0.1229	0.1197	0.1197	0.0036	0.1094	0.1101	0.1097	0.1097	0.0004	0.1274	0.1293	0.1283	0.1283	0.0011	0.1071	0.1087	0.1079	0.1079	0.0009	0.1087	0.1123	0.1105	0.1105	0.0021	0.1214	0.1227	0.1221	0.1221	0.0008	0.1303	0.1304	0.1304	0.1304	0.0001	0.1247	0.1321	0.1284	0.1284	0.0043	0.1463	0.1463	0.1463
Neodon nyalamensis	Neodon sikimensis	0.1347	0.1401	0.137	0.1365	0.002	0.1154	0.1532	0.1342	0.1341	0.0165	0.1094	0.1125	0.111	0.111	0.0009	0.0991	0.1167	0.1087	0.1096	0.0067	0.1051	0.1132	0.1092	0.1092	0.0035	0.1031	0.1102	0.1058	0.1049	0.0025	0.1292	0.1332	0.1312	0.1312	0.0012	0.1516	0.1555	0.1532	0.1529	0.0017	0.1822	0.1947	0.1884	0.1905	0.0043	0.145	0.1483	0.1464
Unidentified taxon 2	Neodon sikimensis	0.1061	0.1174	0.1126	0.1135	0.0046	0.1098	0.1343	0.1221	0.1221	0.0131	0.1137	0.1201	0.1175	0.1181	0.0026	0.117	0.1256	0.1213	0.1213	0.0037	0.1023	0.1056	0.104	0.1041	0.0013	0.1137	0.1249	0.1199	0.1205	0.0054	0.1066	0.1184	0.1125	0.1125	0.0057	0.1331	0.1358	0.1345	0.1345	0.0014	0.1363	0.1401	0.1373	0.1363	0.0018	0.138	0.1541	0.146
[truncated: 17 more columns]

## Sheet: Supplementary Data 10
Inter-genera distances of 13 mitochondrial protein coding genes
#group1	group2	ATP6					ATP8					COX1					COX2					COX3					CYTB					ND1					ND2					ND3					ND4
		Min.	Max.	Ave.	Med.	Std.	Min.	Max.	Ave.	Med.	Std.	Min.	Max.	Ave.	Med.	Std.	Min.	Max.	Ave.	Med.	Std.	Min.	Max.	Ave.	Med.	Std.	Min.	Max.	Ave.	Med.	Std.	Min.	Max.	Ave.	Med.	Std.	Min.	Max.	Ave.	Med.	Std.	Min.	Max.	Ave.	Med.	Std.	Min.	Max.	Ave.
Alexandromys	Lasiopodomys	0.182773	0.20513	0.19173	0.189755	0.00716165	0.14381	0.270491	0.192243	0.183304	0.0341121	0.149185	0.173584	0.161662	0.161308	0.00764228	0.151338	0.182063	0.164373	0.160897	0.0101561	0.131474	0.180123	0.156946	0.159897	0.0137383	0.145726	0.17155	0.159572	0.160403	0.00700408	0.153792	0.208874	0.179739	0.180147	0.0141426	0.182539	0.238933	0.206413	0.207663	0.0153214	0.204759	0.296104	0.251821	0.253264	0.0324287	0.208793	0.248973	0.222802
Alexandromys	Microtus	0.147185	0.191543	0.170053	0.167772	0.0141173	0.156631	0.207156	0.173626	0.171688	0.0148247	0.144737	0.173126	0.155701	0.154853	0.00894588	0.133766	0.188223	0.161178	0.159562	0.0178752	0.147339	0.169473	0.156182	0.156349	0.00636222	0.129034	0.152027	0.141138	0.140837	0.00717478	0.140953	0.167885	0.1555	0.154741	0.00883836	0.19966	0.222926	0.209312	0.209393	0.00640732	0.220382	0.296104	0.253897	0.248865	0.0240663	0.176008	0.210518	0.192134
Alexandromys	Neodon	0.141961	0.229688	0.168054	0.166133	0.0133109	0.108045	0.268141	0.174047	0.163167	0.0418309	0.130857	0.172004	0.145578	0.143883	0.00909444	0.120053	0.192156	0.151511	0.149598	0.0121469	0.120213	0.181752	0.148362	0.146886	0.0116205	0.106399	0.153456	0.127804	0.12815	0.00976009	0.133573	0.18484	0.157161	0.15655	0.0124161	0.153891	0.227687	0.189102	0.188155	0.0174423	0.167857	0.282884	0.22447	0.224616	0.0270384	0.175304	0.249136	0.198697
Lasiopodomys	Microtus	0.157769	0.198883	0.177551	0.173837	0.015756	0.137152	0.238267	0.185381	0.183114	0.0433544	0.148238	0.180928	0.164417	0.164688	0.0126095	0.167977	0.188877	0.174441	0.172058	0.00742065	0.148454	0.176297	0.160439	0.158511	0.0113547	0.159747	0.18004	0.172136	0.175715	0.00782207	0.167596	0.201979	0.184203	0.184627	0.0134529	0.200638	0.221359	0.212233	0.21292	0.00732424	0.22565	0.277492	0.247869	0.244221	0.0195541	0.184148	0.230766	0.203487
Lasiopodomys	Neodon	0.140393	0.208566	0.173432	0.172301	0.0128433	0.102093	0.258233	0.166767	0.165069	0.0362284	0.136541	0.179428	0.154273	0.155495	0.00957082	0.130501	0.195257	0.157879	0.158341	0.0125105	0.133891	0.172338	0.151965	0.151319	0.00942961	0.135945	0.181826	0.159773	0.16331	0.0107238	0.144255	0.228715	0.183462	0.182157	0.0179729	0.162605	0.218705	0.196292	0.198292	0.0128456	0.170134	0.309567	0.243177	0.241384	0.0286082	0.185647	0.255798	0.213806
Microtus	Myodes	0.169462	0.201409	0.184734	0.184032	0.0129268	0.157761	0.206177	0.183433	0.184897	0.0186052	0.17416	0.180667	0.177626	0.177838	0.00266535	0.14661	0.173334	0.163401	0.16683	0.0109923	0.168769	0.191809	0.175738	0.171187	0.0100765	0.147611	0.177686	0.163635	0.164622	0.0124217	0.158069	0.186973	0.175915	0.17931	0.0117629	0.216748	0.248174	0.236422	0.240383	0.0134351	0.238694	0.305778	0.274407	0.276577	0.0266363	0.199584	0.203827	0.201525
Microtus	Neodon	0.123211	0.188958	0.151464	0.149434	0.0106092	0.0797011	0.240256	0.143728	0.14568	0.028473	0.130098	0.160483	0.144337	0.142837	0.00699229	0.119907	0.181167	0.148497	0.151158	0.0123578	0.124299	0.170902	0.142504	0.142584	0.0110873	0.12522	0.168257	0.141825	0.141234	0.00957323	0.117092	0.184192	0.150972	0.152605	0.0133187	0.169894	0.228734	0.190137	0.190918	0.013817	0.186756	0.280002	0.222857	0.218911	0.0219746	0.15481	0.213501	0.182989
Min., minimum; Max, maximum; Ave., arithmetic mean (“average”) of data; Med., median (middle value) of data; Std., sample standard deviation of data; NA., not available
1. The pairwise genetic distance between specimens is generated with R ape package `dist.dna(a, as.matrix = TRUE)`
2. The average distance between groups is the arithmetic mean of all pairwise distances between two groups in the inter-group comparisons.
3. The script used can be found https://github.com/linzhi2013/group_genetic_distance (version 0.0.2)
[truncated: 17 more columns]
