# Supplementary material for: Evolution and diversification of Mountain voles (Rodentia: Cricetidae)
Source: Commun Biol. 2022 Dec 26;5:1417. doi: 10.1038/s42003-022-04371-z (PMC9792541; doi:10.1038/s42003-022-04371-z)
Supplement: Supplementary file 4 — Supplementary Data 11-15 [file 42003_2022_4371_MOESM4_ESM.xlsx]

## Sheet: Supplementary Data 11
Fit for DEC and DEC+j models of ancestral range estimates The best-fit model is the Dispersal-extinction cladogenesis with a long-distance J parameter (DEC+J).
Models	LnL	numparams	d	e	j	AIC	AIC_wt	AICc	AICc_wt
DEC	-37.09	2	3.34	1e-12	0	78.81	0.0022	78.18	0.0016
DEC+J	-30.04	3	1.33	1e-12	0.041	67.42	0.65	66.09	0.66
DIVALIKE	-37.19	2	4.79	7.2e-07	0	79.01	0.002	78.38	0.0014
DIVALIKE+J	-30.98	3	1.55	1e-12	0.047	69.3	0.26	67.97	0.26
BAYAREALIKE	-53.27	2	4.87	5	0	111.2	2.1e-10	110.5	1.5e-10
BAYAREALIKE+J	-32.07	3	1.05	1e-07	0.054	71.47	0.086	70.14	0.086

## Sheet: Supplementary Data 12
Positively selected genes from the PAML branch-site model
ID	Positively selected genes	Gene name	Site location	Site in Neodon	Site in Mus musculus	Sites (score)
ENSMUSP00000004232	Adh1	alcohol dehydrogenase 1 (class I)	45	S	G	0.984
ENSMUSP00000004232	Adh1	alcohol dehydrogenase 1 (class I)	48	C	R	0.629
ENSMUSP00000004232	Adh1	alcohol dehydrogenase 1 (class I)	120	L	P	0.634
ENSMUSP00000004232	Adh1	alcohol dehydrogenase 1 (class I)	193	D	G	0.559
ENSMUSP00000004232	Adh1	alcohol dehydrogenase 1 (class I)	339	N	K	0.565
ENSMUSP00000005014	Hapln2	hyaluronan and proteoglycan link protein 2	249	E	Q	0.914
ENSMUSP00000005014	Hapln2	hyaluronan and proteoglycan link protein 2	251	G	F	1
ENSMUSP00000005014	Hapln2	hyaluronan and proteoglycan link protein 2	256	E	P	1
ENSMUSP00000005014	Hapln2	hyaluronan and proteoglycan link protein 2	259	G	L	1
ENSMUSP00000005014	Hapln2	hyaluronan and proteoglycan link protein 2	268	A	C	1
ENSMUSP00000005014	Hapln2	hyaluronan and proteoglycan link protein 2	269	S	R	1
ENSMUSP00000005014	Hapln2	hyaluronan and proteoglycan link protein 2	272	L	G	0.999
ENSMUSP00000005014	Hapln2	hyaluronan and proteoglycan link protein 2	273	G	A	0.974
ENSMUSP00000005014	Hapln2	hyaluronan and proteoglycan link protein 2	276	Q	A	1
ENSMUSP00000005014	Hapln2	hyaluronan and proteoglycan link protein 2	279	S	G	0.987
ENSMUSP00000005014	Hapln2	hyaluronan and proteoglycan link protein 2	281	P	L	0.956
ENSMUSP00000005014	Hapln2	hyaluronan and proteoglycan link protein 2	282	A	Y	1
ENSMUSP00000005014	Hapln2	hyaluronan and proteoglycan link protein 2	283	Q	A	1
ENSMUSP00000005014	Hapln2	hyaluronan and proteoglycan link protein 2	284	L	A	1
ENSMUSP00000005014	Hapln2	hyaluronan and proteoglycan link protein 2	285	E	W	1
ENSMUSP00000005014	Hapln2	hyaluronan and proteoglycan link protein 2	289	S	G	0.987
ENSMUSP00000005014	Hapln2	hyaluronan and proteoglycan link protein 2	290	S	L	0.999
ENSMUSP00000007249	Slc44a4	solute carrier family 44, member 4	300	F	F	0.779
ENSMUSP00000010279	Tmigd3	transmembrane and immunoglobulin domain containing 3	116	G	D	0.698
ENSMUSP00000010279	Tmigd3	transmembrane and immunoglobulin domain containing 3	154	S	L	0.97
ENSMUSP00000010279	Tmigd3	transmembrane and immunoglobulin domain containing 3	155	D	I	0.991
ENSMUSP00000010279	Tmigd3	transmembrane and immunoglobulin domain containing 3	157	L	C	0.987
ENSMUSP00000019572	Zfp874b	zinc finger protein 874b	183	R	S	0.96
ENSMUSP00000020524	Rhbdf1	rhomboid 5 homolog 1	77	L	I	0.968
ENSMUSP00000020524	Rhbdf1	rhomboid 5 homolog 1	78	S	T	0.986
ENSMUSP00000020524	Rhbdf1	rhomboid 5 homolog 1	79	P	Q	0.967
ENSMUSP00000020524	Rhbdf1	rhomboid 5 homolog 1	80	S	T	0.834
ENSMUSP00000020524	Rhbdf1	rhomboid 5 homolog 1	81	Y	I	0.999
ENSMUSP00000020524	Rhbdf1	rhomboid 5 homolog 1	82	A	R	0.999
ENSMUSP00000020524	Rhbdf1	rhomboid 5 homolog 1	806	L	I	0.83
ENSMUSP00000020524	Rhbdf1	rhomboid 5 homolog 1	807	V	I	0.549
ENSMUSP00000020959	Rnaseh1	ribonuclease H1	136	L	F	0.857
ENSMUSP00000020959	Rnaseh1	ribonuclease H1	137	V	S	0.991
ENSMUSP00000020959	Rnaseh1	ribonuclease H1	138	S	Y	0.99
ENSMUSP00000020959	Rnaseh1	ribonuclease H1	195	R	K	0.866
ENSMUSP00000020959	Rnaseh1	ribonuclease H1	264	V	I	0.542
ENSMUSP00000021056	Scn4a	sodium channel, voltage-gated, type IV, alpha	161	D	E	0.544
ENSMUSP00000021056	Scn4a	sodium channel, voltage-gated, type IV, alpha	162	T	Y	0.986
ENSMUSP00000021056	Scn4a	sodium channel, voltage-gated, type IV, alpha	163	A	T	0.527
ENSMUSP00000021056	Scn4a	sodium channel, voltage-gated, type IV, alpha	164	T	F	0.974
ENSMUSP00000021056	Scn4a	sodium channel, voltage-gated, type IV, alpha	166	E	G	0.534
ENSMUSP00000021056	Scn4a	sodium channel, voltage-gated, type IV, alpha	1414	V	V	0.505
ENSMUSP00000021653	Acot3	acyl-CoA thioesterase 3	12	T	M	0.963
ENSMUSP00000021653	Acot3	acyl-CoA thioesterase 3	101	L	F	0.85
ENSMUSP00000021653	Acot3	acyl-CoA thioesterase 3	399	A	P	0.652
ENSMUSP00000021807	Dek	DEK proto-oncogene (DNA binding)	53	Q	E	0.882
ENSMUSP00000021807	Dek	DEK proto-oncogene (DNA binding)	310	N	D	0.862
ENSMUSP00000027111	Ndufs1	NADH:ubiquinone oxidoreductase core subunit S1	608	M	V	0.876
ENSMUSP00000027111	Ndufs1	NADH:ubiquinone oxidoreductase core subunit S1	630	S	A	0.885
ENSMUSP00000027111	Ndufs1	NADH:ubiquinone oxidoreductase core subunit S1	631	V	G	0.896
ENSMUSP00000027111	Ndufs1	NADH:ubiquinone oxidoreductase core subunit S1	633	A	T	0.876
ENSMUSP00000027111	Ndufs1	NADH:ubiquinone oxidoreductase core subunit S1	634	V	L	0.881
ENSMUSP00000027111	Ndufs1	NADH:ubiquinone oxidoreductase core subunit S1	635	S	P	0.876
ENSMUSP00000027111	Ndufs1	NADH:ubiquinone oxidoreductase core subunit S1	636	L	Y	0.997
ENSMUSP00000027111	Ndufs1	NADH:ubiquinone oxidoreductase core subunit S1	637	K	D	0.998
ENSMUSP00000027111	Ndufs1	NADH:ubiquinone oxidoreductase core subunit S1	680	V	L	0.877
ENSMUSP00000029520	Lce1m	late cornified envelope 1M	67	R	R	0.926
ENSMUSP00000029520	Lce1m	late cornified envelope 1M	69	Q	H	0.714
ENSMUSP00000029520	Lce1m	late cornified envelope 1M	104	G	S	0.758
ENSMUSP00000029712	Ntrk1	neurotrophic tyrosine kinase, receptor, type 1	118	S	S	0.979
ENSMUSP00000029712	Ntrk1	neurotrophic tyrosine kinase, receptor, type 1	120	R	L	0.946
ENSMUSP00000030372	Col9a2	collagen, type IX, alpha 2	55	A	P	0.818
ENSMUSP00000030372	Col9a2	collagen, type IX, alpha 2	136	T	I	0.815
ENSMUSP00000030372	Col9a2	collagen, type IX, alpha 2	417	Q	P	0.837
ENSMUSP00000030372	Col9a2	collagen, type IX, alpha 2	460	N	G	0.992
ENSMUSP00000030372	Col9a2	collagen, type IX, alpha 2	462	F	S	0.96
ENSMUSP00000030372	Col9a2	collagen, type IX, alpha 2	463	L	G	0.993
ENSMUSP00000030372	Col9a2	collagen, type IX, alpha 2	464	F	E	1
ENSMUSP00000030372	Col9a2	collagen, type IX, alpha 2	466	V	G	0.865
ENSMUSP00000030372	Col9a2	collagen, type IX, alpha 2	468	P	K	0.994
ENSMUSP00000030372	Col9a2	collagen, type IX, alpha 2	469	W	G	0.858
ENSMUSP00000030905	Ssu72	Ssu72 RNA polymerase II CTD phosphatase homolog (yeast)	6	S	L	0.804
ENSMUSP00000032573	Pglyrp1	peptidoglycan recognition protein 1	126	G	R	0.858
ENSMUSP00000032573	Pglyrp1	peptidoglycan recognition protein 1	127	Y	V	0.994
ENSMUSP00000033939	Ikbkb	inhibitor of kappaB kinase beta	314	V	V	0.721
ENSMUSP00000033939	Ikbkb	inhibitor of kappaB kinase beta	663	V	S	1
ENSMUSP00000033939	Ikbkb	inhibitor of kappaB kinase beta	664	S	K	0.998
ENSMUSP00000033939	Ikbkb	inhibitor of kappaB kinase beta	665	G	V	0.81
ENSMUSP00000033939	Ikbkb	inhibitor of kappaB kinase beta	666	L	R	0.882
ENSMUSP00000033939	Ikbkb	inhibitor of kappaB kinase beta	667	C	G	0.82
ENSMUSP00000033939	Ikbkb	inhibitor of kappaB kinase beta	669	S	V	0.998
ENSMUSP00000033939	Ikbkb	inhibitor of kappaB kinase beta	670	L	S	0.998
ENSMUSP00000033939	Ikbkb	inhibitor of kappaB kinase beta	671	S	G	0.998
ENSMUSP00000033939	Ikbkb	inhibitor of kappaB kinase beta	672	G	S	0.796
ENSMUSP00000033939	Ikbkb	inhibitor of kappaB kinase beta	674	T	D	0.998
ENSMUSP00000033939	Ikbkb	inhibitor of kappaB kinase beta	675	L	S	0.999
ENSMUSP00000033939	Ikbkb	inhibitor of kappaB kinase beta	676	C	M	1
ENSMUSP00000033939	Ikbkb	inhibitor of kappaB kinase beta	677	S	N	0.999
ENSMUSP00000033939	Ikbkb	inhibitor of kappaB kinase beta	679	K	S	0.999
ENSMUSP00000034470	Vps26b	VPS26 retromer complex component B	64	K	Q	0.921
ENSMUSP00000034470	Vps26b	VPS26 retromer complex component B	65	S	G	1
ENSMUSP00000034470	Vps26b	VPS26 retromer complex component B	66	A	I	0.999
ENSMUSP00000034470	Vps26b	VPS26 retromer complex component B	67	R	K	0.936
ENSMUSP00000034470	Vps26b	VPS26 retromer complex component B	68	V	I	0.938
ENSMUSP00000034470	Vps26b	VPS26 retromer complex component B	69	S	E	1
ENSMUSP00000034470	Vps26b	VPS26 retromer complex component B	71	V	I	0.932
ENSMUSP00000034470	Vps26b	VPS26 retromer complex component B	72	L	G	1
ENSMUSP00000034470	Vps26b	VPS26 retromer complex component B	73	F	Q	1
ENSMUSP00000034470	Vps26b	VPS26 retromer complex component B	74	P	I	0.999
ENSMUSP00000035211	Mst1	macrophage stimulating 1 (hepatocyte growth factor-like)	136	H	R	0.705
ENSMUSP00000035211	Mst1	macrophage stimulating 1 (hepatocyte growth factor-like)	408	S	P	0.992
ENSMUSP00000035211	Mst1	macrophage stimulating 1 (hepatocyte growth factor-like)	409	R	H	0.854
ENSMUSP00000035211	Mst1	macrophage stimulating 1 (hepatocyte growth factor-like)	410	I	K	0.996
ENSMUSP00000035211	Mst1	macrophage stimulating 1 (hepatocyte growth factor-like)	412	R	Q	0.963
ENSMUSP00000035687	H2-M3	histocompatibility 2, M region locus 3	29	M	L	0.577
ENSMUSP00000035687	H2-M3	histocompatibility 2, M region locus 3	121	E	W	0.985
ENSMUSP00000035687	H2-M3	histocompatibility 2, M region locus 3	156	T	S	0.777
ENSMUSP00000035687	H2-M3	histocompatibility 2, M region locus 3	177	G	A	0.682
ENSMUSP00000035687	H2-M3	histocompatibility 2, M region locus 3	205	G	R	0.584
ENSMUSP00000035687	H2-M3	histocompatibility 2, M region locus 3	230	M	L	0.571
ENSMUSP00000039134	Edc4	enhancer of mRNA decapping 4	608	V	I	0.835
ENSMUSP00000039134	Edc4	enhancer of mRNA decapping 4	610	S	A	0.829
ENSMUSP00000039134	Edc4	enhancer of mRNA decapping 4	612	Q	P	0.975
ENSMUSP00000039134	Edc4	enhancer of mRNA decapping 4	617	S	S	0.998
ENSMUSP00000039134	Edc4	enhancer of mRNA decapping 4	618	P	S	0.998
ENSMUSP00000039252	Rdh7	retinol dehydrogenase 7	127	P	K	0.991
ENSMUSP00000039252	Rdh7	retinol dehydrogenase 7	139	V	L	0.763
ENSMUSP00000039252	Rdh7	retinol dehydrogenase 7	142	A	I	0.953
ENSMUSP00000039252	Rdh7	retinol dehydrogenase 7	150	F	P	0.924
ENSMUSP00000039252	Rdh7	retinol dehydrogenase 7	156	Q	R	0.842
ENSMUSP00000039252	Rdh7	retinol dehydrogenase 7	159	I	V	0.763
ENSMUSP00000039252	Rdh7	retinol dehydrogenase 7	175	F	G	0.982
ENSMUSP00000039252	Rdh7	retinol dehydrogenase 7	178	C	I	0.986
ENSMUSP00000039252	Rdh7	retinol dehydrogenase 7	189	I	S	0.611
ENSMUSP00000039252	Rdh7	retinol dehydrogenase 7	202	S	A	0.962
ENSMUSP00000039252	Rdh7	retinol dehydrogenase 7	231	P	S	0.749
ENSMUSP00000039252	Rdh7	retinol dehydrogenase 7	232	E	S	0.953
ENSMUSP00000039252	Rdh7	retinol dehydrogenase 7	233	H	E	0.967
ENSMUSP00000039252	Rdh7	retinol dehydrogenase 7	263	V	V	0.58
ENSMUSP00000039252	Rdh7	retinol dehydrogenase 7	275	M	C	0.985
ENSMUSP00000039252	Rdh7	retinol dehydrogenase 7	295	S	S	0.996
ENSMUSP00000041118	Foxa1	forkhead box A1	126	S	G	0.604
ENSMUSP00000044272	Septin14	septin 14	54	M	I	0.769
ENSMUSP00000044272	Septin14	septin 14	55	F	L	0.819
ENSMUSP00000044272	Septin14	septin 14	56	V	C	0.997
ENSMUSP00000044272	Septin14	septin 14	57	T	V	0.999
ENSMUSP00000044482	Trak1	trafficking protein, kinesin binding 1	411	A	V	0.78
ENSMUSP00000044482	Trak1	trafficking protein, kinesin binding 1	656	D	A	0.973
ENSMUSP00000044482	Trak1	trafficking protein, kinesin binding 1	659	Q	P	0.982
ENSMUSP00000044482	Trak1	trafficking protein, kinesin binding 1	660	K	G	0.998
ENSMUSP00000044482	Trak1	trafficking protein, kinesin binding 1	662	I	C	0.999
ENSMUSP00000044482	Trak1	trafficking protein, kinesin binding 1	663	L	M	0.952
ENSMUSP00000044482	Trak1	trafficking protein, kinesin binding 1	664	L	S	0.993
ENSMUSP00000044482	Trak1	trafficking protein, kinesin binding 1	665	P	Q	0.978
ENSMUSP00000044482	Trak1	trafficking protein, kinesin binding 1	667	S	N	0.789
ENSMUSP00000044482	Trak1	trafficking protein, kinesin binding 1	669	A	T	0.789
ENSMUSP00000044482	Trak1	trafficking protein, kinesin binding 1	671	K	T	0.977
ENSMUSP00000044482	Trak1	trafficking protein, kinesin binding 1	672	A	F	0.999
ENSMUSP00000044482	Trak1	trafficking protein, kinesin binding 1	673	F	T	0.999
ENSMUSP00000044482	Trak1	trafficking protein, kinesin binding 1	674	A	T	0.769
ENSMUSP00000044482	Trak1	trafficking protein, kinesin binding 1	675	H	C	0.997
ENSMUSP00000044482	Trak1	trafficking protein, kinesin binding 1	676	K	R	1
ENSMUSP00000044482	Trak1	trafficking protein, kinesin binding 1	677	R	I	0.998
ENSMUSP00000044482	Trak1	trafficking protein, kinesin binding 1	678	K	L	0.999
ENSMUSP00000044482	Trak1	trafficking protein, kinesin binding 1	679	V	H	1
ENSMUSP00000044482	Trak1	trafficking protein, kinesin binding 1	680	T	P	0.806
ENSMUSP00000044482	Trak1	trafficking protein, kinesin binding 1	681	G	S	0.997
ENSMUSP00000044482	Trak1	trafficking protein, kinesin binding 1	682	E	D	0.71
ENSMUSP00000044482	Trak1	trafficking protein, kinesin binding 1	684	V	L	0.781
ENSMUSP00000045676	Gmip	Gem-interacting protein	585	R	Q	0.878
ENSMUSP00000045676	Gmip	Gem-interacting protein	666	R	S	0.697
ENSMUSP00000045873	Anln	anillin, actin binding protein	557	A	T	0.791
ENSMUSP00000045911	Gpsm3	G-protein signalling modulator 3 (AGS3-like, C. elegans)	54	K	R	0.995
ENSMUSP00000045911	Gpsm3	G-protein signalling modulator 3 (AGS3-like, C. elegans)	100	Q	R	0.914
ENSMUSP00000045911	Gpsm3	G-protein signalling modulator 3 (AGS3-like, C. elegans)	134	P	G	0.999
ENSMUSP00000045911	Gpsm3	G-protein signalling modulator 3 (AGS3-like, C. elegans)	161	S	S	0.999
ENSMUSP00000049460	Plekhh1	pleckstrin homology domain containing, family H (with MyTH4 domain) member 1	264	P	S	0.86
ENSMUSP00000049460	Plekhh1	pleckstrin homology domain containing, family H (with MyTH4 domain) member 1	342	C	H	0.996
ENSMUSP00000049460	Plekhh1	pleckstrin homology domain containing, family H (with MyTH4 domain) member 1	423	V	E	0.909
ENSMUSP00000049460	Plekhh1	pleckstrin homology domain containing, family H (with MyTH4 domain) member 1	425	D	R	0.999
ENSMUSP00000049460	Plekhh1	pleckstrin homology domain containing, family H (with MyTH4 domain) member 1	426	F	I	0.91
ENSMUSP00000049460	Plekhh1	pleckstrin homology domain containing, family H (with MyTH4 domain) member 1	427	I	Y	0.994
ENSMUSP00000049460	Plekhh1	pleckstrin homology domain containing, family H (with MyTH4 domain) member 1	428	R	A	0.997
ENSMUSP00000049460	Plekhh1	pleckstrin homology domain containing, family H (with MyTH4 domain) member 1	429	V	M	0.903
ENSMUSP00000049460	Plekhh1	pleckstrin homology domain containing, family H (with MyTH4 domain) member 1	430	G	A	0.928
ENSMUSP00000049460	Plekhh1	pleckstrin homology domain containing, family H (with MyTH4 domain) member 1	431	Q	T	0.994
ENSMUSP00000049460	Plekhh1	pleckstrin homology domain containing, family H (with MyTH4 domain) member 1	432	G	S	0.993
ENSMUSP00000049460	Plekhh1	pleckstrin homology domain containing, family H (with MyTH4 domain) member 1	433	T	G	0.999
ENSMUSP00000049460	Plekhh1	pleckstrin homology domain containing, family H (with MyTH4 domain) member 1	434	E	M	0.998
ENSMUSP00000049460	Plekhh1	pleckstrin homology domain containing, family H (with MyTH4 domain) member 1	435	P	Q	0.899
ENSMUSP00000049460	Plekhh1	pleckstrin homology domain containing, family H (with MyTH4 domain) member 1	436	A	L	0.995
ENSMUSP00000049460	Plekhh1	pleckstrin homology domain containing, family H (with MyTH4 domain) member 1	438	I	S	0.991
ENSMUSP00000049460	Plekhh1	pleckstrin homology domain containing, family H (with MyTH4 domain) member 1	441	S	S	0.999
ENSMUSP00000049460	Plekhh1	pleckstrin homology domain containing, family H (with MyTH4 domain) member 1	449	T	C	0.996
ENSMUSP00000049460	Plekhh1	pleckstrin homology domain containing, family H (with MyTH4 domain) member 1	520	A	T	0.881
ENSMUSP00000049460	Plekhh1	pleckstrin homology domain containing, family H (with MyTH4 domain) member 1	1033	S	P	0.521
ENSMUSP00000049460	Plekhh1	pleckstrin homology domain containing, family H (with MyTH4 domain) member 1	1347	R	G	0.857
ENSMUSP00000056287	Sprr3	small proline-rich protein 3	113	S	P	0.623
ENSMUSP00000056287	Sprr3	small proline-rich protein 3	243	T	Q	0.986
ENSMUSP00000057732	Rdh9	retinol dehydrogenase 9	114	A	G	0.503
ENSMUSP00000057732	Rdh9	retinol dehydrogenase 9	127	P	K	0.992
ENSMUSP00000057732	Rdh9	retinol dehydrogenase 9	139	V	L	0.783
ENSMUSP00000057732	Rdh9	retinol dehydrogenase 9	142	A	I	0.95
ENSMUSP00000057732	Rdh9	retinol dehydrogenase 9	150	F	P	0.917
ENSMUSP00000057732	Rdh9	retinol dehydrogenase 9	156	Q	R	0.849
ENSMUSP00000057732	Rdh9	retinol dehydrogenase 9	159	I	V	0.768
ENSMUSP00000057732	Rdh9	retinol dehydrogenase 9	178	C	I	0.988
ENSMUSP00000057732	Rdh9	retinol dehydrogenase 9	189	I	S	0.625
ENSMUSP00000057732	Rdh9	retinol dehydrogenase 9	194	V	L	0.63
ENSMUSP00000057732	Rdh9	retinol dehydrogenase 9	202	S	A	0.962
ENSMUSP00000057732	Rdh9	retinol dehydrogenase 9	231	P	S	0.997
ENSMUSP00000057732	Rdh9	retinol dehydrogenase 9	232	E	S	0.952
ENSMUSP00000057732	Rdh9	retinol dehydrogenase 9	233	H	E	0.966
ENSMUSP00000057732	Rdh9	retinol dehydrogenase 9	263	V	L	0.782
ENSMUSP00000057732	Rdh9	retinol dehydrogenase 9	275	M	C	0.987
ENSMUSP00000057732	Rdh9	retinol dehydrogenase 9	295	S	S	0.996
ENSMUSP00000058609	Zfp507	zinc finger protein 507	355	A	T	0.737
ENSMUSP00000058609	Zfp507	zinc finger protein 507	606	T	A	0.743
ENSMUSP00000058609	Zfp507	zinc finger protein 507	796	K	L	0.99
ENSMUSP00000058609	Zfp507	zinc finger protein 507	797	K	C	1
ENSMUSP00000058609	Zfp507	zinc finger protein 507	799	G	Y	0.993
ENSMUSP00000058609	Zfp507	zinc finger protein 507	800	G	V	0.821
ENSMUSP00000058609	Zfp507	zinc finger protein 507	802	T	S	0.957
ENSMUSP00000058609	Zfp507	zinc finger protein 507	803	R	H	0.754
ENSMUSP00000058609	Zfp507	zinc finger protein 507	804	T	P	0.759
ENSMUSP00000058609	Zfp507	zinc finger protein 507	805	H	P	0.759
ENSMUSP00000058609	Zfp507	zinc finger protein 507	806	T	S	0.769
ENSMUSP00000058609	Zfp507	zinc finger protein 507	807	R	L	0.99
ENSMUSP00000058609	Zfp507	zinc finger protein 507	808	S	K	0.992
ENSMUSP00000058609	Zfp507	zinc finger protein 507	809	T	S	0.762
ENSMUSP00000058609	Zfp507	zinc finger protein 507	815	T	A	0.748
ENSMUSP00000058609	Zfp507	zinc finger protein 507	816	R	S	0.732
ENSMUSP00000058609	Zfp507	zinc finger protein 507	817	G	D	0.722
ENSMUSP00000058609	Zfp507	zinc finger protein 507	949	S	N	0.716
ENSMUSP00000060157	Rtl3	retrotransposon Gag like 3	116	R	Q	0.711
ENSMUSP00000060157	Rtl3	retrotransposon Gag like 3	309	D	E	0.65
ENSMUSP00000060157	Rtl3	retrotransposon Gag like 3	392	K	Q	0.597
ENSMUSP00000060157	Rtl3	retrotransposon Gag like 3	484	F	I	0.572
ENSMUSP00000060835	Gchfr	GTP cyclohydrolase I feedback regulator	1	-	M	0.727
ENSMUSP00000060835	Gchfr	GTP cyclohydrolase I feedback regulator	2	-	P	0.727
ENSMUSP00000060835	Gchfr	GTP cyclohydrolase I feedback regulator	3	F	Y	0.943
ENSMUSP00000060835	Gchfr	GTP cyclohydrolase I feedback regulator	5	V	L	0.985
ENSMUSP00000060835	Gchfr	GTP cyclohydrolase I feedback regulator	6	Q	I	1
ENSMUSP00000060835	Gchfr	GTP cyclohydrolase I feedback regulator	7	A	S	1
ENSMUSP00000060835	Gchfr	GTP cyclohydrolase I feedback regulator	8	P	T	0.991
ENSMUSP00000060835	Gchfr	GTP cyclohydrolase I feedback regulator	9	H	Q	0.911
ENSMUSP00000060835	Gchfr	GTP cyclohydrolase I feedback regulator	10	Q	I	1
ENSMUSP00000060835	Gchfr	GTP cyclohydrolase I feedback regulator	13	-	E	0.727
ENSMUSP00000060835	Gchfr	GTP cyclohydrolase I feedback regulator	14	A	V	0.938
ENSMUSP00000060835	Gchfr	GTP cyclohydrolase I feedback regulator	15	H	G	0.997
ENSMUSP00000060835	Gchfr	GTP cyclohydrolase I feedback regulator	17	C	T	1
ENSMUSP00000060835	Gchfr	GTP cyclohydrolase I feedback regulator	19	A	V	0.955
ENSMUSP00000060835	Gchfr	GTP cyclohydrolase I feedback regulator	20	-	G	0.727
ENSMUSP00000060835	Gchfr	GTP cyclohydrolase I feedback regulator	21	-	D	0.727
ENSMUSP00000060835	Gchfr	GTP cyclohydrolase I feedback regulator	22	Q	E	0.965
ENSMUSP00000060835	Gchfr	GTP cyclohydrolase I feedback regulator	24	T	S	0.939
ENSMUSP00000060835	Gchfr	GTP cyclohydrolase I feedback regulator	25	E	D	0.916
ENSMUSP00000060835	Gchfr	GTP cyclohydrolase I feedback regulator	26	A	P	0.989
ENSMUSP00000060835	Gchfr	GTP cyclohydrolase I feedback regulator	27	P	E	1
ENSMUSP00000060835	Gchfr	GTP cyclohydrolase I feedback regulator	28	E	L	0.998
ENSMUSP00000060835	Gchfr	GTP cyclohydrolase I feedback regulator	29	F	M	0.999
ENSMUSP00000060835	Gchfr	GTP cyclohydrolase I feedback regulator	32	V	L	0.982
ENSMUSP00000060835	Gchfr	GTP cyclohydrolase I feedback regulator	33	Q	G	0.996
ENSMUSP00000060835	Gchfr	GTP cyclohydrolase I feedback regulator	34	D	A	0.948
ENSMUSP00000060835	Gchfr	GTP cyclohydrolase I feedback regulator	36	A	K	0.997
ENSMUSP00000060835	Gchfr	GTP cyclohydrolase I feedback regulator	40	V	L	0.984
ENSMUSP00000060835	Gchfr	GTP cyclohydrolase I feedback regulator	41	D	G	0.968
ENSMUSP00000060835	Gchfr	GTP cyclohydrolase I feedback regulator	42	I	N	0.993
ENSMUSP00000060835	Gchfr	GTP cyclohydrolase I feedback regulator	43	V	N	1
ENSMUSP00000060835	Gchfr	GTP cyclohydrolase I feedback regulator	47	V	Y	0.999
ENSMUSP00000060835	Gchfr	GTP cyclohydrolase I feedback regulator	48	V	Y	1
ENSMUSP00000060835	Gchfr	GTP cyclohydrolase I feedback regulator	49	S	V	0.998
ENSMUSP00000060835	Gchfr	GTP cyclohydrolase I feedback regulator	50	Q	N	0.999
ENSMUSP00000060835	Gchfr	GTP cyclohydrolase I feedback regulator	52	T	P	0.99
ENSMUSP00000060835	Gchfr	GTP cyclohydrolase I feedback regulator	57	P	R	0.95
ENSMUSP00000060835	Gchfr	GTP cyclohydrolase I feedback regulator	58	Q	I	0.999
ENSMUSP00000060835	Gchfr	GTP cyclohydrolase I feedback regulator	59	M	V	0.95
ENSMUSP00000060835	Gchfr	GTP cyclohydrolase I feedback regulator	61	H	D	0.963
ENSMUSP00000060835	Gchfr	GTP cyclohydrolase I feedback regulator	62	Q	K	0.939
ENSMUSP00000060835	Gchfr	GTP cyclohydrolase I feedback regulator	64	R	E	0.995
ENSMUSP00000060835	Gchfr	GTP cyclohydrolase I feedback regulator	66	R	K	0.797
ENSMUSP00000060835	Gchfr	GTP cyclohydrolase I feedback regulator	67	M	G	0.999
ENSMUSP00000060835	Gchfr	GTP cyclohydrolase I feedback regulator	69	-	R	0.727
ENSMUSP00000060835	Gchfr	GTP cyclohydrolase I feedback regulator	70	I	V	0.957
ENSMUSP00000060835	Gchfr	GTP cyclohydrolase I feedback regulator	71	A	L	0.998
ENSMUSP00000060835	Gchfr	GTP cyclohydrolase I feedback regulator	72	H	S	0.997
ENSMUSP00000060835	Gchfr	GTP cyclohydrolase I feedback regulator	73	H	M	1
ENSMUSP00000060835	Gchfr	GTP cyclohydrolase I feedback regulator	74	C	T	1
ENSMUSP00000060835	Gchfr	GTP cyclohydrolase I feedback regulator	76	A	V	0.938
ENSMUSP00000060835	Gchfr	GTP cyclohydrolase I feedback regulator	77	H	G	0.997
ENSMUSP00000060835	Gchfr	GTP cyclohydrolase I feedback regulator	78	-	Q	0.727
ENSMUSP00000060835	Gchfr	GTP cyclohydrolase I feedback regulator	79	-	T	0.727
ENSMUSP00000060835	Gchfr	GTP cyclohydrolase I feedback regulator	80	-	L	0.727
ENSMUSP00000060835	Gchfr	GTP cyclohydrolase I feedback regulator	81	-	V	0.727
ENSMUSP00000060835	Gchfr	GTP cyclohydrolase I feedback regulator	82	-	W	0.727
ENSMUSP00000060835	Gchfr	GTP cyclohydrolase I feedback regulator	83	-	C	0.727
ENSMUSP00000060835	Gchfr	GTP cyclohydrolase I feedback regulator	85	H	H	0.777
ENSMUSP00000060835	Gchfr	GTP cyclohydrolase I feedback regulator	86	A	K	0.997
ENSMUSP00000060835	Gchfr	GTP cyclohydrolase I feedback regulator	87	D	E	0.919
ENSMUSP00000064404	Grm7	glutamate receptor, metabotropic 7	296	C	L	0.998
ENSMUSP00000064404	Grm7	glutamate receptor, metabotropic 7	298	S	A	0.858
ENSMUSP00000064404	Grm7	glutamate receptor, metabotropic 7	299	M	A	1
ENSMUSP00000064404	Grm7	glutamate receptor, metabotropic 7	301	Y	R	1
ENSMUSP00000064404	Grm7	glutamate receptor, metabotropic 7	302	I	A	0.998
ENSMUSP00000064404	Grm7	glutamate receptor, metabotropic 7	304	F	Q	1
ENSMUSP00000064404	Grm7	glutamate receptor, metabotropic 7	306	E	G	0.991
ENSMUSP00000064404	Grm7	glutamate receptor, metabotropic 7	307	M	H	1
ENSMUSP00000064404	Grm7	glutamate receptor, metabotropic 7	311	T	W	1
ENSMUSP00000064404	Grm7	glutamate receptor, metabotropic 7	313	S	G	0.998
ENSMUSP00000064404	Grm7	glutamate receptor, metabotropic 7	314	T	S	0.853
ENSMUSP00000064404	Grm7	glutamate receptor, metabotropic 7	315	L	D	0.999
ENSMUSP00000064404	Grm7	glutamate receptor, metabotropic 7	316	H	S	0.999
ENSMUSP00000064404	Grm7	glutamate receptor, metabotropic 7	317	L	W	0.983
ENSMUSP00000064775	Adarb2	adenosine deaminase, RNA-specific, B2	89	V	A	0.602
ENSMUSP00000066244	Eya2	EYA transcriptional coactivator and phosphatase 2	88	A	P	0.838
ENSMUSP00000066244	Eya2	EYA transcriptional coactivator and phosphatase 2	93	P	A	0.794
ENSMUSP00000067728	Pcdhga8	protocadherin gamma subfamily A, 8	114	M	G	0.828
ENSMUSP00000067728	Pcdhga8	protocadherin gamma subfamily A, 8	118	P	G	0.969
ENSMUSP00000067728	Pcdhga8	protocadherin gamma subfamily A, 8	135	L	V	0.596
ENSMUSP00000067728	Pcdhga8	protocadherin gamma subfamily A, 8	152	I	Y	0.892
ENSMUSP00000067728	Pcdhga8	protocadherin gamma subfamily A, 8	235	V	T	0.717
ENSMUSP00000067728	Pcdhga8	protocadherin gamma subfamily A, 8	260	R	L	0.501
ENSMUSP00000067728	Pcdhga8	protocadherin gamma subfamily A, 8	265	N	R	0.672
ENSMUSP00000067728	Pcdhga8	protocadherin gamma subfamily A, 8	280	S	K	0.98
ENSMUSP00000067728	Pcdhga8	protocadherin gamma subfamily A, 8	288	L	Q	0.611
ENSMUSP00000067728	Pcdhga8	protocadherin gamma subfamily A, 8	289	V	S	0.875
ENSMUSP00000067728	Pcdhga8	protocadherin gamma subfamily A, 8	296	S	E	0.979
ENSMUSP00000067728	Pcdhga8	protocadherin gamma subfamily A, 8	313	S	S	0.95
ENSMUSP00000067728	Pcdhga8	protocadherin gamma subfamily A, 8	325	A	G	0.506
ENSMUSP00000067728	Pcdhga8	protocadherin gamma subfamily A, 8	327	S	L	0.9
ENSMUSP00000067728	Pcdhga8	protocadherin gamma subfamily A, 8	329	T	G	0.921
ENSMUSP00000067728	Pcdhga8	protocadherin gamma subfamily A, 8	338	L	E	0.943
ENSMUSP00000067728	Pcdhga8	protocadherin gamma subfamily A, 8	344	A	R	0.939
ENSMUSP00000067728	Pcdhga8	protocadherin gamma subfamily A, 8	353	S	F	0.922
ENSMUSP00000067728	Pcdhga8	protocadherin gamma subfamily A, 8	360	T	S	0.518
ENSMUSP00000067728	Pcdhga8	protocadherin gamma subfamily A, 8	383	S	V	0.82
ENSMUSP00000067728	Pcdhga8	protocadherin gamma subfamily A, 8	396	R	K	0.782
ENSMUSP00000067728	Pcdhga8	protocadherin gamma subfamily A, 8	407	A	W	0.933
ENSMUSP00000067728	Pcdhga8	protocadherin gamma subfamily A, 8	427	G	L	0.901
ENSMUSP00000067728	Pcdhga8	protocadherin gamma subfamily A, 8	440	I	L	0.579
ENSMUSP00000067728	Pcdhga8	protocadherin gamma subfamily A, 8	454	A	H	0.918
ENSMUSP00000067728	Pcdhga8	protocadherin gamma subfamily A, 8	459	I	A	0.67
ENSMUSP00000067728	Pcdhga8	protocadherin gamma subfamily A, 8	482	D	Q	0.786
ENSMUSP00000071573	Rdh16	retinol dehydrogenase 16	114	A	G	0.5
ENSMUSP00000071573	Rdh16	retinol dehydrogenase 16	127	P	K	0.992
ENSMUSP00000071573	Rdh16	retinol dehydrogenase 16	139	V	L	0.778
ENSMUSP00000071573	Rdh16	retinol dehydrogenase 16	142	A	I	0.949
ENSMUSP00000071573	Rdh16	retinol dehydrogenase 16	150	F	P	0.911
ENSMUSP00000071573	Rdh16	retinol dehydrogenase 16	156	Q	R	0.845
ENSMUSP00000071573	Rdh16	retinol dehydrogenase 16	159	I	V	0.765
ENSMUSP00000071573	Rdh16	retinol dehydrogenase 16	175	F	G	0.982
ENSMUSP00000071573	Rdh16	retinol dehydrogenase 16	178	C	I	0.987
ENSMUSP00000071573	Rdh16	retinol dehydrogenase 16	189	I	S	0.621
ENSMUSP00000071573	Rdh16	retinol dehydrogenase 16	194	V	L	0.627
ENSMUSP00000071573	Rdh16	retinol dehydrogenase 16	202	S	A	0.961
ENSMUSP00000071573	Rdh16	retinol dehydrogenase 16	231	P	S	0.996
ENSMUSP00000071573	Rdh16	retinol dehydrogenase 16	232	E	S	0.95
ENSMUSP00000071573	Rdh16	retinol dehydrogenase 16	233	H	E	0.965
ENSMUSP00000071573	Rdh16	retinol dehydrogenase 16	275	M	C	0.986
ENSMUSP00000071573	Rdh16	retinol dehydrogenase 16	295	S	S	0.996
ENSMUSP00000073322	Rdh1	retinol dehydrogenase 1 (all trans)	127	P	K	0.99
ENSMUSP00000073322	Rdh1	retinol dehydrogenase 1 (all trans)	139	V	L	0.756
ENSMUSP00000073322	Rdh1	retinol dehydrogenase 1 (all trans)	142	A	I	0.944
ENSMUSP00000073322	Rdh1	retinol dehydrogenase 1 (all trans)	150	F	P	0.909
ENSMUSP00000073322	Rdh1	retinol dehydrogenase 1 (all trans)	156	Q	R	0.829
ENSMUSP00000073322	Rdh1	retinol dehydrogenase 1 (all trans)	159	I	V	0.745
ENSMUSP00000073322	Rdh1	retinol dehydrogenase 1 (all trans)	175	F	G	0.98
ENSMUSP00000073322	Rdh1	retinol dehydrogenase 1 (all trans)	178	C	I	0.985
ENSMUSP00000073322	Rdh1	retinol dehydrogenase 1 (all trans)	189	I	S	0.588
ENSMUSP00000073322	Rdh1	retinol dehydrogenase 1 (all trans)	194	V	L	0.605
ENSMUSP00000073322	Rdh1	retinol dehydrogenase 1 (all trans)	202	S	A	0.957
ENSMUSP00000073322	Rdh1	retinol dehydrogenase 1 (all trans)	231	P	S	0.996
ENSMUSP00000073322	Rdh1	retinol dehydrogenase 1 (all trans)	232	E	S	0.948
ENSMUSP00000073322	Rdh1	retinol dehydrogenase 1 (all trans)	233	H	E	0.962
ENSMUSP00000073322	Rdh1	retinol dehydrogenase 1 (all trans)	263	V	V	0.538
ENSMUSP00000073322	Rdh1	retinol dehydrogenase 1 (all trans)	275	M	C	0.985
ENSMUSP00000073322	Rdh1	retinol dehydrogenase 1 (all trans)	295	S	S	0.996
ENSMUSP00000076576	Klk1b4	kallikrein 1-related pepidase b4	23	E	S	0.99
ENSMUSP00000076576	Klk1b4	kallikrein 1-related pepidase b4	31	G	C	0.985
ENSMUSP00000076735	Rdh19	retinol dehydrogenase 19	127	P	K	0.991
ENSMUSP00000076735	Rdh19	retinol dehydrogenase 19	139	V	L	0.769
ENSMUSP00000076735	Rdh19	retinol dehydrogenase 19	142	A	I	0.947
ENSMUSP00000076735	Rdh19	retinol dehydrogenase 19	150	F	P	0.912
ENSMUSP00000076735	Rdh19	retinol dehydrogenase 19	156	Q	R	0.839
ENSMUSP00000076735	Rdh19	retinol dehydrogenase 19	159	I	V	0.756
ENSMUSP00000076735	Rdh19	retinol dehydrogenase 19	176	F	G	0.981
ENSMUSP00000076735	Rdh19	retinol dehydrogenase 19	179	C	I	0.986
ENSMUSP00000076735	Rdh19	retinol dehydrogenase 19	190	I	S	0.606
ENSMUSP00000076735	Rdh19	retinol dehydrogenase 19	195	V	L	0.617
ENSMUSP00000076735	Rdh19	retinol dehydrogenase 19	203	S	A	0.959
ENSMUSP00000076735	Rdh19	retinol dehydrogenase 19	232	P	S	0.996
ENSMUSP00000076735	Rdh19	retinol dehydrogenase 19	233	E	S	0.948
ENSMUSP00000076735	Rdh19	retinol dehydrogenase 19	234	H	E	0.963
ENSMUSP00000076735	Rdh19	retinol dehydrogenase 19	264	V	L	0.769
ENSMUSP00000076735	Rdh19	retinol dehydrogenase 19	276	M	C	0.985
ENSMUSP00000076735	Rdh19	retinol dehydrogenase 19	296	S	S	0.996
ENSMUSP00000078584	Cldn24	claudin 24	37	S	N	0.932
ENSMUSP00000078584	Cldn24	claudin 24	181	F	C	0.922
ENSMUSP00000078584	Cldn24	claudin 24	182	V	V	0.88
ENSMUSP00000078584	Cldn24	claudin 24	189	S	S	0.967
ENSMUSP00000078584	Cldn24	claudin 24	192	S	A	0.927
ENSMUSP00000079137	Zfp947	zinc finger protein 947	263	H	Q	0.803
ENSMUSP00000079498	Gm4559	predicted gene 4559	48	T	C	0.986
ENSMUSP00000079498	Gm4559	predicted gene 4559	55	S	C	0.78
ENSMUSP00000079498	Gm4559	predicted gene 4559	137	S	S	0.975
ENSMUSP00000080438	Zfp985	zinc finger protein 985	230	G	K	0.983
ENSMUSP00000080438	Zfp985	zinc finger protein 985	317	V	E	0.702
ENSMUSP00000083754	Git2	GIT ArfGAP 2	635	S	S	0.995
ENSMUSP00000083754	Git2	GIT ArfGAP 2	639	G	P	0.992
ENSMUSP00000083754	Git2	GIT ArfGAP 2	640	S	S	0.995
ENSMUSP00000084591	Tmem164	transmembrane protein 164	197	K	A	1
ENSMUSP00000084591	Tmem164	transmembrane protein 164	198	T	Y	0.999
ENSMUSP00000084591	Tmem164	transmembrane protein 164	199	S	T	0.969
ENSMUSP00000084591	Tmem164	transmembrane protein 164	200	I	P	0.998
ENSMUSP00000084591	Tmem164	transmembrane protein 164	201	A	E	0.973
ENSMUSP00000084591	Tmem164	transmembrane protein 164	202	H	P	0.97
ENSMUSP00000084591	Tmem164	transmembrane protein 164	203	G	L	0.999
ENSMUSP00000084591	Tmem164	transmembrane protein 164	204	S	C	0.988
ENSMUSP00000084591	Tmem164	transmembrane protein 164	208	T	W	0.998
ENSMUSP00000084591	Tmem164	transmembrane protein 164	209	P	A	0.967
ENSMUSP00000084591	Tmem164	transmembrane protein 164	210	F	L	0.959
ENSMUSP00000084591	Tmem164	transmembrane protein 164	213	L	T	0.999
ENSMUSP00000084591	Tmem164	transmembrane protein 164	214	C	G	0.971
ENSMUSP00000084591	Tmem164	transmembrane protein 164	216	E	M	0.999
ENSMUSP00000084591	Tmem164	transmembrane protein 164	217	G	F	1
ENSMUSP00000084591	Tmem164	transmembrane protein 164	218	L	F	0.968
ENSMUSP00000084591	Tmem164	transmembrane protein 164	219	H	Y	0.965
ENSMUSP00000084591	Tmem164	transmembrane protein 164	220	S	H	0.999
ENSMUSP00000084591	Tmem164	transmembrane protein 164	222	G	S	0.995
ENSMUSP00000086166	Zfp948	zinc finger protein 948	176	S	S	0.911
ENSMUSP00000086166	Zfp948	zinc finger protein 948	552	N	T	0.579
ENSMUSP00000089494	Zfp942	zinc finger protein 942	65	S	L	0.608
ENSMUSP00000089555	Pcdhga9	protocadherin gamma subfamily A, 9	119	P	G	0.975
ENSMUSP00000089555	Pcdhga9	protocadherin gamma subfamily A, 9	138	E	N	0.75
ENSMUSP00000089555	Pcdhga9	protocadherin gamma subfamily A, 9	156	T	P	0.506
ENSMUSP00000089555	Pcdhga9	protocadherin gamma subfamily A, 9	170	K	S	0.795
ENSMUSP00000089555	Pcdhga9	protocadherin gamma subfamily A, 9	236	V	T	0.758
ENSMUSP00000089555	Pcdhga9	protocadherin gamma subfamily A, 9	261	R	L	0.556
ENSMUSP00000089555	Pcdhga9	protocadherin gamma subfamily A, 9	266	N	R	0.712
ENSMUSP00000089555	Pcdhga9	protocadherin gamma subfamily A, 9	281	S	K	0.985
ENSMUSP00000089555	Pcdhga9	protocadherin gamma subfamily A, 9	287	P	E	0.943
ENSMUSP00000089555	Pcdhga9	protocadherin gamma subfamily A, 9	290	V	S	0.904
ENSMUSP00000089555	Pcdhga9	protocadherin gamma subfamily A, 9	297	S	E	0.984
ENSMUSP00000089555	Pcdhga9	protocadherin gamma subfamily A, 9	314	S	S	0.961
ENSMUSP00000089555	Pcdhga9	protocadherin gamma subfamily A, 9	326	A	G	0.523
ENSMUSP00000089555	Pcdhga9	protocadherin gamma subfamily A, 9	328	S	L	0.951
ENSMUSP00000089555	Pcdhga9	protocadherin gamma subfamily A, 9	330	T	G	0.937
ENSMUSP00000089555	Pcdhga9	protocadherin gamma subfamily A, 9	331	K	R	0.721
ENSMUSP00000089555	Pcdhga9	protocadherin gamma subfamily A, 9	339	L	E	0.955
ENSMUSP00000089555	Pcdhga9	protocadherin gamma subfamily A, 9	345	A	R	0.95
ENSMUSP00000089555	Pcdhga9	protocadherin gamma subfamily A, 9	354	S	F	0.937
ENSMUSP00000089555	Pcdhga9	protocadherin gamma subfamily A, 9	441	I	L	0.617
ENSMUSP00000089555	Pcdhga9	protocadherin gamma subfamily A, 9	801	E	F	0.973
ENSMUSP00000089555	Pcdhga9	protocadherin gamma subfamily A, 9	802	C	P	0.883
ENSMUSP00000089555	Pcdhga9	protocadherin gamma subfamily A, 9	803	K	I	0.859
ENSMUSP00000089555	Pcdhga9	protocadherin gamma subfamily A, 9	808	S	L	0.965
ENSMUSP00000089555	Pcdhga9	protocadherin gamma subfamily A, 9	810	Q	P	0.631
ENSMUSP00000089691	Rdh16f2	RDH16 family member 2	114	A	G	0.527
ENSMUSP00000089691	Rdh16f2	RDH16 family member 2	127	P	K	0.993
ENSMUSP00000089691	Rdh16f2	RDH16 family member 2	139	V	L	0.799
ENSMUSP00000089691	Rdh16f2	RDH16 family member 2	142	A	I	0.956
ENSMUSP00000089691	Rdh16f2	RDH16 family member 2	150	F	P	0.923
ENSMUSP00000089691	Rdh16f2	RDH16 family member 2	156	Q	R	0.866
ENSMUSP00000089691	Rdh16f2	RDH16 family member 2	159	I	V	0.792
ENSMUSP00000089691	Rdh16f2	RDH16 family member 2	176	F	G	0.983
ENSMUSP00000089691	Rdh16f2	RDH16 family member 2	179	C	I	0.989
ENSMUSP00000089691	Rdh16f2	RDH16 family member 2	190	I	S	0.657
ENSMUSP00000089691	Rdh16f2	RDH16 family member 2	195	V	L	0.652
ENSMUSP00000089691	Rdh16f2	RDH16 family member 2	203	S	A	0.964
ENSMUSP00000089691	Rdh16f2	RDH16 family member 2	232	P	S	0.997
ENSMUSP00000089691	Rdh16f2	RDH16 family member 2	233	E	S	0.955
ENSMUSP00000089691	Rdh16f2	RDH16 family member 2	234	H	E	0.968
ENSMUSP00000089691	Rdh16f2	RDH16 family member 2	264	V	V	0.58
ENSMUSP00000089691	Rdh16f2	RDH16 family member 2	276	M	C	0.987
ENSMUSP00000089691	Rdh16f2	RDH16 family member 2	296	S	S	0.997
ENSMUSP00000090369	Gm11563	predicted gene 11563	32	P	T	0.63
ENSMUSP00000090369	Gm11563	predicted gene 11563	33	S	T	0.595
ENSMUSP00000090369	Gm11563	predicted gene 11563	91	H	R	0.644
ENSMUSP00000090369	Gm11563	predicted gene 11563	106	R	Q	0.511
ENSMUSP00000090369	Gm11563	predicted gene 11563	114	T	S	0.596
ENSMUSP00000090369	Gm11563	predicted gene 11563	118	P	S	0.949
ENSMUSP00000092021	Wscd2	WSC domain containing 2	175	E	G	0.962
ENSMUSP00000092021	Wscd2	WSC domain containing 2	176	A	Y	0.999
ENSMUSP00000092021	Wscd2	WSC domain containing 2	177	V	L	0.809
ENSMUSP00000092021	Wscd2	WSC domain containing 2	178	R	Y	1
ENSMUSP00000092021	Wscd2	WSC domain containing 2	179	C	A	0.999
ENSMUSP00000092021	Wscd2	WSC domain containing 2	181	V	L	0.809
ENSMUSP00000093145	Gm9507	predicted gene 9507	61	F	L	0.702
ENSMUSP00000093145	Gm9507	predicted gene 9507	83	E	T	0.969
ENSMUSP00000093145	Gm9507	predicted gene 9507	165	C	S	0.713
ENSMUSP00000095171	Cd74	CD74 antigen (invariant polypeptide of major histocompatibility complex, class II antigen-associated)	98	Q	M	1
ENSMUSP00000095171	Cd74	CD74 antigen (invariant polypeptide of major histocompatibility complex, class II antigen-associated)	103	L	M	0.989
ENSMUSP00000095171	Cd74	CD74 antigen (invariant polypeptide of major histocompatibility complex, class II antigen-associated)	115	A	V	0.562
ENSMUSP00000097629	Igf2bp2	insulin-like growth factor 2 mRNA binding protein 2	168	Q	H	0.798
ENSMUSP00000097629	Igf2bp2	insulin-like growth factor 2 mRNA binding protein 2	169	R	R	0.829
ENSMUSP00000097629	Igf2bp2	insulin-like growth factor 2 mRNA binding protein 2	171	Q	R	0.805
ENSMUSP00000097629	Igf2bp2	insulin-like growth factor 2 mRNA binding protein 2	177	D	P	0.997
ENSMUSP00000097629	Igf2bp2	insulin-like growth factor 2 mRNA binding protein 2	179	S	S	0.979
ENSMUSP00000097629	Igf2bp2	insulin-like growth factor 2 mRNA binding protein 2	181	R	S	0.997
ENSMUSP00000097629	Igf2bp2	insulin-like growth factor 2 mRNA binding protein 2	182	E	Q	0.804
ENSMUSP00000097629	Igf2bp2	insulin-like growth factor 2 mRNA binding protein 2	289	K	R	0.798
ENSMUSP00000097629	Igf2bp2	insulin-like growth factor 2 mRNA binding protein 2	512	L	S	0.815
ENSMUSP00000098045	Krtap4-6	keratin associated protein 4-6	32	P	T	0.67
ENSMUSP00000098045	Krtap4-6	keratin associated protein 4-6	33	S	T	0.711
ENSMUSP00000098045	Krtap4-6	keratin associated protein 4-6	71	I	R	0.999
ENSMUSP00000098045	Krtap4-6	keratin associated protein 4-6	72	S	P	0.907
ENSMUSP00000098045	Krtap4-6	keratin associated protein 4-6	81	R	R	0.642
ENSMUSP00000098045	Krtap4-6	keratin associated protein 4-6	83	S	T	0.959
ENSMUSP00000098045	Krtap4-6	keratin associated protein 4-6	91	V	R	0.999
ENSMUSP00000098045	Krtap4-6	keratin associated protein 4-6	116	Q	R	0.544
ENSMUSP00000098045	Krtap4-6	keratin associated protein 4-6	117	S	P	0.772
ENSMUSP00000098045	Krtap4-6	keratin associated protein 4-6	123	T	S	0.711
ENSMUSP00000098045	Krtap4-6	keratin associated protein 4-6	141	R	R	0.85
ENSMUSP00000098045	Krtap4-6	keratin associated protein 4-6	147	S	P	0.611
ENSMUSP00000098045	Krtap4-6	keratin associated protein 4-6	152	P	P	0.711
ENSMUSP00000098320	Adam1a	a disintegrin and metallopeptidase domain 1a	472	Q	P	0.71
ENSMUSP00000098320	Adam1a	a disintegrin and metallopeptidase domain 1a	480	F	L	0.73
ENSMUSP00000098320	Adam1a	a disintegrin and metallopeptidase domain 1a	489	E	G	0.533
ENSMUSP00000098320	Adam1a	a disintegrin and metallopeptidase domain 1a	503	V	L	0.899
ENSMUSP00000098320	Adam1a	a disintegrin and metallopeptidase domain 1a	509	G	D	0.859
ENSMUSP00000098320	Adam1a	a disintegrin and metallopeptidase domain 1a	514	A	P	0.775
ENSMUSP00000098320	Adam1a	a disintegrin and metallopeptidase domain 1a	529	I	Y	0.999
ENSMUSP00000098320	Adam1a	a disintegrin and metallopeptidase domain 1a	531	K	Q	0.78
ENSMUSP00000098320	Adam1a	a disintegrin and metallopeptidase domain 1a	534	S	T	0.701
ENSMUSP00000098320	Adam1a	a disintegrin and metallopeptidase domain 1a	537	H	D	0.631
ENSMUSP00000098320	Adam1a	a disintegrin and metallopeptidase domain 1a	538	E	R	0.982
ENSMUSP00000098320	Adam1a	a disintegrin and metallopeptidase domain 1a	549	D	N	0.556
ENSMUSP00000098320	Adam1a	a disintegrin and metallopeptidase domain 1a	551	S	D	0.979
ENSMUSP00000098320	Adam1a	a disintegrin and metallopeptidase domain 1a	558	F	Y	0.639
ENSMUSP00000098320	Adam1a	a disintegrin and metallopeptidase domain 1a	563	K	R	0.513
ENSMUSP00000098320	Adam1a	a disintegrin and metallopeptidase domain 1a	566	S	P	0.57
ENSMUSP00000098320	Adam1a	a disintegrin and metallopeptidase domain 1a	572	S	S	0.681
ENSMUSP00000098320	Adam1a	a disintegrin and metallopeptidase domain 1a	599	Q	E	0.774
ENSMUSP00000098320	Adam1a	a disintegrin and metallopeptidase domain 1a	602	L	F	0.755
ENSMUSP00000098320	Adam1a	a disintegrin and metallopeptidase domain 1a	611	L	V	0.943
ENSMUSP00000098320	Adam1a	a disintegrin and metallopeptidase domain 1a	619	Q	P	0.947
ENSMUSP00000098320	Adam1a	a disintegrin and metallopeptidase domain 1a	624	I	L	0.523
ENSMUSP00000098320	Adam1a	a disintegrin and metallopeptidase domain 1a	647	G	D	0.53
ENSMUSP00000098320	Adam1a	a disintegrin and metallopeptidase domain 1a	650	Y	D	0.632
ENSMUSP00000098320	Adam1a	a disintegrin and metallopeptidase domain 1a	658	G	A	0.634
ENSMUSP00000098320	Adam1a	a disintegrin and metallopeptidase domain 1a	679	S	C	0.721
ENSMUSP00000098320	Adam1a	a disintegrin and metallopeptidase domain 1a	687	E	G	0.556
ENSMUSP00000098320	Adam1a	a disintegrin and metallopeptidase domain 1a	694	L	F	0.73
ENSMUSP00000098320	Adam1a	a disintegrin and metallopeptidase domain 1a	713	T	N	0.53
ENSMUSP00000098320	Adam1a	a disintegrin and metallopeptidase domain 1a	723	P	G	0.993
ENSMUSP00000098320	Adam1a	a disintegrin and metallopeptidase domain 1a	724	E	K	0.647
ENSMUSP00000098320	Adam1a	a disintegrin and metallopeptidase domain 1a	725	L	P	0.695
ENSMUSP00000098320	Adam1a	a disintegrin and metallopeptidase domain 1a	731	S	S	0.985
ENSMUSP00000098320	Adam1a	a disintegrin and metallopeptidase domain 1a	759	A	V	0.591
ENSMUSP00000098320	Adam1a	a disintegrin and metallopeptidase domain 1a	761	L	P	0.989
ENSMUSP00000098320	Adam1a	a disintegrin and metallopeptidase domain 1a	764	T	L	0.994
ENSMUSP00000098320	Adam1a	a disintegrin and metallopeptidase domain 1a	768	I	L	0.917
ENSMUSP00000098320	Adam1a	a disintegrin and metallopeptidase domain 1a	769	I	C	0.991
ENSMUSP00000098320	Adam1a	a disintegrin and metallopeptidase domain 1a	771	C	L	0.988
ENSMUSP00000098320	Adam1a	a disintegrin and metallopeptidase domain 1a	777	S	L	0.99
ENSMUSP00000098320	Adam1a	a disintegrin and metallopeptidase domain 1a	778	K	W	0.981
ENSMUSP00000100253	Ighv9-2	immunoglobulin heavy variable V9-2	87	M	F	0.997
ENSMUSP00000100253	Ighv9-2	immunoglobulin heavy variable V9-2	90	T	S	0.918
ENSMUSP00000100253	Ighv9-2	immunoglobulin heavy variable V9-2	96	S	S	0.998
ENSMUSP00000100253	Ighv9-2	immunoglobulin heavy variable V9-2	101	P	Q	0.985
ENSMUSP00000100253	Ighv9-2	immunoglobulin heavy variable V9-2	103	S	N	0.996
ENSMUSP00000100253	Ighv9-2	immunoglobulin heavy variable V9-2	112	A	N	0.994
ENSMUSP00000100253	Ighv9-2	immunoglobulin heavy variable V9-2	114	R	D	1
ENSMUSP00000100253	Ighv9-2	immunoglobulin heavy variable V9-2	116	K	A	1
ENSMUSP00000100253	Ighv9-2	immunoglobulin heavy variable V9-2	118	Q	Y	0.998
ENSMUSP00000100253	Ighv9-2	immunoglobulin heavy variable V9-2	123	V	A	0.91
ENSMUSP00000100253	Ighv9-2	immunoglobulin heavy variable V9-2	124	L	R	0.996
ENSMUSP00000100254	Ighv9-3	immunoglobulin heavy variable V9-3	87	M	F	0.995
ENSMUSP00000100254	Ighv9-3	immunoglobulin heavy variable V9-3	90	T	S	0.906
ENSMUSP00000100254	Ighv9-3	immunoglobulin heavy variable V9-3	96	S	S	0.995
ENSMUSP00000100254	Ighv9-3	immunoglobulin heavy variable V9-3	97	S	T	0.908
ENSMUSP00000100254	Ighv9-3	immunoglobulin heavy variable V9-3	103	S	N	0.995
ENSMUSP00000100254	Ighv9-3	immunoglobulin heavy variable V9-3	116	K	D	0.993
ENSMUSP00000100254	Ighv9-3	immunoglobulin heavy variable V9-3	118	Q	A	1
ENSMUSP00000100254	Ighv9-3	immunoglobulin heavy variable V9-3	120	C	Y	0.877
ENSMUSP00000100254	Ighv9-3	immunoglobulin heavy variable V9-3	122	T	C	0.998
ENSMUSP00000100254	Ighv9-3	immunoglobulin heavy variable V9-3	123	V	A	0.898
ENSMUSP00000100254	Ighv9-3	immunoglobulin heavy variable V9-3	124	L	R	0.995
ENSMUSP00000100533	Gm11555	predicted gene 11555	52	S	P	0.545
ENSMUSP00000100533	Gm11555	predicted gene 11555	68	S	S	0.98
ENSMUSP00000100533	Gm11555	predicted gene 11555	71	R	R	0.667
ENSMUSP00000100533	Gm11555	predicted gene 11555	86	V	R	0.997
ENSMUSP00000100533	Gm11555	predicted gene 11555	116	R	Q	0.716
ENSMUSP00000100533	Gm11555	predicted gene 11555	134	Q	R	0.927
ENSMUSP00000100533	Gm11555	predicted gene 11555	177	R	C	0.645
ENSMUSP00000100536	Gm11939	predicted gene 11939	9	T	Q	0.98
ENSMUSP00000100676	Gm11564	predicted gene 11564	32	P	T	0.527
ENSMUSP00000100676	Gm11564	predicted gene 11564	33	S	T	0.86
ENSMUSP00000100676	Gm11564	predicted gene 11564	67	P	S	0.849
ENSMUSP00000100676	Gm11564	predicted gene 11564	72	S	P	0.938
ENSMUSP00000100676	Gm11564	predicted gene 11564	87	S	P	0.927
ENSMUSP00000100676	Gm11564	predicted gene 11564	103	S	S	0.768
ENSMUSP00000102745	Myo7a	myosin VIIA	559	F	Y	0.504
ENSMUSP00000103063	Krtap4-8	keratin associated protein 4-8	32	P	T	0.629
ENSMUSP00000103063	Krtap4-8	keratin associated protein 4-8	33	S	T	0.599
ENSMUSP00000103063	Krtap4-8	keratin associated protein 4-8	91	R	R	0.939
ENSMUSP00000103063	Krtap4-8	keratin associated protein 4-8	106	R	R	0.757
ENSMUSP00000103063	Krtap4-8	keratin associated protein 4-8	113	V	S	1
ENSMUSP00000103063	Krtap4-8	keratin associated protein 4-8	116	Q	R	0.796
ENSMUSP00000103063	Krtap4-8	keratin associated protein 4-8	144	T	C	0.993
ENSMUSP00000103063	Krtap4-8	keratin associated protein 4-8	146	R	R	0.627
ENSMUSP00000103064	Gm11595	predicted gene 11595	113	V	S	0.999
ENSMUSP00000103064	Gm11595	predicted gene 11595	116	Q	R	0.865
ENSMUSP00000103064	Gm11595	predicted gene 11595	146	Q	R	0.814
ENSMUSP00000103064	Gm11595	predicted gene 11595	178	S	S	0.854
ENSMUSP00000103064	Gm11595	predicted gene 11595	181	Q	R	0.932
ENSMUSP00000103064	Gm11595	predicted gene 11595	191	V	R	0.994
ENSMUSP00000103064	Gm11595	predicted gene 11595	192	S	P	0.579
ENSMUSP00000103064	Gm11595	predicted gene 11595	193	S	S	0.869
ENSMUSP00000103064	Gm11595	predicted gene 11595	231	Q	R	0.831
ENSMUSP00000103064	Gm11595	predicted gene 11595	271	Q	R	0.66
ENSMUSP00000103064	Gm11595	predicted gene 11595	272	S	P	0.522
ENSMUSP00000103184	Mef2d	myocyte enhancer factor 2D	417	S	S	0.985
ENSMUSP00000104230	Dlg4	discs large MAGUK scaffold protein 4	10	T	S	0.841
ENSMUSP00000104230	Dlg4	discs large MAGUK scaffold protein 4	11	V	A	0.83
ENSMUSP00000104230	Dlg4	discs large MAGUK scaffold protein 4	76	V	A	0.847
ENSMUSP00000104230	Dlg4	discs large MAGUK scaffold protein 4	78	A	S	0.835
ENSMUSP00000104230	Dlg4	discs large MAGUK scaffold protein 4	80	E	P	0.999
ENSMUSP00000104230	Dlg4	discs large MAGUK scaffold protein 4	81	L	V	0.854
ENSMUSP00000104230	Dlg4	discs large MAGUK scaffold protein 4	82	V	I	0.981
ENSMUSP00000104230	Dlg4	discs large MAGUK scaffold protein 4	83	H	V	0.998
ENSMUSP00000104230	Dlg4	discs large MAGUK scaffold protein 4	86	F	D	0.999
ENSMUSP00000104230	Dlg4	discs large MAGUK scaffold protein 4	87	L	T	1
ENSMUSP00000104230	Dlg4	discs large MAGUK scaffold protein 4	88	C	L	0.995
ENSMUSP00000104230	Dlg4	discs large MAGUK scaffold protein 4	89	F	E	1
ENSMUSP00000104230	Dlg4	discs large MAGUK scaffold protein 4	90	C	A	0.999
ENSMUSP00000104230	Dlg4	discs large MAGUK scaffold protein 4	92	V	G	0.846
ENSMUSP00000104230	Dlg4	discs large MAGUK scaffold protein 4	93	L	Y	0.999
ENSMUSP00000105154	Blcap	bladder cancer associated protein	62	R	W	0.947
ENSMUSP00000105154	Blcap	bladder cancer associated protein	63	E	G	0.962
ENSMUSP00000105154	Blcap	bladder cancer associated protein	67	I	L	0.991
ENSMUSP00000105154	Blcap	bladder cancer associated protein	68	V	Y	0.999
ENSMUSP00000105154	Blcap	bladder cancer associated protein	69	S	H	0.998
ENSMUSP00000105154	Blcap	bladder cancer associated protein	71	T	S	0.929
ENSMUSP00000105154	Blcap	bladder cancer associated protein	72	T	D	0.998
ENSMUSP00000105154	Blcap	bladder cancer associated protein	73	A	S	0.952
ENSMUSP00000105154	Blcap	bladder cancer associated protein	77	N	E	0.998
ENSMUSP00000105154	Blcap	bladder cancer associated protein	78	Q	S	0.998
ENSMUSP00000105154	Blcap	bladder cancer associated protein	79	P	A	0.921
ENSMUSP00000105154	Blcap	bladder cancer associated protein	80	M	H	1
ENSMUSP00000105154	Blcap	bladder cancer associated protein	81	T	D	0.998
ENSMUSP00000105154	Blcap	bladder cancer associated protein	83	A	G	0.967
ENSMUSP00000105154	Blcap	bladder cancer associated protein	85	L	V	0.944
ENSMUSP00000105154	Blcap	bladder cancer associated protein	86	W	G	0.996
ENSMUSP00000105154	Blcap	bladder cancer associated protein	87	A	T	0.925
ENSMUSP00000105790	Phactr1	phosphatase and actin regulator 1	286	T	A	0.77
ENSMUSP00000107590	Wsb2	WD repeat and SOCS box-containing 2	1	V	M	0.995
ENSMUSP00000107590	Wsb2	WD repeat and SOCS box-containing 2	3	M	S	1
ENSMUSP00000107590	Wsb2	WD repeat and SOCS box-containing 2	4	E	P	1
ENSMUSP00000107590	Wsb2	WD repeat and SOCS box-containing 2	235	W	R	0.953
ENSMUSP00000107590	Wsb2	WD repeat and SOCS box-containing 2	239	S	G	0.952
ENSMUSP00000107590	Wsb2	WD repeat and SOCS box-containing 2	258	I	T	0.951
ENSMUSP00000108302	Slc25a18	solute carrier family 25 (mitochondrial carrier), member 18	64	S	A	0.815
ENSMUSP00000108764	Ugt1a8	UDP glucuronosyltransferase 1 family, polypeptide A8	106	L	M	0.887
ENSMUSP00000109423	Pja1	praja ring finger ubiquitin ligase 1	6	Q	R	0.823
ENSMUSP00000109423	Pja1	praja ring finger ubiquitin ligase 1	415	Y	L	0.988
ENSMUSP00000110312	Mpzl3	myelin protein zero-like 3	31	I	L	0.973
ENSMUSP00000110312	Mpzl3	myelin protein zero-like 3	32	A	S	0.956
ENSMUSP00000110312	Mpzl3	myelin protein zero-like 3	33	V	L	0.929
ENSMUSP00000110312	Mpzl3	myelin protein zero-like 3	37	T	A	0.902
ENSMUSP00000110312	Mpzl3	myelin protein zero-like 3	38	S	D	0.999
ENSMUSP00000110312	Mpzl3	myelin protein zero-like 3	39	G	A	0.972
ENSMUSP00000110312	Mpzl3	myelin protein zero-like 3	40	A	H	0.999
ENSMUSP00000110312	Mpzl3	myelin protein zero-like 3	41	L	V	0.967
ENSMUSP00000110312	Mpzl3	myelin protein zero-like 3	42	E	R	0.995
ENSMUSP00000110312	Mpzl3	myelin protein zero-like 3	43	A	G	0.954
ENSMUSP00000110312	Mpzl3	myelin protein zero-like 3	44	V	Y	0.999
ENSMUSP00000110312	Mpzl3	myelin protein zero-like 3	45	N	V	0.999
ENSMUSP00000110312	Mpzl3	myelin protein zero-like 3	47	T	E	0.999
ENSMUSP00000110312	Mpzl3	myelin protein zero-like 3	50	R	K	0.994
ENSMUSP00000110312	Mpzl3	myelin protein zero-like 3	56	S	K	1
ENSMUSP00000110312	Mpzl3	myelin protein zero-like 3	57	S	S	0.999
ENSMUSP00000110312	Mpzl3	myelin protein zero-like 3	59	A	S	0.946
ENSMUSP00000110312	Mpzl3	myelin protein zero-like 3	62	G	T	0.999
ENSMUSP00000110312	Mpzl3	myelin protein zero-like 3	64	A	K	1
ENSMUSP00000110312	Mpzl3	myelin protein zero-like 3	67	V	I	0.987
ENSMUSP00000110312	Mpzl3	myelin protein zero-like 3	68	T	D	1
ENSMUSP00000110312	Mpzl3	myelin protein zero-like 3	70	N	T	0.987
ENSMUSP00000110312	Mpzl3	myelin protein zero-like 3	71	F	Y	0.924
ENSMUSP00000110312	Mpzl3	myelin protein zero-like 3	74	R	P	0.971
ENSMUSP00000110312	Mpzl3	myelin protein zero-like 3	76	G	S	0.984
ENSMUSP00000110312	Mpzl3	myelin protein zero-like 3	77	G	S	0.989
ENSMUSP00000110312	Mpzl3	myelin protein zero-like 3	79	E	T	0.999
ENSMUSP00000110312	Mpzl3	myelin protein zero-like 3	80	Q	E	0.952
ENSMUSP00000110312	Mpzl3	myelin protein zero-like 3	81	F	S	0.914
ENSMUSP00000110378	Rbmx	RNA binding motif protein, X chromosome	391	G	Y	0.985
ENSMUSP00000113244	Zfp946	zinc finger protein 946	118	E	S	0.957
ENSMUSP00000113862	Depdc5	DEP domain containing 5	1072	A	V	0.682
ENSMUSP00000113862	Depdc5	DEP domain containing 5	1160	S	S	0.976
ENSMUSP00000113862	Depdc5	DEP domain containing 5	1161	S	Q	0.991
ENSMUSP00000114075	Fbxl2	F-box and leucine-rich repeat protein 2	23	L	I	0.99
ENSMUSP00000114075	Fbxl2	F-box and leucine-rich repeat protein 2	24	L	F	0.905
ENSMUSP00000114075	Fbxl2	F-box and leucine-rich repeat protein 2	25	C	S	0.927
ENSMUSP00000114075	Fbxl2	F-box and leucine-rich repeat protein 2	27	L	L	0.778
ENSMUSP00000114075	Fbxl2	F-box and leucine-rich repeat protein 2	32	L	L	0.834
ENSMUSP00000114075	Fbxl2	F-box and leucine-rich repeat protein 2	33	S	C	0.924
ENSMUSP00000114075	Fbxl2	F-box and leucine-rich repeat protein 2	34	S	R	1
ENSMUSP00000114075	Fbxl2	F-box and leucine-rich repeat protein 2	35	L	C	1
ENSMUSP00000114075	Fbxl2	F-box and leucine-rich repeat protein 2	36	T	A	0.916
ENSMUSP00000114075	Fbxl2	F-box and leucine-rich repeat protein 2	37	S	Q	1
ENSMUSP00000116205	Stag1	stromal antigen 1	1110	L	T	1
ENSMUSP00000116205	Stag1	stromal antigen 1	1111	R	P	1
ENSMUSP00000116205	Stag1	stromal antigen 1	1117	S	P	0.963
ENSMUSP00000116205	Stag1	stromal antigen 1	1118	H	Q	0.957
ENSMUSP00000116205	Stag1	stromal antigen 1	1119	G	L	1
ENSMUSP00000116205	Stag1	stromal antigen 1	1120	A	T	0.96
ENSMUSP00000116205	Stag1	stromal antigen 1	1121	A	S	0.962
ENSMUSP00000116205	Stag1	stromal antigen 1	1122	V	T	0.999
ENSMUSP00000116205	Stag1	stromal antigen 1	1125	K	R	0.963
ENSMUSP00000116205	Stag1	stromal antigen 1	1126	H	E	1
ENSMUSP00000116205	Stag1	stromal antigen 1	1129	G	R	0.959
ENSMUSP00000116574	Rdh16f1	RDH16 family member 1	127	P	K	0.991
ENSMUSP00000116574	Rdh16f1	RDH16 family member 1	139	V	L	0.77
ENSMUSP00000116574	Rdh16f1	RDH16 family member 1	142	A	I	0.948
ENSMUSP00000116574	Rdh16f1	RDH16 family member 1	150	F	P	0.915
ENSMUSP00000116574	Rdh16f1	RDH16 family member 1	156	Q	R	0.84
ENSMUSP00000116574	Rdh16f1	RDH16 family member 1	159	I	V	0.758
ENSMUSP00000116574	Rdh16f1	RDH16 family member 1	178	C	I	0.987
ENSMUSP00000116574	Rdh16f1	RDH16 family member 1	189	I	S	0.611
ENSMUSP00000116574	Rdh16f1	RDH16 family member 1	194	V	L	0.618
ENSMUSP00000116574	Rdh16f1	RDH16 family member 1	202	S	A	0.961
ENSMUSP00000116574	Rdh16f1	RDH16 family member 1	231	P	S	0.996
ENSMUSP00000116574	Rdh16f1	RDH16 family member 1	232	E	S	0.949
ENSMUSP00000116574	Rdh16f1	RDH16 family member 1	233	H	E	0.965
ENSMUSP00000116574	Rdh16f1	RDH16 family member 1	263	V	L	0.77
ENSMUSP00000116574	Rdh16f1	RDH16 family member 1	275	M	C	0.986
ENSMUSP00000116574	Rdh16f1	RDH16 family member 1	295	S	S	0.996
ENSMUSP00000117677	Gm20547	predicted gene 20547	280	E	D	0.724
ENSMUSP00000117677	Gm20547	predicted gene 20547	417	L	Q	0.726
ENSMUSP00000117677	Gm20547	predicted gene 20547	1075	V	L	0.601
ENSMUSP00000123514	Tafa3	TAFA chemokine like family member 3	106	G	E	0.952
ENSMUSP00000123514	Tafa3	TAFA chemokine like family member 3	107	G	E	0.952
ENSMUSP00000123514	Tafa3	TAFA chemokine like family member 3	108	V	C	1
ENSMUSP00000123514	Tafa3	TAFA chemokine like family member 3	109	Q	K	0.966
ENSMUSP00000123514	Tafa3	TAFA chemokine like family member 3	110	G	V	0.972
ENSMUSP00000123514	Tafa3	TAFA chemokine like family member 3	111	A	L	0.999
ENSMUSP00000123514	Tafa3	TAFA chemokine like family member 3	118	E	D	0.928
ENSMUSP00000123514	Tafa3	TAFA chemokine like family member 3	120	Q	S	0.999
ENSMUSP00000123514	Tafa3	TAFA chemokine like family member 3	121	Q	G	0.999
ENSMUSP00000123514	Tafa3	TAFA chemokine like family member 3	123	T	S	0.991
ENSMUSP00000123514	Tafa3	TAFA chemokine like family member 3	124	Q	C	1
ENSMUSP00000123514	Tafa3	TAFA chemokine like family member 3	125	G	S	0.952
ENSMUSP00000123514	Tafa3	TAFA chemokine like family member 3	127	N	G	0.999
ENSMUSP00000123514	Tafa3	TAFA chemokine like family member 3	129	Q	K	0.963
ENSMUSP00000123514	Tafa3	TAFA chemokine like family member 3	130	G	V	0.964
ENSMUSP00000124089	Zfp609	zinc finger protein 609	324	S	D	0.994
ENSMUSP00000128672	Megf11	multiple EGF-like-domains 11	131	A	S	0.987
ENSMUSP00000128672	Megf11	multiple EGF-like-domains 11	214	F	Y	0.668
ENSMUSP00000129271	Or10ad1	olfactory receptor family 10 subfamily AD member 1	258	L	F	0.657
ENSMUSP00000129915	Gm3233	predicted gene 3233	82	A	C	0.999
ENSMUSP00000129915	Gm3233	predicted gene 3233	84	S	P	0.799
ENSMUSP00000129915	Gm3233	predicted gene 3233	108	M	V	0.739
ENSMUSP00000129915	Gm3233	predicted gene 3233	163	P	S	0.808
ENSMUSP00000130008	Gm3238	predicted gene 3238	82	A	C	0.997
ENSMUSP00000130008	Gm3238	predicted gene 3238	83	S	T	0.777
ENSMUSP00000130008	Gm3238	predicted gene 3238	84	S	P	0.681
ENSMUSP00000130008	Gm3238	predicted gene 3238	108	M	V	0.704
ENSMUSP00000130212	Gm7138	predicted gene 7138	82	A	C	0.999
ENSMUSP00000130212	Gm7138	predicted gene 7138	84	S	P	0.8
ENSMUSP00000130212	Gm7138	predicted gene 7138	108	M	V	0.747
ENSMUSP00000130212	Gm7138	predicted gene 7138	163	P	S	0.812
ENSMUSP00000132276	Gm3250	predicted gene 3250	82	A	C	0.999
ENSMUSP00000132276	Gm3250	predicted gene 3250	84	S	P	0.797
ENSMUSP00000132276	Gm3250	predicted gene 3250	108	M	V	0.744
ENSMUSP00000132276	Gm3250	predicted gene 3250	163	P	S	0.809
ENSMUSP00000136066	Gm19402	predicted gene, 19402	118	S	T	0.644
ENSMUSP00000136066	Gm19402	predicted gene, 19402	225	I	L	0.543
ENSMUSP00000136230	Gm19668	predicted gene, 19668	29	W	R	0.681
ENSMUSP00000136230	Gm19668	predicted gene, 19668	79	F	L	0.616
ENSMUSP00000136230	Gm19668	predicted gene, 19668	101	E	T	0.972
ENSMUSP00000136230	Gm19668	predicted gene, 19668	189	Q	Q	0.622
ENSMUSP00000136480	Gm7137	predicted gene 7137	92	A	C	0.998
ENSMUSP00000136480	Gm7137	predicted gene 7137	94	S	P	0.669
ENSMUSP00000136480	Gm7137	predicted gene 7137	118	M	V	0.716
ENSMUSP00000136480	Gm7137	predicted gene 7137	173	P	S	0.735
ENSMUSP00000136580	Or4p21	olfactory receptor family 4 subfamily P member 21	7	V	I	0.719
ENSMUSP00000137005	Krtap22-2	keratin associated protein 22-2	40	N	G	0.993
ENSMUSP00000137928	Zfp748	zinc finger protein 748	743	R	Q	0.664
ENSMUSP00000137928	Zfp748	zinc finger protein 748	749	S	T	0.754
ENSMUSP00000137928	Zfp748	zinc finger protein 748	786	V	E	0.786
ENSMUSP00000137928	Zfp748	zinc finger protein 748	859	T	I	0.651
ENSMUSP00000137928	Zfp748	zinc finger protein 748	873	R	K	0.634
ENSMUSP00000139752	Krtap5-1	keratin associated protein 5-1	187	S	S	0.992
ENSMUSP00000139752	Krtap5-1	keratin associated protein 5-1	188	G	C	0.542
ENSMUSP00000139752	Krtap5-1	keratin associated protein 5-1	191	S	P	0.647
ENSMUSP00000141112	Eya1	EYA transcriptional coactivator and phosphatase 1	219	S	G	0.524
ENSMUSP00000141137	Gm29106	predicted gene 29106	9	S	T	0.76
ENSMUSP00000141137	Gm29106	predicted gene 29106	585	V	E	0.98
ENSMUSP00000141137	Gm29106	predicted gene 29106	629	N	R	0.995
ENSMUSP00000141137	Gm29106	predicted gene 29106	643	D	G	0.563
ENSMUSP00000141346	Ighv9-1	immunoglobulin heavy variable 9-1	87	M	F	0.997
ENSMUSP00000141346	Ighv9-1	immunoglobulin heavy variable 9-1	90	T	S	0.923
ENSMUSP00000141346	Ighv9-1	immunoglobulin heavy variable 9-1	96	S	S	0.997
ENSMUSP00000141346	Ighv9-1	immunoglobulin heavy variable 9-1	97	S	T	0.924
ENSMUSP00000141346	Ighv9-1	immunoglobulin heavy variable 9-1	101	P	Q	0.987
ENSMUSP00000141346	Ighv9-1	immunoglobulin heavy variable 9-1	112	A	N	0.994
ENSMUSP00000141346	Ighv9-1	immunoglobulin heavy variable 9-1	113	S	E	0.993
ENSMUSP00000141346	Ighv9-1	immunoglobulin heavy variable 9-1	114	R	D	1
ENSMUSP00000141346	Ighv9-1	immunoglobulin heavy variable 9-1	116	K	A	1
ENSMUSP00000141346	Ighv9-1	immunoglobulin heavy variable 9-1	118	Q	Y	0.998
ENSMUSP00000141346	Ighv9-1	immunoglobulin heavy variable 9-1	122	T	R	0.989
ENSMUSP00000141922	Ssr2	signal sequence receptor, beta	150	P	H	0.995
ENSMUSP00000141922	Ssr2	signal sequence receptor, beta	152	S	L	0.998
ENSMUSP00000141922	Ssr2	signal sequence receptor, beta	153	G	D	0.994
ENSMUSP00000141922	Ssr2	signal sequence receptor, beta	154	L	W	0.995
ENSMUSP00000141922	Ssr2	signal sequence receptor, beta	155	G	A	0.972
ENSMUSP00000141922	Ssr2	signal sequence receptor, beta	156	S	A	1
ENSMUSP00000141922	Ssr2	signal sequence receptor, beta	157	L	F	0.956
ENSMUSP00000141922	Ssr2	signal sequence receptor, beta	158	W	G	0.967
ENSMUSP00000141922	Ssr2	signal sequence receptor, beta	159	S	V	1
ENSMUSP00000141922	Ssr2	signal sequence receptor, beta	160	H	M	1
ENSMUSP00000141922	Ssr2	signal sequence receptor, beta	161	D	T	1
ENSMUSP00000141922	Ssr2	signal sequence receptor, beta	162	L	L	0.927
ENSMUSP00000141922	Ssr2	signal sequence receptor, beta	175	V	L	0.976
ENSMUSP00000141922	Ssr2	signal sequence receptor, beta	176	V	L	0.972
ENSMUSP00000141922	Ssr2	signal sequence receptor, beta	178	Q	W	0.999
ENSMUSP00000141922	Ssr2	signal sequence receptor, beta	179	Q	Y	0.999
ENSMUSP00000141922	Ssr2	signal sequence receptor, beta	180	E	S	1
ENSMUSP00000141922	Ssr2	signal sequence receptor, beta	181	E	S	1
ENSMUSP00000141922	Ssr2	signal sequence receptor, beta	182	I	K	0.997
ENSMUSP00000141922	Ssr2	signal sequence receptor, beta	184	Y	K	0.999
ENSMUSP00000141922	Ssr2	signal sequence receptor, beta	185	S	Y	0.964
ENSMUSP00000141922	Ssr2	signal sequence receptor, beta	186	Q	D	1
ENSMUSP00000141922	Ssr2	signal sequence receptor, beta	191	Q	K	0.977
ENSMUSP00000141922	Ssr2	signal sequence receptor, beta	192	E	K	0.97
ENSMUSP00000141922	Ssr2	signal sequence receptor, beta	193	E	N	1
ENSMUSP00000141997	Pcdhgb7	protocadherin gamma subfamily B, 7	20	L	F	0.741
ENSMUSP00000141997	Pcdhgb7	protocadherin gamma subfamily B, 7	24	V	L	0.716
ENSMUSP00000141997	Pcdhgb7	protocadherin gamma subfamily B, 7	25	L	P	0.728
ENSMUSP00000141997	Pcdhgb7	protocadherin gamma subfamily B, 7	31	I	L	0.943
ENSMUSP00000141997	Pcdhgb7	protocadherin gamma subfamily B, 7	44	A	D	0.579
ENSMUSP00000141997	Pcdhgb7	protocadherin gamma subfamily B, 7	48	P	V	0.995
ENSMUSP00000141997	Pcdhgb7	protocadherin gamma subfamily B, 7	54	Q	K	0.756
ENSMUSP00000141997	Pcdhgb7	protocadherin gamma subfamily B, 7	61	Q	L	0.74
ENSMUSP00000141997	Pcdhgb7	protocadherin gamma subfamily B, 7	64	P	S	0.732
ENSMUSP00000141997	Pcdhgb7	protocadherin gamma subfamily B, 7	67	N	K	0.698
ENSMUSP00000141997	Pcdhgb7	protocadherin gamma subfamily B, 7	101	G	R	0.744
ENSMUSP00000141997	Pcdhgb7	protocadherin gamma subfamily B, 7	369	M	V	0.697
ENSMUSP00000141997	Pcdhgb7	protocadherin gamma subfamily B, 7	626	S	T	0.788
ENSMUSP00000141997	Pcdhgb7	protocadherin gamma subfamily B, 7	782	E	D	0.725
ENSMUSP00000142010	Pcdhgb5	protocadherin gamma subfamily B, 5	44	N	G	0.862
ENSMUSP00000142010	Pcdhgb5	protocadherin gamma subfamily B, 5	60	G	E	0.72
ENSMUSP00000142010	Pcdhgb5	protocadherin gamma subfamily B, 5	70	A	S	0.615
ENSMUSP00000142010	Pcdhgb5	protocadherin gamma subfamily B, 5	87	A	S	0.96
ENSMUSP00000142010	Pcdhgb5	protocadherin gamma subfamily B, 5	90	I	L	0.691
ENSMUSP00000142010	Pcdhgb5	protocadherin gamma subfamily B, 5	117	F	Y	0.517
ENSMUSP00000142010	Pcdhgb5	protocadherin gamma subfamily B, 5	122	I	E	0.987
ENSMUSP00000142010	Pcdhgb5	protocadherin gamma subfamily B, 5	143	G	S	0.664
ENSMUSP00000142010	Pcdhgb5	protocadherin gamma subfamily B, 5	147	R	Q	0.805
ENSMUSP00000142010	Pcdhgb5	protocadherin gamma subfamily B, 5	150	K	T	0.828
ENSMUSP00000142010	Pcdhgb5	protocadherin gamma subfamily B, 5	151	A	R	0.921
ENSMUSP00000142010	Pcdhgb5	protocadherin gamma subfamily B, 5	153	P	I	0.939
ENSMUSP00000142010	Pcdhgb5	protocadherin gamma subfamily B, 5	156	P	V	0.914
ENSMUSP00000142010	Pcdhgb5	protocadherin gamma subfamily B, 5	158	L	E	0.969
ENSMUSP00000142010	Pcdhgb5	protocadherin gamma subfamily B, 5	160	S	A	0.555
ENSMUSP00000142010	Pcdhgb5	protocadherin gamma subfamily B, 5	162	A	I	0.875
ENSMUSP00000142010	Pcdhgb5	protocadherin gamma subfamily B, 5	164	S	L	0.628
ENSMUSP00000142010	Pcdhgb5	protocadherin gamma subfamily B, 5	171	Y	K	0.926
ENSMUSP00000142010	Pcdhgb5	protocadherin gamma subfamily B, 5	173	G	S	0.936
ENSMUSP00000142010	Pcdhgb5	protocadherin gamma subfamily B, 5	176	E	P	0.969
ENSMUSP00000142010	Pcdhgb5	protocadherin gamma subfamily B, 5	179	E	S	0.921
ENSMUSP00000142010	Pcdhgb5	protocadherin gamma subfamily B, 5	180	V	L	0.578
ENSMUSP00000142010	Pcdhgb5	protocadherin gamma subfamily B, 5	182	E	N	0.87
ENSMUSP00000142010	Pcdhgb5	protocadherin gamma subfamily B, 5	185	S	K	0.856
ENSMUSP00000142010	Pcdhgb5	protocadherin gamma subfamily B, 5	199	F	T	0.941
ENSMUSP00000142010	Pcdhgb5	protocadherin gamma subfamily B, 5	215	V	L	0.516
ENSMUSP00000142010	Pcdhgb5	protocadherin gamma subfamily B, 5	222	R	L	0.514
ENSMUSP00000142010	Pcdhgb5	protocadherin gamma subfamily B, 5	227	R	E	0.884
ENSMUSP00000142010	Pcdhgb5	protocadherin gamma subfamily B, 5	259	F	T	0.962
ENSMUSP00000142010	Pcdhgb5	protocadherin gamma subfamily B, 5	280	A	S	0.521
ENSMUSP00000142010	Pcdhgb5	protocadherin gamma subfamily B, 5	283	N	R	0.805
ENSMUSP00000142010	Pcdhgb5	protocadherin gamma subfamily B, 5	285	D	G	0.664
ENSMUSP00000142010	Pcdhgb5	protocadherin gamma subfamily B, 5	291	F	V	0.769
ENSMUSP00000142010	Pcdhgb5	protocadherin gamma subfamily B, 5	322	K	R	0.952
ENSMUSP00000142010	Pcdhgb5	protocadherin gamma subfamily B, 5	324	P	G	0.943
ENSMUSP00000142010	Pcdhgb5	protocadherin gamma subfamily B, 5	332	S	T	0.759
ENSMUSP00000142010	Pcdhgb5	protocadherin gamma subfamily B, 5	335	V	I	0.588
ENSMUSP00000142010	Pcdhgb5	protocadherin gamma subfamily B, 5	343	C	N	0.979
ENSMUSP00000142010	Pcdhgb5	protocadherin gamma subfamily B, 5	348	I	T	0.501
ENSMUSP00000142010	Pcdhgb5	protocadherin gamma subfamily B, 5	356	L	I	0.692
ENSMUSP00000142010	Pcdhgb5	protocadherin gamma subfamily B, 5	365	V	L	0.587
ENSMUSP00000142010	Pcdhgb5	protocadherin gamma subfamily B, 5	383	Y	N	0.509
ENSMUSP00000142010	Pcdhgb5	protocadherin gamma subfamily B, 5	386	V	L	0.561
ENSMUSP00000142010	Pcdhgb5	protocadherin gamma subfamily B, 5	391	A	P	0.614
ENSMUSP00000142010	Pcdhgb5	protocadherin gamma subfamily B, 5	393	V	K	0.917
ENSMUSP00000142010	Pcdhgb5	protocadherin gamma subfamily B, 5	394	L	I	0.893
ENSMUSP00000142010	Pcdhgb5	protocadherin gamma subfamily B, 5	395	K	I	0.861
ENSMUSP00000142010	Pcdhgb5	protocadherin gamma subfamily B, 5	401	Y	S	0.818
ENSMUSP00000142010	Pcdhgb5	protocadherin gamma subfamily B, 5	443	S	G	0.977
ENSMUSP00000142010	Pcdhgb5	protocadherin gamma subfamily B, 5	686	S	A	0.659
ENSMUSP00000142010	Pcdhgb5	protocadherin gamma subfamily B, 5	732	S	C	0.551
ENSMUSP00000142010	Pcdhgb5	protocadherin gamma subfamily B, 5	761	A	G	0.649
ENSMUSP00000142010	Pcdhgb5	protocadherin gamma subfamily B, 5	774	E	L	0.945
ENSMUSP00000142010	Pcdhgb5	protocadherin gamma subfamily B, 5	789	P	L	0.727
ENSMUSP00000142010	Pcdhgb5	protocadherin gamma subfamily B, 5	791	T	P	0.622
ENSMUSP00000142010	Pcdhgb5	protocadherin gamma subfamily B, 5	801	V	H	0.951
ENSMUSP00000143372	Trav13n-4	T cell receptor alpha variable 13N-4	47	I	I	0.704
ENSMUSP00000143654	Rpe65	retinal pigment epithelium 65	77	F	V	0.799
ENSMUSP00000143654	Rpe65	retinal pigment epithelium 65	79	M	Y	0.988
ENSMUSP00000143654	Rpe65	retinal pigment epithelium 65	308	S	P	0.764
ENSMUSP00000143654	Rpe65	retinal pigment epithelium 65	424	Q	Q	0.712
ENSMUSP00000145863	Or4l1	olfactory receptor family 4 subfamily L member 1	297	S	A	0.595
ENSMUSP00000146531	Or5a21	olfactory receptor family 5 subfamily A member 21	10	I	V	0.959
ENSMUSP00000146531	Or5a21	olfactory receptor family 5 subfamily A member 21	15	L	L	0.677
ENSMUSP00000146972	Ckm	creatine kinase, muscle	161	E	A	0.967
ENSMUSP00000146972	Ckm	creatine kinase, muscle	162	S	L	0.999
ENSMUSP00000146972	Ckm	creatine kinase, muscle	164	T	S	0.924
ENSMUSP00000146972	Ckm	creatine kinase, muscle	165	V	L	0.794
ENSMUSP00000146972	Ckm	creatine kinase, muscle	167	L	G	1
ENSMUSP00000147093	Kcnb1	potassium voltage gated channel, Shab-related subfamily, member 1	187	S	A	0.647
ENSMUSP00000147093	Kcnb1	potassium voltage gated channel, Shab-related subfamily, member 1	188	L	A	0.988
ENSMUSP00000147093	Kcnb1	potassium voltage gated channel, Shab-related subfamily, member 1	189	Q	K	0.645
ENSMUSP00000147331	Gm40460	predicted gene, 40460	105	G	K	0.966
ENSMUSP00000147331	Gm40460	predicted gene, 40460	106	S	G	0.59
ENSMUSP00000147331	Gm40460	predicted gene, 40460	253	P	S	0.696
ENSMUSP00000147542	Gm45871	predicted gene 45871	504	F	A	0.958
ENSMUSP00000147854	Gm45618	predicted gene 45618	78	S	G	0.655
ENSMUSP00000147854	Gm45618	predicted gene 45618	85	S	G	0.815
ENSMUSP00000147854	Gm45618	predicted gene 45618	150	S	C	0.847
ENSMUSP00000147854	Gm45618	predicted gene 45618	168	S	C	0.788
ENSMUSP00000147854	Gm45618	predicted gene 45618	202	P	S	0.833
ENSMUSP00000148147	Gm29735	predicted gene, 29735	52	G	K	0.997
ENSMUSP00000148147	Gm29735	predicted gene, 29735	53	S	G	0.986
ENSMUSP00000148147	Gm29735	predicted gene, 29735	146	S	C	0.735
ENSMUSP00000148147	Gm29735	predicted gene, 29735	164	S	C	0.797
ENSMUSP00000148147	Gm29735	predicted gene, 29735	216	P	S	0.778
ENSMUSP00000148341	Reep1	receptor accessory protein 1	210	C	K	0.997
ENSMUSP00000148341	Reep1	receptor accessory protein 1	211	Q	V	0.992
ENSMUSP00000149052	Or6k2	olfactory receptor family 6 subfamily K member 2	50	H	Q	0.853
ENSMUSP00000149052	Or6k2	olfactory receptor family 6 subfamily K member 2	167	S	P	0.846
ENSMUSP00000149052	Or6k2	olfactory receptor family 6 subfamily K member 2	168	Y	F	0.892
ENSMUSP00000149052	Or6k2	olfactory receptor family 6 subfamily K member 2	171	P	S	0.927
ENSMUSP00000149052	Or6k2	olfactory receptor family 6 subfamily K member 2	174	I	L	0.908
ENSMUSP00000149052	Or6k2	olfactory receptor family 6 subfamily K member 2	175	N	E	0.995
ENSMUSP00000149052	Or6k2	olfactory receptor family 6 subfamily K member 2	177	F	I	0.915
ENSMUSP00000149052	Or6k2	olfactory receptor family 6 subfamily K member 2	181	I	F	0.912
ENSMUSP00000149052	Or6k2	olfactory receptor family 6 subfamily K member 2	182	S	L	0.996
ENSMUSP00000149052	Or6k2	olfactory receptor family 6 subfamily K member 2	184	L	V	0.936
ENSMUSP00000149052	Or6k2	olfactory receptor family 6 subfamily K member 2	185	L	L	0.748
ENSMUSP00000149052	Or6k2	olfactory receptor family 6 subfamily K member 2	186	N	R	0.998
ENSMUSP00000149052	Or6k2	olfactory receptor family 6 subfamily K member 2	188	T	A	0.783
ENSMUSP00000149052	Or6k2	olfactory receptor family 6 subfamily K member 2	190	S	T	0.96
ENSMUSP00000149052	Or6k2	olfactory receptor family 6 subfamily K member 2	192	K	T	0.995
ENSMUSP00000149052	Or6k2	olfactory receptor family 6 subfamily K member 2	195	A	I	0.999
ENSMUSP00000149052	Or6k2	olfactory receptor family 6 subfamily K member 2	197	L	M	0.986
ENSMUSP00000149052	Or6k2	olfactory receptor family 6 subfamily K member 2	198	V	I	0.923
ENSMUSP00000149052	Or6k2	olfactory receptor family 6 subfamily K member 2	199	D	Q	0.997
ENSMUSP00000149052	Or6k2	olfactory receptor family 6 subfamily K member 2	200	F	V	0.979
ENSMUSP00000149052	Or6k2	olfactory receptor family 6 subfamily K member 2	205	A	H	1
ENSMUSP00000149052	Or6k2	olfactory receptor family 6 subfamily K member 2	206	L	A	0.999
ENSMUSP00000149052	Or6k2	olfactory receptor family 6 subfamily K member 2	208	M	E	0.997
ENSMUSP00000149052	Or6k2	olfactory receptor family 6 subfamily K member 2	210	L	I	0.985
ENSMUSP00000149052	Or6k2	olfactory receptor family 6 subfamily K member 2	211	L	T	0.998
ENSMUSP00000149052	Or6k2	olfactory receptor family 6 subfamily K member 2	212	P	A	0.954
ENSMUSP00000149052	Or6k2	olfactory receptor family 6 subfamily K member 2	213	L	V	0.937
ENSMUSP00000149052	Or6k2	olfactory receptor family 6 subfamily K member 2	216	V	I	0.97
ENSMUSP00000149052	Or6k2	olfactory receptor family 6 subfamily K member 2	225	V	A	0.924
ENSMUSP00000149052	Or6k2	olfactory receptor family 6 subfamily K member 2	226	A	V	0.923
ENSMUSP00000149052	Or6k2	olfactory receptor family 6 subfamily K member 2	229	R	R	0.928
ENSMUSP00000149052	Or6k2	olfactory receptor family 6 subfamily K member 2	231	P	R	0.925
ENSMUSP00000149052	Or6k2	olfactory receptor family 6 subfamily K member 2	232	T	S	0.961
ENSMUSP00000149052	Or6k2	olfactory receptor family 6 subfamily K member 2	234	Q	E	0.944
ENSMUSP00000149052	Or6k2	olfactory receptor family 6 subfamily K member 2	237	H	R	0.818
ENSMUSP00000149052	Or6k2	olfactory receptor family 6 subfamily K member 2	244	T	V	0.996
ENSMUSP00000149052	Or6k2	olfactory receptor family 6 subfamily K member 2	250	V	F	0.918
ENSMUSP00000149052	Or6k2	olfactory receptor family 6 subfamily K member 2	251	I	L	0.996
ENSMUSP00000149052	Or6k2	olfactory receptor family 6 subfamily K member 2	252	I	L	0.897
ENSMUSP00000149052	Or6k2	olfactory receptor family 6 subfamily K member 2	253	Y	F	0.892
ENSMUSP00000149052	Or6k2	olfactory receptor family 6 subfamily K member 2	254	Y	F	0.917
ENSMUSP00000149052	Or6k2	olfactory receptor family 6 subfamily K member 2	255	S	G	0.999
ENSMUSP00000149052	Or6k2	olfactory receptor family 6 subfamily K member 2	256	S	S	0.999
ENSMUSP00000149052	Or6k2	olfactory receptor family 6 subfamily K member 2	257	T	V	0.999
ENSMUSP00000149052	Or6k2	olfactory receptor family 6 subfamily K member 2	258	L	A	0.998
ENSMUSP00000149052	Or6k2	olfactory receptor family 6 subfamily K member 2	259	F	L	0.772
ENSMUSP00000149052	Or6k2	olfactory receptor family 6 subfamily K member 2	260	T	M	0.982
ENSMUSP00000149052	Or6k2	olfactory receptor family 6 subfamily K member 2	262	A	L	0.999
ENSMUSP00000149052	Or6k2	olfactory receptor family 6 subfamily K member 2	264	P	F	0.998
ENSMUSP00000149052	Or6k2	olfactory receptor family 6 subfamily K member 2	265	R	S	1
ENSMUSP00000149052	Or6k2	olfactory receptor family 6 subfamily K member 2	267	M	T	0.982
ENSMUSP00000149052	Or6k2	olfactory receptor family 6 subfamily K member 2	269	T	S	0.894
ENSMUSP00000149052	Or6k2	olfactory receptor family 6 subfamily K member 2	270	F	L	0.786
ENSMUSP00000149052	Or6k2	olfactory receptor family 6 subfamily K member 2	271	N	F	0.999
ENSMUSP00000149052	Or6k2	olfactory receptor family 6 subfamily K member 2	272	Y	W	0.997
ENSMUSP00000149052	Or6k2	olfactory receptor family 6 subfamily K member 2	273	N	D	0.785
ENSMUSP00000149052	Or6k2	olfactory receptor family 6 subfamily K member 2	274	K	T	0.992
ENSMUSP00000149052	Or6k2	olfactory receptor family 6 subfamily K member 2	275	I	A	0.995
ENSMUSP00000149052	Or6k2	olfactory receptor family 6 subfamily K member 2	277	S	A	0.921
ENSMUSP00000149052	Or6k2	olfactory receptor family 6 subfamily K member 2	278	V	L	0.926
ENSMUSP00000149052	Or6k2	olfactory receptor family 6 subfamily K member 2	280	Y	F	0.917
ENSMUSP00000149052	Or6k2	olfactory receptor family 6 subfamily K member 2	281	T	A	0.829
ENSMUSP00000149052	Or6k2	olfactory receptor family 6 subfamily K member 2	283	I	L	0.957
ENSMUSP00000149052	Or6k2	olfactory receptor family 6 subfamily K member 2	287	L	F	0.773
ENSMUSP00000149052	Or6k2	olfactory receptor family 6 subfamily K member 2	290	A	I	0.996
ENSMUSP00000149052	Or6k2	olfactory receptor family 6 subfamily K member 2	293	C	S	0.932
ENSMUSP00000149052	Or6k2	olfactory receptor family 6 subfamily K member 2	299	V	I	0.983
ENSMUSP00000149052	Or6k2	olfactory receptor family 6 subfamily K member 2	301	D	E	0.886
ENSMUSP00000149052	Or6k2	olfactory receptor family 6 subfamily K member 2	303	F	I	0.974
ENSMUSP00000149052	Or6k2	olfactory receptor family 6 subfamily K member 2	304	R	K	0.755
ENSMUSP00000149507	Or4a81	olfactory receptor family 4 subfamily A member 81	22	R	Q	0.914
ENSMUSP00000149507	Or4a81	olfactory receptor family 4 subfamily A member 81	293	R	K	0.693
ENSMUSP00000149751	Or1j14	olfactory receptor family 1 subfamily J member 14	9	T	V	0.957
ENSMUSP00000149751	Or1j14	olfactory receptor family 1 subfamily J member 14	64	G	S	0.625
ENSMUSP00000149866	Or51i2	olfactory receptor family 51 subfamily I member 2	201	T	F	0.998
ENSMUSP00000149866	Or51i2	olfactory receptor family 51 subfamily I member 2	203	A	L	0.997
ENSMUSP00000149866	Or51i2	olfactory receptor family 51 subfamily I member 2	204	L	V	0.906
ENSMUSP00000149866	Or51i2	olfactory receptor family 51 subfamily I member 2	205	L	S	0.996
ENSMUSP00000149866	Or51i2	olfactory receptor family 51 subfamily I member 2	206	A	T	0.76
ENSMUSP00000149866	Or51i2	olfactory receptor family 51 subfamily I member 2	207	M	F	0.997
ENSMUSP00000149866	Or51i2	olfactory receptor family 51 subfamily I member 2	209	L	M	0.987
ENSMUSP00000149866	Or51i2	olfactory receptor family 51 subfamily I member 2	211	S	L	0.984
ENSMUSP00000149866	Or51i2	olfactory receptor family 51 subfamily I member 2	212	V	L	0.897
ENSMUSP00000149866	Or51i2	olfactory receptor family 51 subfamily I member 2	213	L	F	0.775
ENSMUSP00000149866	Or51i2	olfactory receptor family 51 subfamily I member 2	215	A	F	0.998
ENSMUSP00000149866	Or51i2	olfactory receptor family 51 subfamily I member 2	216	V	L	0.889
ENSMUSP00000149866	Or51i2	olfactory receptor family 51 subfamily I member 2	220	F	L	0.741
ENSMUSP00000149866	Or51i2	olfactory receptor family 51 subfamily I member 2	222	L	L	0.693
ENSMUSP00000149866	Or51i2	olfactory receptor family 51 subfamily I member 2	224	A	S	0.891
ENSMUSP00000149866	Or51i2	olfactory receptor family 51 subfamily I member 2	228	L	I	0.895
ENSMUSP00000149866	Or51i2	olfactory receptor family 51 subfamily I member 2	229	P	A	0.934
ENSMUSP00000149866	Or51i2	olfactory receptor family 51 subfamily I member 2	231	R	H	0.574
ENSMUSP00000149866	Or51i2	olfactory receptor family 51 subfamily I member 2	232	D	E	0.859
ENSMUSP00000149866	Or51i2	olfactory receptor family 51 subfamily I member 2	233	A	E	0.988
ENSMUSP00000149866	Or51i2	olfactory receptor family 51 subfamily I member 2	234	Q	R	0.992
ENSMUSP00000149866	Or51i2	olfactory receptor family 51 subfamily I member 2	235	R	L	0.892
ENSMUSP00000149866	Or51i2	olfactory receptor family 51 subfamily I member 2	239	S	N	0.853
ENSMUSP00000149866	Or51i2	olfactory receptor family 51 subfamily I member 2	242	G	V	0.951
ENSMUSP00000149866	Or51i2	olfactory receptor family 51 subfamily I member 2	243	T	S	0.954
ENSMUSP00000149866	Or51i2	olfactory receptor family 51 subfamily I member 2	245	F	I	0.9
ENSMUSP00000149866	Or51i2	olfactory receptor family 51 subfamily I member 2	246	G	L	1
ENSMUSP00000149866	Or51i2	olfactory receptor family 51 subfamily I member 2	247	V	A	0.777
ENSMUSP00000149866	Or51i2	olfactory receptor family 51 subfamily I member 2	248	I	V	0.889
ENSMUSP00000149866	Or51i2	olfactory receptor family 51 subfamily I member 2	253	I	V	0.975
ENSMUSP00000149866	Or51i2	olfactory receptor family 51 subfamily I member 2	255	A	M	0.999
ENSMUSP00000149866	Or51i2	olfactory receptor family 51 subfamily I member 2	257	F	G	0.999
ENSMUSP00000149866	Or51i2	olfactory receptor family 51 subfamily I member 2	258	S	V	0.998
ENSMUSP00000149866	Or51i2	olfactory receptor family 51 subfamily I member 2	259	F	S	0.799
ENSMUSP00000149866	Or51i2	olfactory receptor family 51 subfamily I member 2	260	L	T	0.996
ENSMUSP00000149866	Or51i2	olfactory receptor family 51 subfamily I member 2	261	T	V	0.995
ENSMUSP00000149866	Or51i2	olfactory receptor family 51 subfamily I member 2	266	H	K	0.996
ENSMUSP00000149866	Or51i2	olfactory receptor family 51 subfamily I member 2	269	V	A	0.743
ENSMUSP00000149866	Or51i2	olfactory receptor family 51 subfamily I member 2	271	K	R	0.993
ENSMUSP00000149866	Or51i2	olfactory receptor family 51 subfamily I member 2	272	H	Y	0.843
ENSMUSP00000149866	Or51i2	olfactory receptor family 51 subfamily I member 2	275	I	V	0.745
ENSMUSP00000149866	Or51i2	olfactory receptor family 51 subfamily I member 2	276	F	L	0.757
ENSMUSP00000149866	Or51i2	olfactory receptor family 51 subfamily I member 2	277	L	M	0.891
ENSMUSP00000149866	Or51i2	olfactory receptor family 51 subfamily I member 2	278	A	S	0.908
ENSMUSP00000149866	Or51i2	olfactory receptor family 51 subfamily I member 2	282	V	L	0.959
ENSMUSP00000149866	Or51i2	olfactory receptor family 51 subfamily I member 2	283	L	F	0.895
ENSMUSP00000149866	Or51i2	olfactory receptor family 51 subfamily I member 2	291	I	L	0.89
ENSMUSP00000149866	Or51i2	olfactory receptor family 51 subfamily I member 2	294	G	S	0.978
ENSMUSP00000149866	Or51i2	olfactory receptor family 51 subfamily I member 2	296	R	K	0.938
ENSMUSP00000149866	Or51i2	olfactory receptor family 51 subfamily I member 2	302	S	R	0.873
ENSMUSP00000149866	Or51i2	olfactory receptor family 51 subfamily I member 2	304	F	I	0.898
ENSMUSP00000149866	Or51i2	olfactory receptor family 51 subfamily I member 2	307	L	M	0.891
ENSMUSP00000150534	Or10p1	olfactory receptor family 10 subfamily P member 1	1	L	M	0.987
ENSMUSP00000150534	Or10p1	olfactory receptor family 10 subfamily P member 1	11	T	E	0.997
ENSMUSP00000150534	Or10p1	olfactory receptor family 10 subfamily P member 1	13	I	L	0.892
ENSMUSP00000150534	Or10p1	olfactory receptor family 10 subfamily P member 1	17	L	F	0.858
ENSMUSP00000150534	Or10p1	olfactory receptor family 10 subfamily P member 1	18	T	S	0.945
ENSMUSP00000150534	Or10p1	olfactory receptor family 10 subfamily P member 1	20	D	L	0.999
ENSMUSP00000150534	Or10p1	olfactory receptor family 10 subfamily P member 1	21	P	R	0.998
ENSMUSP00000150534	Or10p1	olfactory receptor family 10 subfamily P member 1	23	W	L	0.998
ENSMUSP00000150534	Or10p1	olfactory receptor family 10 subfamily P member 1	26	V	P	0.998
ENSMUSP00000150534	Or10p1	olfactory receptor family 10 subfamily P member 1	27	A	L	0.996
ENSMUSP00000150534	Or10p1	olfactory receptor family 10 subfamily P member 1	31	L	V	0.955
ENSMUSP00000150534	Or10p1	olfactory receptor family 10 subfamily P member 1	32	L	L	0.772
ENSMUSP00000150534	Or10p1	olfactory receptor family 10 subfamily P member 1	33	I	L	0.984
ENSMUSP00000150534	Or10p1	olfactory receptor family 10 subfamily P member 1	34	M	V	0.985
ENSMUSP00000150534	Or10p1	olfactory receptor family 10 subfamily P member 1	38	S	T	0.924
ENSMUSP00000150534	Or10p1	olfactory receptor family 10 subfamily P member 1	40	A	L	0.997
ENSMUSP00000150534	Or10p1	olfactory receptor family 10 subfamily P member 1	47	L	F	0.622
ENSMUSP00000150534	Or10p1	olfactory receptor family 10 subfamily P member 1	52	D	S	0.998
ENSMUSP00000150534	Or10p1	olfactory receptor family 10 subfamily P member 1	53	S	P	0.828
ENSMUSP00000150534	Or10p1	olfactory receptor family 10 subfamily P member 1	74	I	T	0.764
ENSMUSP00000150534	Or10p1	olfactory receptor family 10 subfamily P member 1	300	E	G	0.915
ENSMUSP00000150939	Or4p20	olfactory receptor family 4 subfamily P member 20	302	P	Q	0.501
ENSMUSP00000151191	Or52l1	olfactory receptor family 52 subfamily L member 1	82	T	A	0.836
ENSMUSP00000151479	Gm49918	predicted gene, 49918	92	S	C	0.647
ENSMUSP00000151479	Gm49918	predicted gene, 49918	118	M	V	0.665
ENSMUSP00000151808	Gm9508	predicted gene 9508	82	A	C	0.997
ENSMUSP00000151808	Gm9508	predicted gene 9508	83	S	T	0.789
ENSMUSP00000151808	Gm9508	predicted gene 9508	84	S	P	0.689
ENSMUSP00000151808	Gm9508	predicted gene 9508	108	M	V	0.71
ENSMUSP00000151937	Gm18596	predicted gene, 18596	67	P	C	0.985
ENSMUSP00000151937	Gm18596	predicted gene, 18596	242	I	L	0.517
ENSMUSP00000158425	Cuedc2	CUE domain containing 2	159	S	S	0.925
ENSMUSP00000158425	Cuedc2	CUE domain containing 2	184	S	G	0.53
ENSMUSP00000158805	Fdft1	farnesyl diphosphate farnesyl transferase 1	403	V	I	0.98
ENSMUSP00000158805	Fdft1	farnesyl diphosphate farnesyl transferase 1	404	G	Y	0.989
ENSMUSP00000158805	Fdft1	farnesyl diphosphate farnesyl transferase 1	405	F	H	0.997

## Sheet: Supplementary Data 13
KEGG enrichment results
#Term	Database	ID	Input number	Background number	P-Value	Corrected P-Value	Input	Hyperlink
Retinol metabolism	KEGG PATHWAY	hsa00830	5	67	2.11962e-07	4.07816e-05	Rpe65|Adh1|Ugt1a8|Rdh16|Rdh1	http://www.genome.jp/kegg-bin/show_pathway?hsa00830/hsa:8608%09red/hsa:6121%09red/hsa:54576%09red/hsa:5959%09red/hsa:124%09red
Olfactory transduction	KEGG PATHWAY	hsa04740	6	448	0.000174315	0.00698714	Or52l1|Or51i2|Or6k2|Or10ad1|Or4l1|Or10p1	http://www.genome.jp/kegg-bin/show_pathway?hsa04740/hsa:122742%09red/hsa:338751%09red/hsa:81448%09red/hsa:121130%09red/hsa:121275%09red/hsa:390064%09red
Drug metabolism - cytochrome P450	KEGG PATHWAY	hsa00982	2	72	0.00798607	0.0973557	Adh1|Ugt1a8	http://www.genome.jp/kegg-bin/show_pathway?hsa00982/hsa:54576%09red/hsa:124%09red
Metabolism of xenobiotics by cytochrome P450	KEGG PATHWAY	hsa00980	2	76	0.0088379	0.0973557	Adh1|Ugt1a8	http://www.genome.jp/kegg-bin/show_pathway?hsa00980/hsa:54576%09red/hsa:124%09red
Ras signaling pathway	KEGG PATHWAY	hsa04014	3	232	0.00893912	0.0973557	Ikbkb|Ntrk1|Mst1	http://www.genome.jp/kegg-bin/show_pathway?hsa04014/hsa:4914%09red/hsa:3551%09red/hsa:6789%09red
Chemical carcinogenesis	KEGG PATHWAY	hsa05204	2	82	0.0101883	0.0973557	Adh1|Ugt1a8	http://www.genome.jp/kegg-bin/show_pathway?hsa05204/hsa:54576%09red/hsa:124%09red
MAPK signaling pathway	KEGG PATHWAY	hsa04010	3	295	0.0168679	0.0980052	Ikbkb|Ntrk1|Mst1	http://www.genome.jp/kegg-bin/show_pathway?hsa04010/hsa:4914%09red/hsa:3551%09red/hsa:6789%09red
Neurotrophin signaling pathway	KEGG PATHWAY	hsa04722	2	119	0.0203302	0.0980052	Ikbkb|Ntrk1	http://www.genome.jp/kegg-bin/show_pathway?hsa04722/hsa:4914%09red/hsa:3551%09red
Yersinia infection	KEGG PATHWAY	hsa05135	2	121	0.0209623	0.0980052	Ikbkb|Git2	http://www.genome.jp/kegg-bin/show_pathway?hsa05135/hsa:3551%09red/hsa:9815%09red
Human papillomavirus infection	KEGG PATHWAY	hsa05165	3	330	0.022538	0.0980052	Ikbkb|Col9a2|Dlg4	http://www.genome.jp/kegg-bin/show_pathway?hsa05165/hsa:3551%09red/hsa:1298%09red/hsa:3996%09red
FoxO signaling pathway	KEGG PATHWAY	hsa04068	2	132	0.0245827	0.100471	Ikbkb|Mst1	http://www.genome.jp/kegg-bin/show_pathway?hsa04068/hsa:3551%09red/hsa:6789%09red
Apoptosis	KEGG PATHWAY	hsa04210	2	136	0.0259582	0.100471	Ikbkb|Ntrk1	http://www.genome.jp/kegg-bin/show_pathway?hsa04210/hsa:4914%09red/hsa:3551%09red
PI3K-Akt signaling pathway	KEGG PATHWAY	hsa04151	3	354	0.0269559	0.100471	Ikbkb|Col9a2|Ntrk1	http://www.genome.jp/kegg-bin/show_pathway?hsa04151/hsa:4914%09red/hsa:3551%09red/hsa:1298%09red
Non-alcoholic fatty liver disease (NAFLD)	KEGG PATHWAY	hsa04932	2	149	0.0306376	0.102338	Ikbkb|Ndufs1	http://www.genome.jp/kegg-bin/show_pathway?hsa04932/hsa:3551%09red/hsa:4719%09red
mTOR signaling pathway	KEGG PATHWAY	hsa04150	2	153	0.03214	0.103216	Ikbkb|Depdc5	http://www.genome.jp/kegg-bin/show_pathway?hsa04150/hsa:3551%09red/hsa:9681%09red
Hepatitis C	KEGG PATHWAY	hsa05160	2	155	0.0329019	0.103216	Ikbkb|Cldn24	http://www.genome.jp/kegg-bin/show_pathway?hsa05160/hsa:3551%09red/hsa:100132463%09red
DNA replication	KEGG PATHWAY	hsa03030	1	36	0.064721	0.131077	Rnaseh1	http://www.genome.jp/kegg-bin/show_pathway?hsa03030/hsa:246243%09red
Steroid biosynthesis	KEGG PATHWAY	hsa00100	1	19	0.035514	0.104478	Fdft1	http://www.genome.jp/kegg-bin/show_pathway?hsa00100/hsa:2222%09red
Tight junction	KEGG PATHWAY	hsa04530	2	170	0.038838	0.108423	Dlg4|Cldn24	http://www.genome.jp/kegg-bin/show_pathway?hsa04530/hsa:100132463%09red/hsa:3996%09red
Metabolic pathways	KEGG PATHWAY	hsa01100	6	1433	0.0455128	0.115581	Adh1|Ckm|Ndufs1|Rdh16|Ugt1a8|Fdft1	http://www.genome.jp/kegg-bin/show_pathway?hsa01100/hsa:1158%09red/hsa:8608%09red/hsa:54576%09red/hsa:2222%09red/hsa:124%09red/hsa:4719%09red
Transcriptional misregulation in cancer	KEGG PATHWAY	hsa05202	2	186	0.0455812	0.115581	Eya1|Ntrk1	http://www.genome.jp/kegg-bin/show_pathway?hsa05202/hsa:4914%09red/hsa:2138%09red
Ascorbate and aldarate metabolism	KEGG PATHWAY	hsa00053	1	27	0.0493688	0.119931	Ugt1a8	http://www.genome.jp/kegg-bin/show_pathway?hsa00053/hsa:54576%09red
Antifolate resistance	KEGG PATHWAY	hsa01523	1	31	0.0562224	0.12405	Ikbkb	http://www.genome.jp/kegg-bin/show_pathway?hsa01523/hsa:3551%09red
Pentose and glucuronate interconversions	KEGG PATHWAY	hsa00040	1	34	0.0613306	0.12743	Ugt1a8	http://www.genome.jp/kegg-bin/show_pathway?hsa00040/hsa:54576%09red
Tyrosine metabolism	KEGG PATHWAY	hsa00350	1	36	0.064721	0.131077	Adh1	http://www.genome.jp/kegg-bin/show_pathway?hsa00350/hsa:124%09red
Thyroid cancer	KEGG PATHWAY	hsa05216	1	37	0.0664116	0.133937	Ntrk1	http://www.genome.jp/kegg-bin/show_pathway?hsa05216/hsa:4914%09red
Pathways in cancer	KEGG PATHWAY	hsa05200	3	530	0.0721188	0.140305	Ikbkb|Ntrk1|Mst1	http://www.genome.jp/kegg-bin/show_pathway?hsa05200/hsa:4914%09red/hsa:3551%09red/hsa:6789%09red
Endocytosis	KEGG PATHWAY	hsa04144	2	244	0.0731533	0.140305	Git2|Vps26b	http://www.genome.jp/kegg-bin/show_pathway?hsa04144/hsa:112936%09red/hsa:9815%09red
Porphyrin and chlorophyll metabolism	KEGG PATHWAY	hsa00860	1	42	0.0748197	0.140305	Ugt1a8	http://www.genome.jp/kegg-bin/show_pathway?hsa00860/hsa:54576%09red
Fatty acid degradation	KEGG PATHWAY	hsa00071	1	44	0.078162	0.14377	Adh1	http://www.genome.jp/kegg-bin/show_pathway?hsa00071/hsa:124%09red
Type II diabetes mellitus	KEGG PATHWAY	hsa04930	1	46	0.0814924	0.14736	Ikbkb	http://www.genome.jp/kegg-bin/show_pathway?hsa04930/hsa:3551%09red
Arginine and proline metabolism	KEGG PATHWAY	hsa00330	1	50	0.0881176	0.157563	Ckm	http://www.genome.jp/kegg-bin/show_pathway?hsa00330/hsa:1158%09red
Steroid hormone biosynthesis	KEGG PATHWAY	hsa00140	1	60	0.104475	0.173584	Ugt1a8	http://www.genome.jp/kegg-bin/show_pathway?hsa00140/hsa:54576%09red
Cytosolic DNA-sensing pathway	KEGG PATHWAY	hsa04623	1	63	0.109326	0.178559	Ikbkb	http://www.genome.jp/kegg-bin/show_pathway?hsa04623/hsa:3551%09red
Non-small cell lung cancer	KEGG PATHWAY	hsa05223	1	66	0.114151	0.180911	Mst1	http://www.genome.jp/kegg-bin/show_pathway?hsa05223/hsa:6789%09red
Acute myeloid leukemia	KEGG PATHWAY	hsa05221	1	66	0.114151	0.180911	Ikbkb	http://www.genome.jp/kegg-bin/show_pathway?hsa05221/hsa:3551%09red
Shigellosis	KEGG PATHWAY	hsa05131	1	68	0.117353	0.184768	Ikbkb	http://www.genome.jp/kegg-bin/show_pathway?hsa05131/hsa:3551%09red
Glycolysis / Gluconeogenesis	KEGG PATHWAY	hsa00010	1	68	0.117353	0.184768	Adh1	http://www.genome.jp/kegg-bin/show_pathway?hsa00010/hsa:124%09red
Adipocytokine signaling pathway	KEGG PATHWAY	hsa04920	1	69	0.11895	0.186064	Ikbkb	http://www.genome.jp/kegg-bin/show_pathway?hsa04920/hsa:3551%09red
Central carbon metabolism in cancer	KEGG PATHWAY	hsa05230	1	69	0.11895	0.186064	Ntrk1	http://www.genome.jp/kegg-bin/show_pathway?hsa05230/hsa:4914%09red
Epithelial cell signaling in Helicobacter pylori infection	KEGG PATHWAY	hsa05120	1	70	0.120544	0.187037	Ikbkb	http://www.genome.jp/kegg-bin/show_pathway?hsa05120/hsa:3551%09red
RIG-I-like receptor signaling pathway	KEGG PATHWAY	hsa04622	1	70	0.120544	0.187037	Ikbkb	http://www.genome.jp/kegg-bin/show_pathway?hsa04622/hsa:3551%09red
Pancreatic cancer	KEGG PATHWAY	hsa05212	1	75	0.128471	0.193713	Ikbkb	http://www.genome.jp/kegg-bin/show_pathway?hsa05212/hsa:3551%09red
Chronic myeloid leukemia	KEGG PATHWAY	hsa05220	1	76	0.130048	0.195173	Ikbkb	http://www.genome.jp/kegg-bin/show_pathway?hsa05220/hsa:3551%09red
Antigen processing and presentation	KEGG PATHWAY	hsa04612	1	77	0.131622	0.19631	Cd74	http://www.genome.jp/kegg-bin/show_pathway?hsa04612/hsa:972%09red
Drug metabolism - other enzymes	KEGG PATHWAY	hsa00983	1	79	0.134762	0.198531	Ugt1a8	http://www.genome.jp/kegg-bin/show_pathway?hsa00983/hsa:54576%09red
RNA degradation	KEGG PATHWAY	hsa03018	1	79	0.134762	0.198531	Edc4	http://www.genome.jp/kegg-bin/show_pathway?hsa03018/hsa:23644%09red
B cell receptor signaling pathway	KEGG PATHWAY	hsa04662	1	82	0.139451	0.200226	Ikbkb	http://www.genome.jp/kegg-bin/show_pathway?hsa04662/hsa:3551%09red
ECM-receptor interaction	KEGG PATHWAY	hsa04512	1	86	0.145663	0.204567	Col9a2	http://www.genome.jp/kegg-bin/show_pathway?hsa04512/hsa:1298%09red
PD-L1 expression and PD-1 checkpoint pathway in cancer	KEGG PATHWAY	hsa05235	1	89	0.150294	0.208033	Ikbkb	http://www.genome.jp/kegg-bin/show_pathway?hsa05235/hsa:3551%09red
Protein digestion and absorption	KEGG PATHWAY	hsa04974	1	90	0.151832	0.209259	Col9a2	http://www.genome.jp/kegg-bin/show_pathway?hsa04974/hsa:1298%09red
mRNA surveillance pathway	KEGG PATHWAY	hsa03015	1	91	0.153367	0.210764	Ssu72	http://www.genome.jp/kegg-bin/show_pathway?hsa03015/hsa:29101%09red
Th1 and Th2 cell differentiation	KEGG PATHWAY	hsa04658	1	92	0.1549	0.210764	Ikbkb	http://www.genome.jp/kegg-bin/show_pathway?hsa04658/hsa:3551%09red
IL-17 signaling pathway	KEGG PATHWAY	hsa04657	1	93	0.15643	0.210764	Ikbkb	http://www.genome.jp/kegg-bin/show_pathway?hsa04657/hsa:3551%09red
Small cell lung cancer	KEGG PATHWAY	hsa05222	1	93	0.15643	0.210764	Ikbkb	http://www.genome.jp/kegg-bin/show_pathway?hsa05222/hsa:3551%09red
Prostate cancer	KEGG PATHWAY	hsa05215	1	97	0.162522	0.213879	Ikbkb	http://www.genome.jp/kegg-bin/show_pathway?hsa05215/hsa:3551%09red
Choline metabolism in cancer	KEGG PATHWAY	hsa05231	1	99	0.165551	0.215217	Slc44a4	http://www.genome.jp/kegg-bin/show_pathway?hsa05231/hsa:80736%09red
Inflammatory mediator regulation of TRP channels	KEGG PATHWAY	hsa04750	1	100	0.167062	0.216013	Ntrk1	http://www.genome.jp/kegg-bin/show_pathway?hsa04750/hsa:4914%09red
NF-kappa B signaling pathway	KEGG PATHWAY	hsa04064	1	100	0.167062	0.216013	Ikbkb	http://www.genome.jp/kegg-bin/show_pathway?hsa04064/hsa:3551%09red
Chagas disease (American trypanosomiasis)	KEGG PATHWAY	hsa05142	1	103	0.171578	0.219785	Ikbkb	http://www.genome.jp/kegg-bin/show_pathway?hsa05142/hsa:3551%09red
T cell receptor signaling pathway	KEGG PATHWAY	hsa04660	1	103	0.171578	0.219785	Ikbkb	http://www.genome.jp/kegg-bin/show_pathway?hsa04660/hsa:3551%09red
C-type lectin receptor signaling pathway	KEGG PATHWAY	hsa04625	1	104	0.173078	0.219949	Ikbkb	http://www.genome.jp/kegg-bin/show_pathway?hsa04625/hsa:3551%09red
Toll-like receptor signaling pathway	KEGG PATHWAY	hsa04620	1	104	0.173078	0.219949	Ikbkb	http://www.genome.jp/kegg-bin/show_pathway?hsa04620/hsa:3551%09red
Th17 cell differentiation	KEGG PATHWAY	hsa04659	1	107	0.177562	0.223288	Ikbkb	http://www.genome.jp/kegg-bin/show_pathway?hsa04659/hsa:3551%09red
Insulin resistance	KEGG PATHWAY	hsa04931	1	108	0.179052	0.224281	Ikbkb	http://www.genome.jp/kegg-bin/show_pathway?hsa04931/hsa:3551%09red
TNF signaling pathway	KEGG PATHWAY	hsa04668	1	112	0.184983	0.228732	Ikbkb	http://www.genome.jp/kegg-bin/show_pathway?hsa04668/hsa:3551%09red
Leukocyte transendothelial migration	KEGG PATHWAY	hsa04670	1	112	0.184983	0.228732	Cldn24	http://www.genome.jp/kegg-bin/show_pathway?hsa04670/hsa:100132463%09red
Toxoplasmosis	KEGG PATHWAY	hsa05145	1	113	0.186459	0.229671	Ikbkb	http://www.genome.jp/kegg-bin/show_pathway?hsa05145/hsa:3551%09red
Glutamatergic synapse	KEGG PATHWAY	hsa04724	1	114	0.187932	0.230895	Grm7	http://www.genome.jp/kegg-bin/show_pathway?hsa04724/hsa:2917%09red
Osteoclast differentiation	KEGG PATHWAY	hsa04380	1	128	0.208287	0.2486	Ikbkb	http://www.genome.jp/kegg-bin/show_pathway?hsa04380/hsa:3551%09red
Oxidative phosphorylation	KEGG PATHWAY	hsa00190	1	133	0.215433	0.255545	Ndufs1	http://www.genome.jp/kegg-bin/show_pathway?hsa00190/hsa:4719%09red
Spliceosome	KEGG PATHWAY	hsa03040	1	135	0.218274	0.258278	Rbmx	http://www.genome.jp/kegg-bin/show_pathway?hsa03040/hsa:27316%09red
Insulin signaling pathway	KEGG PATHWAY	hsa04910	1	137	0.221105	0.260666	Ikbkb	http://www.genome.jp/kegg-bin/show_pathway?hsa04910/hsa:3551%09red
Measles	KEGG PATHWAY	hsa05162	1	138	0.222517	0.26105	Ikbkb	http://www.genome.jp/kegg-bin/show_pathway?hsa05162/hsa:3551%09red
Fluid shear stress and atherosclerosis	KEGG PATHWAY	hsa05418	1	139	0.223926	0.262064	Ikbkb	http://www.genome.jp/kegg-bin/show_pathway?hsa05418/hsa:3551%09red
Herpes simplex virus 1 infection	KEGG PATHWAY	hsa05168	2	492	0.224343	0.262116	Cd74|Ikbkb	http://www.genome.jp/kegg-bin/show_pathway?hsa05168/hsa:3551%09red/hsa:972%09red
Parkinson disease	KEGG PATHWAY	hsa05012	1	142	0.228138	0.264739	Ndufs1	http://www.genome.jp/kegg-bin/show_pathway?hsa05012/hsa:4719%09red
Cell adhesion molecules (CAMs)	KEGG PATHWAY	hsa04514	1	146	0.233719	0.270238	Cldn24	http://www.genome.jp/kegg-bin/show_pathway?hsa04514/hsa:100132463%09red
Retrograde endocannabinoid signaling	KEGG PATHWAY	hsa04723	1	148	0.236495	0.272464	Ndufs1	http://www.genome.jp/kegg-bin/show_pathway?hsa04723/hsa:4719%09red
Phospholipase D signaling pathway	KEGG PATHWAY	hsa04072	1	148	0.236495	0.272464	Grm7	http://www.genome.jp/kegg-bin/show_pathway?hsa04072/hsa:2917%09red
Hippo signaling pathway	KEGG PATHWAY	hsa04390	1	154	0.244762	0.280645	Dlg4	http://www.genome.jp/kegg-bin/show_pathway?hsa04390/hsa:3996%09red
Hepatitis B	KEGG PATHWAY	hsa05161	1	163	0.256998	0.291891	Ikbkb	http://www.genome.jp/kegg-bin/show_pathway?hsa05161/hsa:3551%09red
Protein processing in endoplasmic reticulum	KEGG PATHWAY	hsa04141	1	165	0.25969	0.294602	Ssr2	http://www.genome.jp/kegg-bin/show_pathway?hsa04141/hsa:6746%09red
Influenza A	KEGG PATHWAY	hsa05164	1	167	0.262373	0.296278	Ikbkb	http://www.genome.jp/kegg-bin/show_pathway?hsa05164/hsa:3551%09red
Alzheimer disease	KEGG PATHWAY	hsa05010	1	171	0.26771	0.300861	Ndufs1	http://www.genome.jp/kegg-bin/show_pathway?hsa05010/hsa:4719%09red
NOD-like receptor signaling pathway	KEGG PATHWAY	hsa04621	1	178	0.276958	0.309088	Ikbkb	http://www.genome.jp/kegg-bin/show_pathway?hsa04621/hsa:3551%09red
Tuberculosis	KEGG PATHWAY	hsa05152	1	179	0.27827	0.310192	Cd74	http://www.genome.jp/kegg-bin/show_pathway?hsa05152/hsa:972%09red
Kaposi sarcoma-associated herpesvirus infection	KEGG PATHWAY	hsa05167	1	186	0.287387	0.318877	Ikbkb	http://www.genome.jp/kegg-bin/show_pathway?hsa05167/hsa:3551%09red
Chemokine signaling pathway	KEGG PATHWAY	hsa04062	1	190	0.292545	0.324226	Ikbkb	http://www.genome.jp/kegg-bin/show_pathway?hsa04062/hsa:3551%09red
Huntington disease	KEGG PATHWAY	hsa05016	1	193	0.29639	0.326606	Ndufs1	http://www.genome.jp/kegg-bin/show_pathway?hsa05016/hsa:4719%09red
Focal adhesion	KEGG PATHWAY	hsa04510	1	199	0.304017	0.334628	Col9a2	http://www.genome.jp/kegg-bin/show_pathway?hsa04510/hsa:1298%09red
Epstein-Barr virus infection	KEGG PATHWAY	hsa05169	1	201	0.306542	0.336636	Ikbkb	http://www.genome.jp/kegg-bin/show_pathway?hsa05169/hsa:3551%09red
Human immunodeficiency virus 1 infection	KEGG PATHWAY	hsa05170	1	212	0.320265	0.349314	Ikbkb	http://www.genome.jp/kegg-bin/show_pathway?hsa05170/hsa:3551%09red
Human T-cell leukemia virus 1 infection	KEGG PATHWAY	hsa05166	1	219	0.328859	0.357876	Ikbkb	http://www.genome.jp/kegg-bin/show_pathway?hsa05166/hsa:3551%09red
Human cytomegalovirus infection	KEGG PATHWAY	hsa05163	1	225	0.336139	0.363741	Ikbkb	http://www.genome.jp/kegg-bin/show_pathway?hsa05163/hsa:3551%09red
Thermogenesis	KEGG PATHWAY	hsa04714	1	231	0.343342	0.371118	Ndufs1	http://www.genome.jp/kegg-bin/show_pathway?hsa04714/hsa:4719%09red
MicroRNAs in cancer	KEGG PATHWAY	hsa05206	1	299	0.419777	0.439897	Ikbkb	http://www.genome.jp/kegg-bin/show_pathway?hsa05206/hsa:3551%09red
Neuroactive ligand-receptor interaction	KEGG PATHWAY	hsa04080	1	338	0.459583	0.479002	Grm7	http://www.genome.jp/kegg-bin/show_pathway?hsa04080/hsa:2917%09red

## Sheet: Supplementary Data 14
GO enrichment results
#Term	Database	ID	Input number	Background number	P-Value	Corrected P-Value	Input	Hyperlink
integral component of membrane	Gene Ontology	GO:0016021	22	3643	2.7055e-07	4.33782e-05	Or6k2|Blcap|Fdft1|Cd74|Or51i2|Slc44a4|Rhbdf1|Rdh1|Or4l1|Ssr2|Or10p1|Slc25a18|Or10ad1|Reep1|Or52l1|Stag1|Cldn24|Rdh16|Ugt1a8|Tmem164|Kcnb1|Grm7	http://amigo.geneontology.org/amigo/term/GO:0016021
protein binding	Gene Ontology	GO:0005515	42	11779	3.50816e-07	4.82121e-05	Krtap5-1|Cuedc2|Foxa1|Reep1|Edc4|Blcap|Igf2bp2|Fdft1|Gchfr|Cd74|Adh1|Phactr1|Ndufs1|Myo7a|Rnaseh1|Mst1|Rhbdf1|Ssr2|Git2|Slc25a18|Septin14|Vps26b|Ckm|Fbxl2|Ntrk1|Rbmx|Ikbkb|Dek|Ssu72|Scn4a|Gpsm3|Or52l1|Dlg4|Trak1|Stag1|Col9a2|Gmip|Pja1|Kcnb1|Eya2|Eya1|Hapln2	http://amigo.geneontology.org/amigo/term/GO:0005515
retinol metabolic process	Gene Ontology	GO:0042572	4	47	2.28816e-06	0.000275151	Rpe65|Adh1|Rdh16|Rdh1	http://amigo.geneontology.org/amigo/term/GO:0042572
retinol dehydrogenase activity	Gene Ontology	GO:0004745	3	21	1.11159e-05	0.00106934	Adh1|Rdh16|Rdh1	http://amigo.geneontology.org/amigo/term/GO:0004745
striated muscle tissue development	Gene Ontology	GO:0014706	2	5	6.71318e-05	0.00430539	Eya1|Eya2	http://amigo.geneontology.org/amigo/term/GO:0014706
mesodermal cell fate specification	Gene Ontology	GO:0007501	2	5	6.71318e-05	0.00430539	Eya1|Eya2	http://amigo.geneontology.org/amigo/term/GO:0007501
steroid metabolic process	Gene Ontology	GO:0008202	3	43	8.10265e-05	0.00452669	Rdh16|Ugt1a8|Rdh1	http://amigo.geneontology.org/amigo/term/GO:0008202
mechanoreceptor differentiation	Gene Ontology	GO:0042490	2	6	8.94044e-05	0.00452669	Myo7a|Ntrk1	http://amigo.geneontology.org/amigo/term/GO:0042490
histone dephosphorylation	Gene Ontology	GO:0016576	2	6	8.94044e-05	0.00452669	Eya1|Eya2	http://amigo.geneontology.org/amigo/term/GO:0016576
androsterone dehydrogenase activity	Gene Ontology	GO:0047023	2	7	0.000114814	0.00525958	Rdh16|Rdh1	http://amigo.geneontology.org/amigo/term/GO:0047023
olfactory receptor activity	Gene Ontology	GO:0004984	6	427	0.000134929	0.00564357	Or52l1|Or51i2|Or6k2|Or10ad1|Or4l1|Or10p1	http://amigo.geneontology.org/amigo/term/GO:0004984
detection of chemical stimulus involved in sensory perception of smell	Gene Ontology	GO:0050911	6	427	0.000134929	0.00564357	Or52l1|Or51i2|Or6k2|Or10ad1|Or4l1|Or10p1	http://amigo.geneontology.org/amigo/term/GO:0050911
homophilic cell adhesion via plasma membrane adhesion molecules	Gene Ontology	GO:0007156	4	162	0.000238919	0.00909442	Pcdhga8|Pcdhga9|Pcdhgb7|Pcdhgb5	http://amigo.geneontology.org/amigo/term/GO:0007156
cell adhesion	Gene Ontology	GO:0007155	6	478	0.000245795	0.00909442	Cldn24|Pcdhga8|Pcdhga9|Pcdhgb7|Pcdhgb5|Hapln2	http://amigo.geneontology.org/amigo/term/GO:0007155
axon	Gene Ontology	GO:0030424	5	310	0.000270212	0.00962754	Scn4a|Kcnb1|Grm7|Ntrk1|Dlg4	http://amigo.geneontology.org/amigo/term/GO:0030424
endoplasmic reticulum membrane	Gene Ontology	GO:0005789	8	942	0.000313003	0.0107539	Rpe65|Ssr2|Rdh1|Rhbdf1|Rdh16|Ugt1a8|Reep1|Fdft1	http://amigo.geneontology.org/amigo/term/GO:0005789
plasma membrane	Gene Ontology	GO:0005886	19	4619	0.000435966	0.014462	Cd74|Or52l1|Adh1|Slc44a4|Dlg4|Rpe65|Stag1|Ntrk1|Or10ad1|Or4l1|Cldn24|Or10p1|Gmip|Scn4a|Kcnb1|Grm7|Or51i2|Gpsm3|Or6k2	http://amigo.geneontology.org/amigo/term/GO:0005886
neuron fate specification	Gene Ontology	GO:0048665	2	16	0.000482853	0.0145158	Foxa1|Eya1	http://amigo.geneontology.org/amigo/term/GO:0048665
regulation of protein secretion	Gene Ontology	GO:0050708	2	16	0.000482853	0.0145158	Rhbdf1|Dlg4	http://amigo.geneontology.org/amigo/term/GO:0050708
keratin filament	Gene Ontology	GO:0045095	3	93	0.000714934	0.0208414	Krtap4-8|Krtap5-1|Krtap4-6	http://amigo.geneontology.org/amigo/term/GO:0045095
dendrite	Gene Ontology	GO:0030425	5	420	0.00104549	0.0295813	Trak1|Kcnb1|Grm7|Ntrk1|Gchfr	http://amigo.geneontology.org/amigo/term/GO:0030425
retinoic acid metabolic process	Gene Ontology	GO:0042573	2	25	0.00109614	0.0301282	Adh1|Ugt1a8	http://amigo.geneontology.org/amigo/term/GO:0042573
cortical actin cytoskeleton organization	Gene Ontology	GO:0030866	2	29	0.00144539	0.0366132	Ikbkb|Dlg4	http://amigo.geneontology.org/amigo/term/GO:0030866
cytosol	Gene Ontology	GO:0005829	19	5095	0.00144626	0.0366132	Krtap4-8|Adh1|Phactr1|Krtap5-1|Cuedc2|Vps26b|Ckm|Depdc5|Mst1|Krtap4-6|Ikbkb|Wsb2|Ssu72|Edc4|Gmip|Igf2bp2|Myo7a|Gchfr|Eya2	http://amigo.geneontology.org/amigo/term/GO:0005829
GTPase activator activity	Gene Ontology	GO:0005096	4	268	0.00151351	0.0373332	Gmip|Dlg4|Git2|Depdc5	http://amigo.geneontology.org/amigo/term/GO:0005096
enzyme inhibitor activity	Gene Ontology	GO:0004857	2	31	0.00163739	0.0384188	Ugt1a8|Gchfr	http://amigo.geneontology.org/amigo/term/GO:0004857
positive regulation of DNA repair	Gene Ontology	GO:0045739	2	31	0.00163739	0.0384188	Eya1|Eya2	http://amigo.geneontology.org/amigo/term/GO:0045739
protein-containing complex assembly	Gene Ontology	GO:0065003	3	129	0.00178973	0.0409934	Cd74|Dlg4|Gchfr	http://amigo.geneontology.org/amigo/term/GO:0065003
anatomical structure morphogenesis	Gene Ontology	GO:0009653	3	131	0.00186815	0.0417945	Foxa1|Igf2bp2|Eya1	http://amigo.geneontology.org/amigo/term/GO:0009653
negative regulation of extrinsic apoptotic signaling pathway in absence of ligand	Gene Ontology	GO:2001240	2	35	0.00205574	0.0449459	Eya1|Eya2	http://amigo.geneontology.org/amigo/term/GO:2001240
G protein-coupled receptor activity	Gene Ontology	GO:0004930	6	739	0.00228804	0.0488902	Or52l1|Or51i2|Or6k2|Or10ad1|Or4l1|Or10p1	http://amigo.geneontology.org/amigo/term/GO:0004930
cell cortex	Gene Ontology	GO:0005938	3	142	0.00233779	0.0488902	Trak1|Grm7|Myo7a	http://amigo.geneontology.org/amigo/term/GO:0005938
sensory perception of sound	Gene Ontology	GO:0007605	3	144	0.0024303	0.0493223	Myo7a|Grm7|Eya1	http://amigo.geneontology.org/amigo/term/GO:0007605
positive regulation of GTPase activity	Gene Ontology	GO:0043547	4	307	0.00246099	0.0493223	Git2|Ntrk1|Dlg4|Depdc5	http://amigo.geneontology.org/amigo/term/GO:0043547
single-stranded RNA binding	Gene Ontology	GO:0003727	2	43	0.00302748	0.0594374	Adarb2|Rbmx	http://amigo.geneontology.org/amigo/term/GO:0003727
anatomical structure development	Gene Ontology	GO:0048856	2	45	0.00329807	0.062415	Eya1|Eya2	http://amigo.geneontology.org/amigo/term/GO:0048856
early endosome membrane	Gene Ontology	GO:0031901	3	161	0.00330891	0.062415	Stag1|Ntrk1|Dlg4	http://amigo.geneontology.org/amigo/term/GO:0031901
integral component of plasma membrane	Gene Ontology	GO:0005887	8	1380	0.00350979	0.0649311	Tmigd3|Ntrk1|Pcdhga8|Pcdhga9|Pcdhgb7|Pcdhgb5|Scn4a|Grm7	http://amigo.geneontology.org/amigo/term/GO:0005887
keratinization	Gene Ontology	GO:0031424	3	175	0.00416143	0.0755338	Krtap4-8|Krtap5-1|Krtap4-6	http://amigo.geneontology.org/amigo/term/GO:0031424
positive regulation of protein phosphorylation	Gene Ontology	GO:0001934	3	178	0.00435983	0.0776696	Cd74|Ntrk1|Mst1	http://amigo.geneontology.org/amigo/term/GO:0001934
G protein-coupled receptor signaling pathway	Gene Ontology	GO:0007186	7	1132	0.00446818	0.0781525	Or52l1|Or51i2|Or6k2|Or10ad1|Or4l1|Or10p1|Grm7	http://amigo.geneontology.org/amigo/term/GO:0007186
intracellular signal transduction	Gene Ontology	GO:0035556	4	369	0.00469957	0.0807318	Gmip|Mst1|Wsb2|Depdc5	http://amigo.geneontology.org/amigo/term/GO:0035556
identical protein binding	Gene Ontology	GO:0042802	8	1456	0.00482899	0.0814998	Cd74|Krtap5-1|Mst1|Ntrk1|Rbmx|Ikbkb|Rdh16|Myo7a	http://amigo.geneontology.org/amigo/term/GO:0042802
nucleoplasm	Gene Ontology	GO:0005654	14	3630	0.00513518	0.0851732	Adh1|Git2|Cuedc2|Anln|Mst1|Rbmx|Foxa1|Dek|Ssu72|Edc4|Gmip|Gchfr|Eya1|Eya2	http://amigo.geneontology.org/amigo/term/GO:0005654
protein-containing complex	Gene Ontology	GO:0032991	5	623	0.00560406	0.0909021	Cd74|Mst1|Rbmx|Ntrk1|Gchfr	http://amigo.geneontology.org/amigo/term/GO:0032991
cellular protein localization	Gene Ontology	GO:0034613	2	60	0.00566957	0.0909021	Myo7a|Septin14	http://amigo.geneontology.org/amigo/term/GO:0034613
retinoid metabolic process	Gene Ontology	GO:0001523	2	63	0.00621453	0.0973557	Rpe65|Rdh1	http://amigo.geneontology.org/amigo/term/GO:0001523
visual perception	Gene Ontology	GO:0007601	3	206	0.00649037	0.0973557	Rpe65|Myo7a|Rdh1	http://amigo.geneontology.org/amigo/term/GO:0007601
protein homodimerization activity	Gene Ontology	GO:0042803	5	660	0.00709639	0.0973557	Ikbkb|Rdh1|Ugt1a8|Ntrk1|Mst1	http://amigo.geneontology.org/amigo/term/GO:0042803
magnesium ion binding	Gene Ontology	GO:0000287	3	214	0.00719444	0.0973557	Rnaseh1|Mst1|Eya2	http://amigo.geneontology.org/amigo/term/GO:0000287
microvillus	Gene Ontology	GO:0005902	2	70	0.0075749	0.0973557	Foxa1|Myo7a	http://amigo.geneontology.org/amigo/term/GO:0005902
regulation of autophagy	Gene Ontology	GO:0010506	2	70	0.0075749	0.0973557	Fbxl2|Depdc5	http://amigo.geneontology.org/amigo/term/GO:0010506
cytoplasm	Gene Ontology	GO:0005737	16	4624	0.00768375	0.0973557	Cd74|Rnaseh1|Dlg4|Myo7a|Trak1|Fbxl2|Adarb2|Mst1|Ikbkb|Reep1|Edc4|Pja1|Igf2bp2|Eya1|Gpsm3|Gchfr	http://amigo.geneontology.org/amigo/term/GO:0005737
positive regulation of kinase activity	Gene Ontology	GO:0033674	2	72	0.00798607	0.0973557	Cd74|Ntrk1	http://amigo.geneontology.org/amigo/term/GO:0033674
circadian rhythm	Gene Ontology	GO:0007623	2	74	0.0084071	0.0973557	Rpe65|Ntrk1	http://amigo.geneontology.org/amigo/term/GO:0007623
electron transfer activity	Gene Ontology	GO:0009055	2	74	0.0084071	0.0973557	Ndufs1|Rdh16	http://amigo.geneontology.org/amigo/term/GO:0009055
cell body	Gene Ontology	GO:0044297	2	76	0.0088379	0.0973557	Rpe65|Rdh1	http://amigo.geneontology.org/amigo/term/GO:0044297
protein domain specific binding	Gene Ontology	GO:0019904	3	239	0.00967871	0.0973557	Foxa1|Myo7a|Rbmx	http://amigo.geneontology.org/amigo/term/GO:0019904
deadenylation-independent decapping of nuclear-transcribed mRNA	Gene Ontology	GO:0031087	1	5	0.0107874	0.0973557	Edc4	http://amigo.geneontology.org/amigo/term/GO:0031087
semicircular canal morphogenesis	Gene Ontology	GO:0048752	1	5	0.0107874	0.0973557	Eya1	http://amigo.geneontology.org/amigo/term/GO:0048752
negative regulation of SMAD protein complex assembly	Gene Ontology	GO:0010991	1	5	0.0107874	0.0973557	Stag1	http://amigo.geneontology.org/amigo/term/GO:0010991
creatine kinase activity	Gene Ontology	GO:0004111	1	5	0.0107874	0.0973557	Ckm	http://amigo.geneontology.org/amigo/term/GO:0004111
nerve growth factor binding	Gene Ontology	GO:0048406	1	5	0.0107874	0.0973557	Ntrk1	http://amigo.geneontology.org/amigo/term/GO:0048406
double-stranded RNA adenosine deaminase activity	Gene Ontology	GO:0003726	1	5	0.0107874	0.0973557	Adarb2	http://amigo.geneontology.org/amigo/term/GO:0003726
apoptotic nuclear changes	Gene Ontology	GO:0030262	1	5	0.0107874	0.0973557	Blcap	http://amigo.geneontology.org/amigo/term/GO:0030262
choline transmembrane transporter activity	Gene Ontology	GO:0015220	1	5	0.0107874	0.0973557	Slc44a4	http://amigo.geneontology.org/amigo/term/GO:0015220
adenosine deaminase activity	Gene Ontology	GO:0004000	1	5	0.0107874	0.0973557	Adarb2	http://amigo.geneontology.org/amigo/term/GO:0004000
peptidoglycan immune receptor activity	Gene Ontology	GO:0016019	1	5	0.0107874	0.0973557	Pglyrp1	http://amigo.geneontology.org/amigo/term/GO:0016019
negative regulation of macrophage cytokine production	Gene Ontology	GO:0010936	1	5	0.0107874	0.0973557	Cuedc2	http://amigo.geneontology.org/amigo/term/GO:0010936
actomyosin contractile ring assembly	Gene Ontology	GO:0000915	1	5	0.0107874	0.0973557	Anln	http://amigo.geneontology.org/amigo/term/GO:0000915
negative regulation of glutamate secretion	Gene Ontology	GO:0014050	1	5	0.0107874	0.0973557	Grm7	http://amigo.geneontology.org/amigo/term/GO:0014050
negative regulation of myosin-light-chain-phosphatase activity	Gene Ontology	GO:0035509	1	5	0.0107874	0.0973557	Ikbkb	http://amigo.geneontology.org/amigo/term/GO:0035509
establishment of spindle orientation	Gene Ontology	GO:0051294	1	5	0.0107874	0.0973557	Dlg4	http://amigo.geneontology.org/amigo/term/GO:0051294
flavone metabolic process	Gene Ontology	GO:0051552	1	5	0.0107874	0.0973557	Ugt1a8	http://amigo.geneontology.org/amigo/term/GO:0051552
RNA binding	Gene Ontology	GO:0003723	7	1366	0.0119022	0.0973557	Rnaseh1|Adarb2|Rbmx|Pcdhga9|Dek|Igf2bp2|Eya1	http://amigo.geneontology.org/amigo/term/GO:0003723
cell differentiation involved in embryonic placenta development	Gene Ontology	GO:0060706	1	6	0.0125742	0.0973557	Mst1	http://amigo.geneontology.org/amigo/term/GO:0060706
GATOR1 complex	Gene Ontology	GO:1990130	1	6	0.0125742	0.0973557	Depdc5	http://amigo.geneontology.org/amigo/term/GO:1990130
asymmetric synapse	Gene Ontology	GO:0032279	1	6	0.0125742	0.0973557	Grm7	http://amigo.geneontology.org/amigo/term/GO:0032279
tRNA-specific adenosine deaminase activity	Gene Ontology	GO:0008251	1	6	0.0125742	0.0973557	Adarb2	http://amigo.geneontology.org/amigo/term/GO:0008251
sensory organ development	Gene Ontology	GO:0007423	1	6	0.0125742	0.0973557	Myo7a	http://amigo.geneontology.org/amigo/term/GO:0007423
contractile fiber	Gene Ontology	GO:0043292	1	6	0.0125742	0.0973557	Dek	http://amigo.geneontology.org/amigo/term/GO:0043292
positive regulation of type 2 immune response	Gene Ontology	GO:0002830	1	6	0.0125742	0.0973557	Cd74	http://amigo.geneontology.org/amigo/term/GO:0002830
flavonoid glucuronidation	Gene Ontology	GO:0052696	1	6	0.0125742	0.0973557	Ugt1a8	http://amigo.geneontology.org/amigo/term/GO:0052696
axonogenesis involved in innervation	Gene Ontology	GO:0060385	1	6	0.0125742	0.0973557	Ntrk1	http://amigo.geneontology.org/amigo/term/GO:0060385
positive regulation of long-term synaptic depression	Gene Ontology	GO:1900454	1	6	0.0125742	0.0973557	Kcnb1	http://amigo.geneontology.org/amigo/term/GO:1900454
peptidoglycan catabolic process	Gene Ontology	GO:0009253	1	6	0.0125742	0.0973557	Pglyrp1	http://amigo.geneontology.org/amigo/term/GO:0009253
equilibrioception	Gene Ontology	GO:0050957	1	6	0.0125742	0.0973557	Myo7a	http://amigo.geneontology.org/amigo/term/GO:0050957
pentose-phosphate shunt, non-oxidative branch	Gene Ontology	GO:0009052	1	6	0.0125742	0.0973557	Phactr1	http://amigo.geneontology.org/amigo/term/GO:0009052
alcohol metabolic process	Gene Ontology	GO:0006066	1	6	0.0125742	0.0973557	Adh1	http://amigo.geneontology.org/amigo/term/GO:0006066
MHC class II protein binding	Gene Ontology	GO:0042289	1	6	0.0125742	0.0973557	Cd74	http://amigo.geneontology.org/amigo/term/GO:0042289
olfactory receptor binding	Gene Ontology	GO:0031849	1	6	0.0125742	0.0973557	Reep1	http://amigo.geneontology.org/amigo/term/GO:0031849
trans-Golgi network membrane	Gene Ontology	GO:0032588	2	93	0.0128844	0.0973557	Cd74|Dlg4	http://amigo.geneontology.org/amigo/term/GO:0032588
early endosome	Gene Ontology	GO:0005769	3	267	0.0129873	0.0973557	Trak1|Ntrk1|Vps26b	http://amigo.geneontology.org/amigo/term/GO:0005769
intracellular protein transport	Gene Ontology	GO:0006886	3	273	0.0137703	0.0973557	Cd74|Myo7a|Vps26b	http://amigo.geneontology.org/amigo/term/GO:0006886
positive regulation of prostaglandin biosynthetic process	Gene Ontology	GO:0031394	1	7	0.0143577	0.0973557	Cd74	http://amigo.geneontology.org/amigo/term/GO:0031394
neural tube formation	Gene Ontology	GO:0001841	1	7	0.0143577	0.0973557	Mst1	http://amigo.geneontology.org/amigo/term/GO:0001841
positive regulation of vascular associated smooth muscle cell apoptotic process	Gene Ontology	GO:1905461	1	7	0.0143577	0.0973557	Mst1	http://amigo.geneontology.org/amigo/term/GO:1905461
adenosine to inosine editing	Gene Ontology	GO:0006382	1	7	0.0143577	0.0973557	Adarb2	http://amigo.geneontology.org/amigo/term/GO:0006382
negative regulation of T cell differentiation	Gene Ontology	GO:0045581	1	7	0.0143577	0.0973557	Cd74	http://amigo.geneontology.org/amigo/term/GO:0045581
coumarin metabolic process	Gene Ontology	GO:0009804	1	7	0.0143577	0.0973557	Ugt1a8	http://amigo.geneontology.org/amigo/term/GO:0009804
GPI-linked ephrin receptor activity	Gene Ontology	GO:0005004	1	7	0.0143577	0.0973557	Ntrk1	http://amigo.geneontology.org/amigo/term/GO:0005004
creatine metabolic process	Gene Ontology	GO:0006600	1	7	0.0143577	0.0973557	Ckm	http://amigo.geneontology.org/amigo/term/GO:0006600
vitamin A metabolic process	Gene Ontology	GO:0006776	1	7	0.0143577	0.0973557	Rpe65	http://amigo.geneontology.org/amigo/term/GO:0006776
alcohol dehydrogenase activity, zinc-dependent	Gene Ontology	GO:0004024	1	7	0.0143577	0.0973557	Adh1	http://amigo.geneontology.org/amigo/term/GO:0004024
choline transport	Gene Ontology	GO:0015871	1	7	0.0143577	0.0973557	Slc44a4	http://amigo.geneontology.org/amigo/term/GO:0015871
lung epithelial cell differentiation	Gene Ontology	GO:0060487	1	7	0.0143577	0.0973557	Foxa1	http://amigo.geneontology.org/amigo/term/GO:0060487
prostate gland epithelium morphogenesis	Gene Ontology	GO:0060740	1	7	0.0143577	0.0973557	Foxa1	http://amigo.geneontology.org/amigo/term/GO:0060740
positive regulation of dendritic cell antigen processing and presentation	Gene Ontology	GO:0002606	1	7	0.0143577	0.0973557	Cd74	http://amigo.geneontology.org/amigo/term/GO:0002606
regulation of cytokine biosynthetic process	Gene Ontology	GO:0042035	1	7	0.0143577	0.0973557	Igf2bp2	http://amigo.geneontology.org/amigo/term/GO:0042035
adenylate cyclase-inhibiting G protein-coupled glutamate receptor signaling pathway	Gene Ontology	GO:0007196	1	7	0.0143577	0.0973557	Grm7	http://amigo.geneontology.org/amigo/term/GO:0007196
peptidyl-tyrosine dephosphorylation	Gene Ontology	GO:0035335	2	99	0.0144718	0.0973557	Eya1|Eya2	http://amigo.geneontology.org/amigo/term/GO:0035335
melanosome	Gene Ontology	GO:0042470	2	99	0.0144718	0.0973557	Myo7a|Gchfr	http://amigo.geneontology.org/amigo/term/GO:0042470
protein tyrosine phosphatase activity	Gene Ontology	GO:0004725	2	100	0.0147442	0.0980052	Eya1|Eya2	http://amigo.geneontology.org/amigo/term/GO:0004725
L-aspartate transmembrane transport	Gene Ontology	GO:0070778	1	8	0.0161381	0.0980052	Slc25a18	http://amigo.geneontology.org/amigo/term/GO:0070778
regulation of double-strand break repair via nonhomologous end joining	Gene Ontology	GO:2001032	1	8	0.0161381	0.0980052	Dek	http://amigo.geneontology.org/amigo/term/GO:2001032
positive regulation of microglial cell activation	Gene Ontology	GO:1903980	1	8	0.0161381	0.0980052	Tafa3	http://amigo.geneontology.org/amigo/term/GO:1903980
negative regulation of microglial cell activation	Gene Ontology	GO:1903979	1	8	0.0161381	0.0980052	Tafa3	http://amigo.geneontology.org/amigo/term/GO:1903979
anatomical structure formation involved in morphogenesis	Gene Ontology	GO:0048646	1	8	0.0161381	0.0980052	Foxa1	http://amigo.geneontology.org/amigo/term/GO:0048646
regulation of establishment of endothelial barrier	Gene Ontology	GO:1903140	1	8	0.0161381	0.0980052	Ikbkb	http://amigo.geneontology.org/amigo/term/GO:1903140
mitochondrial outer membrane permeabilization	Gene Ontology	GO:0097345	1	8	0.0161381	0.0980052	Eya2	http://amigo.geneontology.org/amigo/term/GO:0097345
mitochondrion distribution	Gene Ontology	GO:0048311	1	8	0.0161381	0.0980052	Trak1	http://amigo.geneontology.org/amigo/term/GO:0048311
xenobiotic glucuronidation	Gene Ontology	GO:0052697	1	8	0.0161381	0.0980052	Ugt1a8	http://amigo.geneontology.org/amigo/term/GO:0052697
retina morphogenesis in camera-type eye	Gene Ontology	GO:0060042	1	8	0.0161381	0.0980052	Rpe65	http://amigo.geneontology.org/amigo/term/GO:0060042
TPR domain binding	Gene Ontology	GO:0030911	1	8	0.0161381	0.0980052	Trak1	http://amigo.geneontology.org/amigo/term/GO:0030911
protein homooligomerization	Gene Ontology	GO:0051260	2	105	0.0161391	0.0980052	Kcnb1|Rbmx	http://amigo.geneontology.org/amigo/term/GO:0051260
positive regulation of MAPK cascade	Gene Ontology	GO:0043410	2	109	0.0172942	0.0980052	Cd74|Ntrk1	http://amigo.geneontology.org/amigo/term/GO:0043410
mitochondrial membrane	Gene Ontology	GO:0031966	2	111	0.0178846	0.0980052	Reep1|Trak1	http://amigo.geneontology.org/amigo/term/GO:0031966
IkappaB kinase complex	Gene Ontology	GO:0008385	1	9	0.0179152	0.0980052	Ikbkb	http://amigo.geneontology.org/amigo/term/GO:0008385
positive regulation of chemokine (C-X-C motif) ligand 2 production	Gene Ontology	GO:2000343	1	9	0.0179152	0.0980052	Cd74	http://amigo.geneontology.org/amigo/term/GO:2000343
outer ear morphogenesis	Gene Ontology	GO:0042473	1	9	0.0179152	0.0980052	Eya1	http://amigo.geneontology.org/amigo/term/GO:0042473
negative regulation of organ growth	Gene Ontology	GO:0046621	1	9	0.0179152	0.0980052	Mst1	http://amigo.geneontology.org/amigo/term/GO:0046621
L-aspartate transmembrane transporter activity	Gene Ontology	GO:0015183	1	9	0.0179152	0.0980052	Slc25a18	http://amigo.geneontology.org/amigo/term/GO:0015183
cellular response to nicotine	Gene Ontology	GO:0071316	1	9	0.0179152	0.0980052	Ntrk1	http://amigo.geneontology.org/amigo/term/GO:0071316
positive regulation of macrophage cytokine production	Gene Ontology	GO:0060907	1	9	0.0179152	0.0980052	Cd74	http://amigo.geneontology.org/amigo/term/GO:0060907
bleb	Gene Ontology	GO:0032059	1	9	0.0179152	0.0980052	Anln	http://amigo.geneontology.org/amigo/term/GO:0032059
cotranslational protein targeting to membrane	Gene Ontology	GO:0006613	1	9	0.0179152	0.0980052	Ssr2	http://amigo.geneontology.org/amigo/term/GO:0006613
sensory perception of light stimulus	Gene Ontology	GO:0050953	1	9	0.0179152	0.0980052	Myo7a	http://amigo.geneontology.org/amigo/term/GO:0050953
CD4 receptor binding	Gene Ontology	GO:0042609	1	9	0.0179152	0.0980052	Cd74	http://amigo.geneontology.org/amigo/term/GO:0042609
aspartate transmembrane transport	Gene Ontology	GO:0015810	1	9	0.0179152	0.0980052	Slc25a18	http://amigo.geneontology.org/amigo/term/GO:0015810
regulation of ion transmembrane transport	Gene Ontology	GO:0034765	2	113	0.0184834	0.0980052	Scn4a|Kcnb1	http://amigo.geneontology.org/amigo/term/GO:0034765
negative regulation of cell migration	Gene Ontology	GO:0030336	2	115	0.0190907	0.0980052	Tmigd3|Cd74	http://amigo.geneontology.org/amigo/term/GO:0030336
glucose homeostasis	Gene Ontology	GO:0042593	2	115	0.0190907	0.0980052	Foxa1|Kcnb1	http://amigo.geneontology.org/amigo/term/GO:0042593
extracellular matrix assembly	Gene Ontology	GO:0085029	1	10	0.0196893	0.0980052	Hapln2	http://amigo.geneontology.org/amigo/term/GO:0085029
positive regulation of cytokine-mediated signaling pathway	Gene Ontology	GO:0001961	1	10	0.0196893	0.0980052	Cd74	http://amigo.geneontology.org/amigo/term/GO:0001961
protein insertion into membrane	Gene Ontology	GO:0051205	1	10	0.0196893	0.0980052	Reep1	http://amigo.geneontology.org/amigo/term/GO:0051205
regulation of macrophage activation	Gene Ontology	GO:0043030	1	10	0.0196893	0.0980052	Cd74	http://amigo.geneontology.org/amigo/term/GO:0043030
phosphatidylinositol 3-kinase regulatory subunit binding	Gene Ontology	GO:0036312	1	10	0.0196893	0.0980052	Fbxl2	http://amigo.geneontology.org/amigo/term/GO:0036312
positive regulation of viral entry into host cell	Gene Ontology	GO:0046598	1	10	0.0196893	0.0980052	Cd74	http://amigo.geneontology.org/amigo/term/GO:0046598
Sertoli cell development	Gene Ontology	GO:0060009	1	10	0.0196893	0.0980052	Ntrk1	http://amigo.geneontology.org/amigo/term/GO:0060009
positive regulation of programmed cell death	Gene Ontology	GO:0043068	1	10	0.0196893	0.0980052	Ntrk1	http://amigo.geneontology.org/amigo/term/GO:0043068
regulation of RNA metabolic process	Gene Ontology	GO:0051252	1	10	0.0196893	0.0980052	Igf2bp2	http://amigo.geneontology.org/amigo/term/GO:0051252
myosin II binding	Gene Ontology	GO:0045159	1	10	0.0196893	0.0980052	Dlg4	http://amigo.geneontology.org/amigo/term/GO:0045159
dorsal/ventral neural tube patterning	Gene Ontology	GO:0021904	1	10	0.0196893	0.0980052	Foxa1	http://amigo.geneontology.org/amigo/term/GO:0021904
regulation of epidermal growth factor receptor signaling pathway	Gene Ontology	GO:0042058	1	10	0.0196893	0.0980052	Rhbdf1	http://amigo.geneontology.org/amigo/term/GO:0042058
lysosomal membrane	Gene Ontology	GO:0005765	3	318	0.0204908	0.0980052	Cd74|Myo7a|Depdc5	http://amigo.geneontology.org/amigo/term/GO:0005765
positive regulation of cell-cell adhesion mediated by cadherin	Gene Ontology	GO:2000049	1	11	0.0214601	0.0980052	Foxa1	http://amigo.geneontology.org/amigo/term/GO:2000049
cell cortex region	Gene Ontology	GO:0099738	1	11	0.0214601	0.0980052	Anln	http://amigo.geneontology.org/amigo/term/GO:0099738
dephosphorylation of RNA polymerase II C-terminal domain	Gene Ontology	GO:0070940	1	11	0.0214601	0.0980052	Ssu72	http://amigo.geneontology.org/amigo/term/GO:0070940
negative thymic T cell selection	Gene Ontology	GO:0045060	1	11	0.0214601	0.0980052	Cd74	http://amigo.geneontology.org/amigo/term/GO:0045060
positive thymic T cell selection	Gene Ontology	GO:0045059	1	11	0.0214601	0.0980052	Cd74	http://amigo.geneontology.org/amigo/term/GO:0045059
positive regulation of monocyte differentiation	Gene Ontology	GO:0045657	1	11	0.0214601	0.0980052	Cd74	http://amigo.geneontology.org/amigo/term/GO:0045657
hepatocyte apoptotic process	Gene Ontology	GO:0097284	1	11	0.0214601	0.0980052	Mst1	http://amigo.geneontology.org/amigo/term/GO:0097284
negative regulation of pathway-restricted SMAD protein phosphorylation	Gene Ontology	GO:0060394	1	11	0.0214601	0.0980052	Stag1	http://amigo.geneontology.org/amigo/term/GO:0060394
transferrin receptor binding	Gene Ontology	GO:1990459	1	11	0.0214601	0.0980052	Ikbkb	http://amigo.geneontology.org/amigo/term/GO:1990459
positive regulation of intracellular estrogen receptor signaling pathway	Gene Ontology	GO:0033148	1	11	0.0214601	0.0980052	Foxa1	http://amigo.geneontology.org/amigo/term/GO:0033148
CD40 receptor complex	Gene Ontology	GO:0035631	1	11	0.0214601	0.0980052	Ikbkb	http://amigo.geneontology.org/amigo/term/GO:0035631
cardiolipin binding	Gene Ontology	GO:1901612	1	11	0.0214601	0.0980052	Rpe65	http://amigo.geneontology.org/amigo/term/GO:1901612
endoplasmic reticulum tubular network organization	Gene Ontology	GO:0071786	1	11	0.0214601	0.0980052	Reep1	http://amigo.geneontology.org/amigo/term/GO:0071786
transcription factor binding	Gene Ontology	GO:0008134	3	325	0.0216719	0.0980052	Foxa1|Mst1|Eya2	http://amigo.geneontology.org/amigo/term/GO:0008134
metal ion binding	Gene Ontology	GO:0046872	9	2298	0.0226983	0.0980052	Phactr1|Rpe65|Adarb2|Ndufs1|Eya1|Git2|Gmip|Pja1|Fdft1	http://amigo.geneontology.org/amigo/term/GO:0046872
L-glutamate transmembrane transporter activity	Gene Ontology	GO:0005313	1	12	0.0232278	0.0980052	Slc25a18	http://amigo.geneontology.org/amigo/term/GO:0005313
pentose-phosphate shunt	Gene Ontology	GO:0006098	1	12	0.0232278	0.0980052	Phactr1	http://amigo.geneontology.org/amigo/term/GO:0006098
I-kappaB phosphorylation	Gene Ontology	GO:0007252	1	12	0.0232278	0.0980052	Ikbkb	http://amigo.geneontology.org/amigo/term/GO:0007252
cellular response to electrical stimulus	Gene Ontology	GO:0071257	1	12	0.0232278	0.0980052	Rpe65	http://amigo.geneontology.org/amigo/term/GO:0071257
positive regulation of extrinsic apoptotic signaling pathway via death domain receptors	Gene Ontology	GO:1902043	1	12	0.0232278	0.0980052	Mst1	http://amigo.geneontology.org/amigo/term/GO:1902043
regulation of exit from mitosis	Gene Ontology	GO:0007096	1	12	0.0232278	0.0980052	Anln	http://amigo.geneontology.org/amigo/term/GO:0007096
ethanol oxidation	Gene Ontology	GO:0006069	1	12	0.0232278	0.0980052	Adh1	http://amigo.geneontology.org/amigo/term/GO:0006069
-	Gene Ontology	GO:0045080	1	12	0.0232278	0.0980052	Cd74	http://amigo.geneontology.org/amigo/term/GO:0045080
detection of bacterium	Gene Ontology	GO:0016045	1	12	0.0232278	0.0980052	Pglyrp1	http://amigo.geneontology.org/amigo/term/GO:0016045
nerve growth factor signaling pathway	Gene Ontology	GO:0038180	1	12	0.0232278	0.0980052	Ntrk1	http://amigo.geneontology.org/amigo/term/GO:0038180
RNA polymerase II CTD heptapeptide repeat phosphatase activity	Gene Ontology	GO:0008420	1	13	0.0249924	0.100471	Ssu72	http://amigo.geneontology.org/amigo/term/GO:0008420
nitric oxide biosynthetic process	Gene Ontology	GO:0006809	1	13	0.0249924	0.100471	Gchfr	http://amigo.geneontology.org/amigo/term/GO:0006809
immunoglobulin mediated immune response	Gene Ontology	GO:0016064	1	13	0.0249924	0.100471	Cd74	http://amigo.geneontology.org/amigo/term/GO:0016064
positive regulation of leukocyte chemotaxis	Gene Ontology	GO:0002690	1	13	0.0249924	0.100471	Gpsm3	http://amigo.geneontology.org/amigo/term/GO:0002690
Golgi membrane	Gene Ontology	GO:0000139	4	616	0.0259545	0.100471	Cd74|Rhbdf1|Stag1|Ntrk1	http://amigo.geneontology.org/amigo/term/GO:0000139
skeletal system development	Gene Ontology	GO:0001501	2	137	0.0263068	0.100471	Col9a2|Hapln2	http://amigo.geneontology.org/amigo/term/GO:0001501
viral genome replication	Gene Ontology	GO:0019079	1	14	0.0267538	0.100471	Dek	http://amigo.geneontology.org/amigo/term/GO:0019079
oxidoreductase activity, acting on single donors with incorporation of molecular oxygen, incorporation of two atoms of oxygen	Gene Ontology	GO:0016702	1	14	0.0267538	0.100471	Rpe65	http://amigo.geneontology.org/amigo/term/GO:0016702
septin complex	Gene Ontology	GO:0031105	1	14	0.0267538	0.100471	Septin14	http://amigo.geneontology.org/amigo/term/GO:0031105
hormone metabolic process	Gene Ontology	GO:0042445	1	14	0.0267538	0.100471	Foxa1	http://amigo.geneontology.org/amigo/term/GO:0042445
nitric-oxide synthase binding	Gene Ontology	GO:0050998	1	14	0.0267538	0.100471	Cd74	http://amigo.geneontology.org/amigo/term/GO:0050998
regulation of phosphorylation	Gene Ontology	GO:0042325	1	14	0.0267538	0.100471	Ikbkb	http://amigo.geneontology.org/amigo/term/GO:0042325
neural retina development	Gene Ontology	GO:0003407	1	14	0.0267538	0.100471	Rpe65	http://amigo.geneontology.org/amigo/term/GO:0003407
aorta morphogenesis	Gene Ontology	GO:0035909	1	14	0.0267538	0.100471	Eya1	http://amigo.geneontology.org/amigo/term/GO:0035909
cellular response to nutrient levels	Gene Ontology	GO:0031669	1	14	0.0267538	0.100471	Kcnb1	http://amigo.geneontology.org/amigo/term/GO:0031669
isomerase activity	Gene Ontology	GO:0016853	1	14	0.0267538	0.100471	Rpe65	http://amigo.geneontology.org/amigo/term/GO:0016853
cell division site	Gene Ontology	GO:0032153	1	14	0.0267538	0.100471	Septin14	http://amigo.geneontology.org/amigo/term/GO:0032153
detection of mechanical stimulus involved in sensory perception of pain	Gene Ontology	GO:0050966	1	14	0.0267538	0.100471	Ntrk1	http://amigo.geneontology.org/amigo/term/GO:0050966
auditory receptor cell stereocilium organization	Gene Ontology	GO:0060088	1	14	0.0267538	0.100471	Myo7a	http://amigo.geneontology.org/amigo/term/GO:0060088
septin ring	Gene Ontology	GO:0005940	1	14	0.0267538	0.100471	Septin14	http://amigo.geneontology.org/amigo/term/GO:0005940
central nervous system development	Gene Ontology	GO:0007417	2	139	0.0270099	0.100471	Mst1|Hapln2	http://amigo.geneontology.org/amigo/term/GO:0007417
late endosome	Gene Ontology	GO:0005770	2	140	0.0273643	0.100471	Ntrk1|Vps26b	http://amigo.geneontology.org/amigo/term/GO:0005770
postsynaptic membrane	Gene Ontology	GO:0045211	2	141	0.0277206	0.100471	Kcnb1|Grm7	http://amigo.geneontology.org/amigo/term/GO:0045211
cell population proliferation	Gene Ontology	GO:0008283	2	142	0.0280787	0.100471	Cd74|Rhbdf1	http://amigo.geneontology.org/amigo/term/GO:0008283
sympathetic nervous system development	Gene Ontology	GO:0048485	1	15	0.0285121	0.100471	Ntrk1	http://amigo.geneontology.org/amigo/term/GO:0048485
L-glutamate transmembrane transport	Gene Ontology	GO:0015813	1	15	0.0285121	0.100471	Slc25a18	http://amigo.geneontology.org/amigo/term/GO:0015813
epithelial tube branching involved in lung morphogenesis	Gene Ontology	GO:0060441	1	15	0.0285121	0.100471	Foxa1	http://amigo.geneontology.org/amigo/term/GO:0060441
negative regulation of DNA damage response, signal transduction by p53 class mediator	Gene Ontology	GO:0043518	1	15	0.0285121	0.100471	Cd74	http://amigo.geneontology.org/amigo/term/GO:0043518
retinal metabolic process	Gene Ontology	GO:0042574	1	15	0.0285121	0.100471	Rpe65	http://amigo.geneontology.org/amigo/term/GO:0042574
G protein-coupled glutamate receptor signaling pathway	Gene Ontology	GO:0007216	1	15	0.0285121	0.100471	Grm7	http://amigo.geneontology.org/amigo/term/GO:0007216
vacuole	Gene Ontology	GO:0005773	1	15	0.0285121	0.100471	Cd74	http://amigo.geneontology.org/amigo/term/GO:0005773
hair cycle	Gene Ontology	GO:0042633	1	15	0.0285121	0.100471	Krtap4-8	http://amigo.geneontology.org/amigo/term/GO:0042633
MHC class II protein complex	Gene Ontology	GO:0042613	1	15	0.0285121	0.100471	Cd74	http://amigo.geneontology.org/amigo/term/GO:0042613
RNA-DNA hybrid ribonuclease activity	Gene Ontology	GO:0004523	1	15	0.0285121	0.100471	Rnaseh1	http://amigo.geneontology.org/amigo/term/GO:0004523
nucleic acid binding	Gene Ontology	GO:0003676	2	145	0.0291643	0.101453	Rtl3|Rnaseh1	http://amigo.geneontology.org/amigo/term/GO:0003676
glutamate receptor signaling pathway	Gene Ontology	GO:0007215	1	16	0.0302673	0.101453	Kcnb1	http://amigo.geneontology.org/amigo/term/GO:0007215
endoplasmic reticulum tubular network	Gene Ontology	GO:0071782	1	16	0.0302673	0.101453	Reep1	http://amigo.geneontology.org/amigo/term/GO:0071782
regulation of protein kinase B signaling	Gene Ontology	GO:0051896	1	16	0.0302673	0.101453	Ntrk1	http://amigo.geneontology.org/amigo/term/GO:0051896
GTPase regulator activity	Gene Ontology	GO:0030695	1	16	0.0302673	0.101453	Gpsm3	http://amigo.geneontology.org/amigo/term/GO:0030695
MHC class II protein complex binding	Gene Ontology	GO:0023026	1	16	0.0302673	0.101453	Cd74	http://amigo.geneontology.org/amigo/term/GO:0023026
prostaglandin biosynthetic process	Gene Ontology	GO:0001516	1	16	0.0302673	0.101453	Cd74	http://amigo.geneontology.org/amigo/term/GO:0001516
negative regulation of intrinsic apoptotic signaling pathway in response to DNA damage by p53 class mediator	Gene Ontology	GO:1902166	1	16	0.0302673	0.101453	Cd74	http://amigo.geneontology.org/amigo/term/GO:1902166
membrane depolarization during action potential	Gene Ontology	GO:0086010	1	16	0.0302673	0.101453	Scn4a	http://amigo.geneontology.org/amigo/term/GO:0086010
detection of temperature stimulus involved in sensory perception of pain	Gene Ontology	GO:0050965	1	16	0.0302673	0.101453	Ntrk1	http://amigo.geneontology.org/amigo/term/GO:0050965
glutamate receptor activity	Gene Ontology	GO:0008066	1	16	0.0302673	0.101453	Grm7	http://amigo.geneontology.org/amigo/term/GO:0008066
positive regulation of calcium ion-dependent exocytosis	Gene Ontology	GO:0045956	1	16	0.0302673	0.101453	Kcnb1	http://amigo.geneontology.org/amigo/term/GO:0045956
protein localization to plasma membrane	Gene Ontology	GO:0072659	2	152	0.0317617	0.103216	Ikbkb|Kcnb1	http://amigo.geneontology.org/amigo/term/GO:0072659
regulation of neuron migration	Gene Ontology	GO:2001222	1	17	0.0320193	0.103216	Phactr1	http://amigo.geneontology.org/amigo/term/GO:2001222
vesicle transport along microtubule	Gene Ontology	GO:0047496	1	17	0.0320193	0.103216	Trak1	http://amigo.geneontology.org/amigo/term/GO:0047496
cellular respiration	Gene Ontology	GO:0045333	1	17	0.0320193	0.103216	Ndufs1	http://amigo.geneontology.org/amigo/term/GO:0045333
translation regulator activity	Gene Ontology	GO:0045182	1	17	0.0320193	0.103216	Igf2bp2	http://amigo.geneontology.org/amigo/term/GO:0045182
voltage-gated sodium channel complex	Gene Ontology	GO:0001518	1	17	0.0320193	0.103216	Scn4a	http://amigo.geneontology.org/amigo/term/GO:0001518
negative regulation of cytokine production involved in inflammatory response	Gene Ontology	GO:1900016	1	17	0.0320193	0.103216	Cuedc2	http://amigo.geneontology.org/amigo/term/GO:1900016
apoptotic mitochondrial changes	Gene Ontology	GO:0008637	1	17	0.0320193	0.103216	Ndufs1	http://amigo.geneontology.org/amigo/term/GO:0008637
stress fiber assembly	Gene Ontology	GO:0043149	1	18	0.0337682	0.103216	Phactr1	http://amigo.geneontology.org/amigo/term/GO:0043149
action potential	Gene Ontology	GO:0001508	1	18	0.0337682	0.103216	Kcnb1	http://amigo.geneontology.org/amigo/term/GO:0001508
actin filament-based movement	Gene Ontology	GO:0030048	1	18	0.0337682	0.103216	Myo7a	http://amigo.geneontology.org/amigo/term/GO:0030048
amino acid binding	Gene Ontology	GO:0016597	1	18	0.0337682	0.103216	Gchfr	http://amigo.geneontology.org/amigo/term/GO:0016597
eye photoreceptor cell development	Gene Ontology	GO:0042462	1	18	0.0337682	0.103216	Myo7a	http://amigo.geneontology.org/amigo/term/GO:0042462
GABA receptor binding	Gene Ontology	GO:0050811	1	18	0.0337682	0.103216	Trak1	http://amigo.geneontology.org/amigo/term/GO:0050811
regulation of Notch signaling pathway	Gene Ontology	GO:0008593	1	18	0.0337682	0.103216	Dlg4	http://amigo.geneontology.org/amigo/term/GO:0008593
negative regulation of TORC1 signaling	Gene Ontology	GO:1904262	1	18	0.0337682	0.103216	Depdc5	http://amigo.geneontology.org/amigo/term/GO:1904262
peptidoglycan binding	Gene Ontology	GO:0042834	1	18	0.0337682	0.103216	Pglyrp1	http://amigo.geneontology.org/amigo/term/GO:0042834
regulation of proteasomal protein catabolic process	Gene Ontology	GO:0061136	1	18	0.0337682	0.103216	Rhbdf1	http://amigo.geneontology.org/amigo/term/GO:0061136
pharyngeal system development	Gene Ontology	GO:0060037	1	18	0.0337682	0.103216	Eya1	http://amigo.geneontology.org/amigo/term/GO:0060037
signal transduction by protein phosphorylation	Gene Ontology	GO:0023014	1	18	0.0337682	0.103216	Mst1	http://amigo.geneontology.org/amigo/term/GO:0023014
membrane	Gene Ontology	GO:0016020	8	2075	0.0337973	0.103216	Cd74|Slc44a4|Tmigd3|Rpe65|Fbxl2|Rbmx|Edc4|Reep1	http://amigo.geneontology.org/amigo/term/GO:0016020
positive regulation of NF-kappaB transcription factor activity	Gene Ontology	GO:0051092	2	159	0.0344469	0.104478	Ikbkb|Ntrk1	http://amigo.geneontology.org/amigo/term/GO:0051092
peptidyl-serine phosphorylation	Gene Ontology	GO:0018105	2	161	0.0352299	0.104478	Ikbkb|Mst1	http://amigo.geneontology.org/amigo/term/GO:0018105
negative regulation of cell population proliferation	Gene Ontology	GO:0008285	3	394	0.0352736	0.104478	Tmigd3|Ntrk1|Mst1	http://amigo.geneontology.org/amigo/term/GO:0008285
MyD88-independent toll-like receptor signaling pathway	Gene Ontology	GO:0002756	1	19	0.035514	0.104478	Ikbkb	http://amigo.geneontology.org/amigo/term/GO:0002756
positive regulation of T cell differentiation	Gene Ontology	GO:0045582	1	19	0.035514	0.104478	Cd74	http://amigo.geneontology.org/amigo/term/GO:0045582
androgen receptor signaling pathway	Gene Ontology	GO:0030521	1	19	0.035514	0.104478	Stag1	http://amigo.geneontology.org/amigo/term/GO:0030521
detection of light stimulus involved in visual perception	Gene Ontology	GO:0050908	1	19	0.035514	0.104478	Rpe65	http://amigo.geneontology.org/amigo/term/GO:0050908
vesicle transport along actin filament	Gene Ontology	GO:0030050	1	19	0.035514	0.104478	Myo7a	http://amigo.geneontology.org/amigo/term/GO:0030050
stress-activated protein kinase signaling cascade	Gene Ontology	GO:0031098	1	19	0.035514	0.104478	Mst1	http://amigo.geneontology.org/amigo/term/GO:0031098
aging	Gene Ontology	GO:0007568	2	163	0.0360198	0.105643	Krtap4-8|Ntrk1	http://amigo.geneontology.org/amigo/term/GO:0007568
middle ear morphogenesis	Gene Ontology	GO:0042474	1	20	0.0372566	0.107308	Eya1	http://amigo.geneontology.org/amigo/term/GO:0042474
negative regulation of protein secretion	Gene Ontology	GO:0050709	1	20	0.0372566	0.107308	Rhbdf1	http://amigo.geneontology.org/amigo/term/GO:0050709
neurotrophin TRK receptor signaling pathway	Gene Ontology	GO:0048011	1	20	0.0372566	0.107308	Ntrk1	http://amigo.geneontology.org/amigo/term/GO:0048011
calcium ion binding	Gene Ontology	GO:0005509	4	693	0.0374722	0.107607	Pcdhga8|Pcdhga9|Pcdhgb7|Pcdhgb5	http://amigo.geneontology.org/amigo/term/GO:0005509
structural molecule activity	Gene Ontology	GO:0005198	2	168	0.0380244	0.108423	Dlg4|Cldn24	http://amigo.geneontology.org/amigo/term/GO:0005198
protein autophosphorylation	Gene Ontology	GO:0046777	2	170	0.038838	0.108423	Ntrk1|Mst1	http://amigo.geneontology.org/amigo/term/GO:0046777
positive regulation of cytokine production involved in inflammatory response	Gene Ontology	GO:1900017	1	21	0.0389962	0.108423	Gpsm3	http://amigo.geneontology.org/amigo/term/GO:1900017
dopaminergic neuron differentiation	Gene Ontology	GO:0071542	1	21	0.0389962	0.108423	Foxa1	http://amigo.geneontology.org/amigo/term/GO:0071542
cortical cytoskeleton organization	Gene Ontology	GO:0030865	1	21	0.0389962	0.108423	Anln	http://amigo.geneontology.org/amigo/term/GO:0030865
voltage-gated sodium channel activity	Gene Ontology	GO:0005248	1	21	0.0389962	0.108423	Scn4a	http://amigo.geneontology.org/amigo/term/GO:0005248
retromer complex	Gene Ontology	GO:0030904	1	21	0.0389962	0.108423	Vps26b	http://amigo.geneontology.org/amigo/term/GO:0030904
mRNA splice site selection	Gene Ontology	GO:0006376	1	21	0.0389962	0.108423	Rbmx	http://amigo.geneontology.org/amigo/term/GO:0006376
ribonuclease activity	Gene Ontology	GO:0004540	1	21	0.0389962	0.108423	Rnaseh1	http://amigo.geneontology.org/amigo/term/GO:0004540
2 iron, 2 sulfur cluster binding	Gene Ontology	GO:0051537	1	22	0.0407327	0.111321	Ndufs1	http://amigo.geneontology.org/amigo/term/GO:0051537
regulation of phosphatidylinositol 3-kinase signaling	Gene Ontology	GO:0014066	1	22	0.0407327	0.111321	Fbxl2	http://amigo.geneontology.org/amigo/term/GO:0014066
negative regulation of mRNA splicing, via spliceosome	Gene Ontology	GO:0048025	1	22	0.0407327	0.111321	Rbmx	http://amigo.geneontology.org/amigo/term/GO:0048025
RNA catabolic process	Gene Ontology	GO:0006401	1	22	0.0407327	0.111321	Rnaseh1	http://amigo.geneontology.org/amigo/term/GO:0006401
cytoskeleton-dependent cytokinesis	Gene Ontology	GO:0061640	1	22	0.0407327	0.111321	Septin14	http://amigo.geneontology.org/amigo/term/GO:0061640
GTP-Rho binding	Gene Ontology	GO:0017049	1	22	0.0407327	0.111321	Anln	http://amigo.geneontology.org/amigo/term/GO:0017049
R-SMAD binding	Gene Ontology	GO:0070412	1	23	0.0424661	0.112852	Stag1	http://amigo.geneontology.org/amigo/term/GO:0070412
positive regulation of mRNA splicing, via spliceosome	Gene Ontology	GO:0048026	1	23	0.0424661	0.112852	Rbmx	http://amigo.geneontology.org/amigo/term/GO:0048026
response to radiation	Gene Ontology	GO:0009314	1	23	0.0424661	0.112852	Ntrk1	http://amigo.geneontology.org/amigo/term/GO:0009314
regulation of MAPK cascade	Gene Ontology	GO:0043408	1	23	0.0424661	0.112852	Ntrk1	http://amigo.geneontology.org/amigo/term/GO:0043408
T cell activation involved in immune response	Gene Ontology	GO:0002286	1	23	0.0424661	0.112852	Cd74	http://amigo.geneontology.org/amigo/term/GO:0002286
glucuronosyltransferase activity	Gene Ontology	GO:0015020	1	23	0.0424661	0.112852	Ugt1a8	http://amigo.geneontology.org/amigo/term/GO:0015020
membrane protein ectodomain proteolysis	Gene Ontology	GO:0006509	1	23	0.0424661	0.112852	Rbmx	http://amigo.geneontology.org/amigo/term/GO:0006509
Golgi to plasma membrane transport	Gene Ontology	GO:0006893	1	23	0.0424661	0.112852	Dlg4	http://amigo.geneontology.org/amigo/term/GO:0006893
myosin binding	Gene Ontology	GO:0017022	1	23	0.0424661	0.112852	Trak1	http://amigo.geneontology.org/amigo/term/GO:0017022
GTP-dependent protein binding	Gene Ontology	GO:0030742	1	23	0.0424661	0.112852	Gchfr	http://amigo.geneontology.org/amigo/term/GO:0030742
mRNA cleavage and polyadenylation specificity factor complex	Gene Ontology	GO:0005847	1	24	0.0441964	0.113967	Ssu72	http://amigo.geneontology.org/amigo/term/GO:0005847
antigen processing and presentation	Gene Ontology	GO:0019882	1	24	0.0441964	0.113967	Cd74	http://amigo.geneontology.org/amigo/term/GO:0019882
cochlea morphogenesis	Gene Ontology	GO:0090103	1	24	0.0441964	0.113967	Eya1	http://amigo.geneontology.org/amigo/term/GO:0090103
hyaluronic acid binding	Gene Ontology	GO:0005540	1	24	0.0441964	0.113967	Hapln2	http://amigo.geneontology.org/amigo/term/GO:0005540
actin-dependent ATPase activity	Gene Ontology	GO:0030898	1	24	0.0441964	0.113967	Myo7a	http://amigo.geneontology.org/amigo/term/GO:0030898
nucleus	Gene Ontology	GO:0005634	15	5208	0.0443074	0.113967	Cd74|Foxa1|Phactr1|Rtl3|Trak1|Adarb2|Mst1|Rbmx|Ikbkb|Dek|Edc4|Igf2bp2|Eya1|Gchfr|Eya2	http://amigo.geneontology.org/amigo/term/GO:0005634
positive regulation of I-kappaB kinase/NF-kappaB signaling	Gene Ontology	GO:0043123	2	185	0.0451478	0.115581	Cd74|Ikbkb	http://amigo.geneontology.org/amigo/term/GO:0043123
ATP transmembrane transporter activity	Gene Ontology	GO:0005347	1	25	0.0459236	0.115581	Slc25a18	http://amigo.geneontology.org/amigo/term/GO:0005347
fatty acid binding	Gene Ontology	GO:0005504	1	25	0.0459236	0.115581	Ugt1a8	http://amigo.geneontology.org/amigo/term/GO:0005504
retinoic acid binding	Gene Ontology	GO:0001972	1	25	0.0459236	0.115581	Ugt1a8	http://amigo.geneontology.org/amigo/term/GO:0001972
transcription by RNA polymerase II	Gene Ontology	GO:0006366	2	187	0.0460161	0.115581	Dek|Rbmx	http://amigo.geneontology.org/amigo/term/GO:0006366
Golgi cis cisterna	Gene Ontology	GO:0000137	1	26	0.0476477	0.116931	Dlg4	http://amigo.geneontology.org/amigo/term/GO:0000137
steroid biosynthetic process	Gene Ontology	GO:0006694	1	26	0.0476477	0.116931	Fdft1	http://amigo.geneontology.org/amigo/term/GO:0006694
stress-activated MAPK cascade	Gene Ontology	GO:0051403	1	26	0.0476477	0.116931	Ikbkb	http://amigo.geneontology.org/amigo/term/GO:0051403
regulation of neuron differentiation	Gene Ontology	GO:0045664	1	26	0.0476477	0.116931	Eya1	http://amigo.geneontology.org/amigo/term/GO:0045664
response to electrical stimulus	Gene Ontology	GO:0051602	1	26	0.0476477	0.116931	Ntrk1	http://amigo.geneontology.org/amigo/term/GO:0051602
mRNA 5'-UTR binding	Gene Ontology	GO:0048027	1	26	0.0476477	0.116931	Igf2bp2	http://amigo.geneontology.org/amigo/term/GO:0048027
positive regulation of neutrophil chemotaxis	Gene Ontology	GO:0090023	1	26	0.0476477	0.116931	Cd74	http://amigo.geneontology.org/amigo/term/GO:0090023
protein catabolic process	Gene Ontology	GO:0030163	1	26	0.0476477	0.116931	Pja1	http://amigo.geneontology.org/amigo/term/GO:0030163
drug metabolic process	Gene Ontology	GO:0017144	1	26	0.0476477	0.116931	Adh1	http://amigo.geneontology.org/amigo/term/GO:0017144
protein phosphorylation	Gene Ontology	GO:0006468	3	451	0.0491495	0.119931	Ikbkb|Ntrk1|Mst1	http://amigo.geneontology.org/amigo/term/GO:0006468
protein folding chaperone	Gene Ontology	GO:0044183	1	27	0.0493688	0.119931	Cd74	http://amigo.geneontology.org/amigo/term/GO:0044183
hippo signaling	Gene Ontology	GO:0035329	1	27	0.0493688	0.119931	Mst1	http://amigo.geneontology.org/amigo/term/GO:0035329
spectrin binding	Gene Ontology	GO:0030507	1	28	0.0510868	0.121647	Myo7a	http://amigo.geneontology.org/amigo/term/GO:0030507
neuronal cell body membrane	Gene Ontology	GO:0032809	1	28	0.0510868	0.121647	Kcnb1	http://amigo.geneontology.org/amigo/term/GO:0032809
integral component of lumenal side of endoplasmic reticulum membrane	Gene Ontology	GO:0071556	1	28	0.0510868	0.121647	Cd74	http://amigo.geneontology.org/amigo/term/GO:0071556
ATP transport	Gene Ontology	GO:0015867	1	28	0.0510868	0.121647	Slc25a18	http://amigo.geneontology.org/amigo/term/GO:0015867
negative regulation of TOR signaling	Gene Ontology	GO:0032007	1	28	0.0510868	0.121647	Depdc5	http://amigo.geneontology.org/amigo/term/GO:0032007
microfilament motor activity	Gene Ontology	GO:0000146	1	28	0.0510868	0.121647	Myo7a	http://amigo.geneontology.org/amigo/term/GO:0000146
regulation of mitochondrial membrane potential	Gene Ontology	GO:0051881	1	28	0.0510868	0.121647	Ndufs1	http://amigo.geneontology.org/amigo/term/GO:0051881
mRNA binding	Gene Ontology	GO:0003729	2	200	0.0518079	0.122757	Igf2bp2|Rbmx	http://amigo.geneontology.org/amigo/term/GO:0003729
calmodulin binding	Gene Ontology	GO:0005516	2	200	0.0518079	0.122757	Fbxl2|Myo7a	http://amigo.geneontology.org/amigo/term/GO:0005516
positive regulation of synaptic transmission, glutamatergic	Gene Ontology	GO:0051968	1	29	0.0528017	0.122991	Ntrk1	http://amigo.geneontology.org/amigo/term/GO:0051968
axonal growth cone	Gene Ontology	GO:0044295	1	29	0.0528017	0.122991	Trak1	http://amigo.geneontology.org/amigo/term/GO:0044295
branching involved in blood vessel morphogenesis	Gene Ontology	GO:0001569	1	29	0.0528017	0.122991	Mst1	http://amigo.geneontology.org/amigo/term/GO:0001569
neuronal action potential	Gene Ontology	GO:0019228	1	29	0.0528017	0.122991	Scn4a	http://amigo.geneontology.org/amigo/term/GO:0019228
metanephros development	Gene Ontology	GO:0001656	1	29	0.0528017	0.122991	Eya1	http://amigo.geneontology.org/amigo/term/GO:0001656
regulation of tumor necrosis factor-mediated signaling pathway	Gene Ontology	GO:0010803	1	29	0.0528017	0.122991	Ikbkb	http://amigo.geneontology.org/amigo/term/GO:0010803
TRIF-dependent toll-like receptor signaling pathway	Gene Ontology	GO:0035666	1	29	0.0528017	0.122991	Ikbkb	http://amigo.geneontology.org/amigo/term/GO:0035666
protein serine/threonine kinase activator activity	Gene Ontology	GO:0043539	1	30	0.0545136	0.123684	Mst1	http://amigo.geneontology.org/amigo/term/GO:0043539
regulation of synaptic transmission, glutamatergic	Gene Ontology	GO:0051966	1	30	0.0545136	0.123684	Grm7	http://amigo.geneontology.org/amigo/term/GO:0051966
pattern specification process	Gene Ontology	GO:0007389	1	30	0.0545136	0.123684	Eya1	http://amigo.geneontology.org/amigo/term/GO:0007389
negative regulation of insulin secretion	Gene Ontology	GO:0046676	1	30	0.0545136	0.123684	Kcnb1	http://amigo.geneontology.org/amigo/term/GO:0046676
dendrite membrane	Gene Ontology	GO:0032590	1	30	0.0545136	0.123684	Kcnb1	http://amigo.geneontology.org/amigo/term/GO:0032590
reactive oxygen species metabolic process	Gene Ontology	GO:0072593	1	30	0.0545136	0.123684	Ndufs1	http://amigo.geneontology.org/amigo/term/GO:0072593
phosphatidylcholine binding	Gene Ontology	GO:0031210	1	30	0.0545136	0.123684	Rpe65	http://amigo.geneontology.org/amigo/term/GO:0031210
protein phosphatase 1 binding	Gene Ontology	GO:0008157	1	30	0.0545136	0.123684	Phactr1	http://amigo.geneontology.org/amigo/term/GO:0008157
response to axon injury	Gene Ontology	GO:0048678	1	30	0.0545136	0.123684	Ntrk1	http://amigo.geneontology.org/amigo/term/GO:0048678
positive regulation of ERK1 and ERK2 cascade	Gene Ontology	GO:0070374	2	207	0.0550293	0.12405	Cd74|Ntrk1	http://amigo.geneontology.org/amigo/term/GO:0070374
receptor complex	Gene Ontology	GO:0043235	2	207	0.0550293	0.12405	Grm7|Ntrk1	http://amigo.geneontology.org/amigo/term/GO:0043235
WW domain binding	Gene Ontology	GO:0050699	1	31	0.0562224	0.12405	Stag1	http://amigo.geneontology.org/amigo/term/GO:0050699
anterograde axonal transport	Gene Ontology	GO:0008089	1	31	0.0562224	0.12405	Trak1	http://amigo.geneontology.org/amigo/term/GO:0008089
positive regulation of mitotic cell cycle	Gene Ontology	GO:0045931	1	31	0.0562224	0.12405	Foxa1	http://amigo.geneontology.org/amigo/term/GO:0045931
actomyosin structure organization	Gene Ontology	GO:0031032	1	31	0.0562224	0.12405	Phactr1	http://amigo.geneontology.org/amigo/term/GO:0031032
growth factor binding	Gene Ontology	GO:0019838	1	31	0.0562224	0.12405	Rhbdf1	http://amigo.geneontology.org/amigo/term/GO:0019838
negative regulation of epithelial to mesenchymal transition	Gene Ontology	GO:0010719	1	31	0.0562224	0.12405	Foxa1	http://amigo.geneontology.org/amigo/term/GO:0010719
positive regulation of protein targeting to membrane	Gene Ontology	GO:0090314	1	31	0.0562224	0.12405	Kcnb1	http://amigo.geneontology.org/amigo/term/GO:0090314
behavioral fear response	Gene Ontology	GO:0001662	1	32	0.0579282	0.126079	Grm7	http://amigo.geneontology.org/amigo/term/GO:0001662
positive regulation of gene expression, epigenetic	Gene Ontology	GO:0045815	1	32	0.0579282	0.126079	Dek	http://amigo.geneontology.org/amigo/term/GO:0045815
clathrin-coated endocytic vesicle membrane	Gene Ontology	GO:0030669	1	32	0.0579282	0.126079	Cd74	http://amigo.geneontology.org/amigo/term/GO:0030669
positive regulation of Ras protein signal transduction	Gene Ontology	GO:0046579	1	32	0.0579282	0.126079	Ntrk1	http://amigo.geneontology.org/amigo/term/GO:0046579
chaperone cofactor-dependent protein refolding	Gene Ontology	GO:0051085	1	32	0.0579282	0.126079	Cd74	http://amigo.geneontology.org/amigo/term/GO:0051085
protein ubiquitination	Gene Ontology	GO:0016567	3	486	0.0588081	0.126355	Pja1|Fbxl2|Wsb2	http://amigo.geneontology.org/amigo/term/GO:0016567
negative regulation of apoptotic process	Gene Ontology	GO:0043066	3	487	0.0590963	0.126355	Cd74|Ikbkb|Ntrk1	http://amigo.geneontology.org/amigo/term/GO:0043066
protein kinase activity	Gene Ontology	GO:0004672	2	216	0.0592724	0.126355	Ikbkb|Mst1	http://amigo.geneontology.org/amigo/term/GO:0004672
delayed rectifier potassium channel activity	Gene Ontology	GO:0005251	1	33	0.0596309	0.126355	Kcnb1	http://amigo.geneontology.org/amigo/term/GO:0005251
regulation of heart contraction	Gene Ontology	GO:0008016	1	33	0.0596309	0.126355	Tmigd3	http://amigo.geneontology.org/amigo/term/GO:0008016
exonucleolytic catabolism of deadenylated mRNA	Gene Ontology	GO:0043928	1	33	0.0596309	0.126355	Edc4	http://amigo.geneontology.org/amigo/term/GO:0043928
steroid binding	Gene Ontology	GO:0005496	1	33	0.0596309	0.126355	Ugt1a8	http://amigo.geneontology.org/amigo/term/GO:0005496
positive regulation of axonogenesis	Gene Ontology	GO:0050772	1	33	0.0596309	0.126355	Trak1	http://amigo.geneontology.org/amigo/term/GO:0050772
extrinsic apoptotic signaling pathway in absence of ligand	Gene Ontology	GO:0097192	1	33	0.0596309	0.126355	Eya2	http://amigo.geneontology.org/amigo/term/GO:0097192
vesicle docking involved in exocytosis	Gene Ontology	GO:0006904	1	33	0.0596309	0.126355	Kcnb1	http://amigo.geneontology.org/amigo/term/GO:0006904
ATP metabolic process	Gene Ontology	GO:0046034	1	33	0.0596309	0.126355	Ndufs1	http://amigo.geneontology.org/amigo/term/GO:0046034
endosome membrane	Gene Ontology	GO:0010008	2	220	0.0611936	0.12743	Stag1|Ntrk1	http://amigo.geneontology.org/amigo/term/GO:0010008
stereocilium	Gene Ontology	GO:0032420	1	34	0.0613306	0.12743	Myo7a	http://amigo.geneontology.org/amigo/term/GO:0032420
dendrite morphogenesis	Gene Ontology	GO:0048813	1	34	0.0613306	0.12743	Trak1	http://amigo.geneontology.org/amigo/term/GO:0048813
nuclear euchromatin	Gene Ontology	GO:0005719	1	34	0.0613306	0.12743	Rbmx	http://amigo.geneontology.org/amigo/term/GO:0005719
phosphatidylcholine biosynthetic process	Gene Ontology	GO:0006656	1	34	0.0613306	0.12743	Slc44a4	http://amigo.geneontology.org/amigo/term/GO:0006656
protein monoubiquitination	Gene Ontology	GO:0006513	1	34	0.0613306	0.12743	Fbxl2	http://amigo.geneontology.org/amigo/term/GO:0006513
protein phosphatase inhibitor activity	Gene Ontology	GO:0004864	1	34	0.0613306	0.12743	Phactr1	http://amigo.geneontology.org/amigo/term/GO:0004864
killing of cells of other organism	Gene Ontology	GO:0031640	1	35	0.0630273	0.130112	Pglyrp1	http://amigo.geneontology.org/amigo/term/GO:0031640
regulation of cholesterol biosynthetic process	Gene Ontology	GO:0045540	1	35	0.0630273	0.130112	Fdft1	http://amigo.geneontology.org/amigo/term/GO:0045540
cellular response to nerve growth factor stimulus	Gene Ontology	GO:1990090	1	35	0.0630273	0.130112	Ntrk1	http://amigo.geneontology.org/amigo/term/GO:1990090
cell motility	Gene Ontology	GO:0048870	1	36	0.064721	0.131077	Phactr1	http://amigo.geneontology.org/amigo/term/GO:0048870
mRNA polyadenylation	Gene Ontology	GO:0006378	1	36	0.064721	0.131077	Ssu72	http://amigo.geneontology.org/amigo/term/GO:0006378
negative regulation of interferon-gamma production	Gene Ontology	GO:0032689	1	36	0.064721	0.131077	Pglyrp1	http://amigo.geneontology.org/amigo/term/GO:0032689
receptor ligand activity	Gene Ontology	GO:0048018	1	36	0.064721	0.131077	Tafa3	http://amigo.geneontology.org/amigo/term/GO:0048018
Cul3-RING ubiquitin ligase complex	Gene Ontology	GO:0031463	1	36	0.064721	0.131077	Depdc5	http://amigo.geneontology.org/amigo/term/GO:0031463
peptidyl-tyrosine autophosphorylation	Gene Ontology	GO:0038083	1	36	0.064721	0.131077	Ntrk1	http://amigo.geneontology.org/amigo/term/GO:0038083
positive regulation of smoothened signaling pathway	Gene Ontology	GO:0045880	1	37	0.0664116	0.133937	Foxa1	http://amigo.geneontology.org/amigo/term/GO:0045880
extracellular matrix	Gene Ontology	GO:0031012	2	233	0.0675823	0.135634	Col9a2|Hapln2	http://amigo.geneontology.org/amigo/term/GO:0031012
ADP binding	Gene Ontology	GO:0043531	1	38	0.0680992	0.135634	Myo7a	http://amigo.geneontology.org/amigo/term/GO:0043531
dendritic shaft	Gene Ontology	GO:0043198	1	38	0.0680992	0.135634	Grm7	http://amigo.geneontology.org/amigo/term/GO:0043198
protein O-linked glycosylation	Gene Ontology	GO:0006493	1	38	0.0680992	0.135634	Trak1	http://amigo.geneontology.org/amigo/term/GO:0006493
nuclear membrane	Gene Ontology	GO:0031965	2	237	0.0695911	0.138132	Cuedc2|Gchfr	http://amigo.geneontology.org/amigo/term/GO:0031965
NADH dehydrogenase (ubiquinone) activity	Gene Ontology	GO:0008137	1	39	0.0697838	0.138132	Ndufs1	http://amigo.geneontology.org/amigo/term/GO:0008137
presynaptic active zone	Gene Ontology	GO:0048786	1	39	0.0697838	0.138132	Grm7	http://amigo.geneontology.org/amigo/term/GO:0048786
photoreceptor connecting cilium	Gene Ontology	GO:0032391	1	40	0.0714654	0.14002	Myo7a	http://amigo.geneontology.org/amigo/term/GO:0032391
termination of RNA polymerase II transcription	Gene Ontology	GO:0006369	1	40	0.0714654	0.14002	Ssu72	http://amigo.geneontology.org/amigo/term/GO:0006369
activation of adenylate cyclase activity	Gene Ontology	GO:0007190	1	40	0.0714654	0.14002	Tmigd3	http://amigo.geneontology.org/amigo/term/GO:0007190
cholesterol biosynthetic process	Gene Ontology	GO:0006695	1	40	0.0714654	0.14002	Fdft1	http://amigo.geneontology.org/amigo/term/GO:0006695
extracellular matrix structural constituent conferring tensile strength	Gene Ontology	GO:0030020	1	41	0.0731441	0.140305	Col9a2	http://amigo.geneontology.org/amigo/term/GO:0030020
cellular response to amyloid-beta	Gene Ontology	GO:1904646	1	41	0.0731441	0.140305	Ntrk1	http://amigo.geneontology.org/amigo/term/GO:1904646
positive regulation of B cell proliferation	Gene Ontology	GO:0030890	1	41	0.0731441	0.140305	Cd74	http://amigo.geneontology.org/amigo/term/GO:0030890
response to nutrient levels	Gene Ontology	GO:0031667	1	41	0.0731441	0.140305	Ntrk1	http://amigo.geneontology.org/amigo/term/GO:0031667
cytokine binding	Gene Ontology	GO:0019955	1	41	0.0731441	0.140305	Cd74	http://amigo.geneontology.org/amigo/term/GO:0019955
retina homeostasis	Gene Ontology	GO:0001895	1	41	0.0731441	0.140305	Rpe65	http://amigo.geneontology.org/amigo/term/GO:0001895
transport vesicle membrane	Gene Ontology	GO:0030658	1	41	0.0731441	0.140305	Cd74	http://amigo.geneontology.org/amigo/term/GO:0030658
actin cytoskeleton	Gene Ontology	GO:0015629	2	245	0.073667	0.140305	Anln|Myo7a	http://amigo.geneontology.org/amigo/term/GO:0015629
activation of MAPKK activity	Gene Ontology	GO:0000186	1	42	0.0748197	0.140305	Ntrk1	http://amigo.geneontology.org/amigo/term/GO:0000186
embryonic skeletal system morphogenesis	Gene Ontology	GO:0048704	1	42	0.0748197	0.140305	Eya1	http://amigo.geneontology.org/amigo/term/GO:0048704
multivesicular body	Gene Ontology	GO:0005771	1	42	0.0748197	0.140305	Cd74	http://amigo.geneontology.org/amigo/term/GO:0005771
lysosome organization	Gene Ontology	GO:0007040	1	42	0.0748197	0.140305	Myo7a	http://amigo.geneontology.org/amigo/term/GO:0007040
branching involved in ureteric bud morphogenesis	Gene Ontology	GO:0001658	1	42	0.0748197	0.140305	Eya1	http://amigo.geneontology.org/amigo/term/GO:0001658
4 iron, 4 sulfur cluster binding	Gene Ontology	GO:0051539	1	42	0.0748197	0.140305	Ndufs1	http://amigo.geneontology.org/amigo/term/GO:0051539
mRNA transport	Gene Ontology	GO:0051028	1	42	0.0748197	0.140305	Igf2bp2	http://amigo.geneontology.org/amigo/term/GO:0051028
mitochondrial electron transport, NADH to ubiquinone	Gene Ontology	GO:0006120	1	42	0.0748197	0.140305	Ndufs1	http://amigo.geneontology.org/amigo/term/GO:0006120
cation channel activity	Gene Ontology	GO:0005261	1	43	0.0764923	0.142057	Scn4a	http://amigo.geneontology.org/amigo/term/GO:0005261
protein targeting	Gene Ontology	GO:0006605	1	43	0.0764923	0.142057	Trak1	http://amigo.geneontology.org/amigo/term/GO:0006605
regulation of G protein-coupled receptor signaling pathway	Gene Ontology	GO:0008277	1	43	0.0764923	0.142057	Git2	http://amigo.geneontology.org/amigo/term/GO:0008277
cellular response to amino acid starvation	Gene Ontology	GO:0034198	1	44	0.078162	0.14377	Depdc5	http://amigo.geneontology.org/amigo/term/GO:0034198
protein-DNA complex	Gene Ontology	GO:0032993	1	44	0.078162	0.14377	Eya1	http://amigo.geneontology.org/amigo/term/GO:0032993
mitochondrial respiratory chain complex I	Gene Ontology	GO:0005747	1	44	0.078162	0.14377	Ndufs1	http://amigo.geneontology.org/amigo/term/GO:0005747
neurogenesis	Gene Ontology	GO:0022008	1	45	0.0798287	0.146277	Trak1	http://amigo.geneontology.org/amigo/term/GO:0022008
response to ionizing radiation	Gene Ontology	GO:0010212	1	45	0.0798287	0.146277	Eya1	http://amigo.geneontology.org/amigo/term/GO:0010212
outflow tract morphogenesis	Gene Ontology	GO:0003151	1	46	0.0814924	0.14736	Eya1	http://amigo.geneontology.org/amigo/term/GO:0003151
voltage-gated ion channel activity	Gene Ontology	GO:0005244	1	46	0.0814924	0.14736	Scn4a	http://amigo.geneontology.org/amigo/term/GO:0005244
cytokine receptor activity	Gene Ontology	GO:0004896	1	46	0.0814924	0.14736	Cd74	http://amigo.geneontology.org/amigo/term/GO:0004896
RNA metabolic process	Gene Ontology	GO:0016070	1	46	0.0814924	0.14736	Rbmx	http://amigo.geneontology.org/amigo/term/GO:0016070
negative regulation of GTPase activity	Gene Ontology	GO:0034260	1	46	0.0814924	0.14736	Gmip	http://amigo.geneontology.org/amigo/term/GO:0034260
endosome to lysosome transport	Gene Ontology	GO:0008333	1	47	0.0831531	0.150081	Trak1	http://amigo.geneontology.org/amigo/term/GO:0008333
actin binding	Gene Ontology	GO:0003779	2	266	0.0847173	0.152501	Anln|Phactr1	http://amigo.geneontology.org/amigo/term/GO:0003779
positive regulation of fibroblast proliferation	Gene Ontology	GO:0048146	1	48	0.0848109	0.152501	Cd74	http://amigo.geneontology.org/amigo/term/GO:0048146
positive regulation of protein serine/threonine kinase activity	Gene Ontology	GO:0071902	1	50	0.0881176	0.157563	Mst1	http://amigo.geneontology.org/amigo/term/GO:0071902
negative regulation of phosphoprotein phosphatase activity	Gene Ontology	GO:0032515	1	51	0.0897665	0.160214	Phactr1	http://amigo.geneontology.org/amigo/term/GO:0032515
mitotic cytokinesis	Gene Ontology	GO:0000281	1	52	0.0914125	0.16195	Anln	http://amigo.geneontology.org/amigo/term/GO:0000281
positive regulation of fat cell differentiation	Gene Ontology	GO:0045600	1	52	0.0914125	0.16195	Mst1	http://amigo.geneontology.org/amigo/term/GO:0045600
negative regulation of catalytic activity	Gene Ontology	GO:0043086	1	52	0.0914125	0.16195	Ugt1a8	http://amigo.geneontology.org/amigo/term/GO:0043086
cytoplasmic side of plasma membrane	Gene Ontology	GO:0009898	1	52	0.0914125	0.16195	Ikbkb	http://amigo.geneontology.org/amigo/term/GO:0009898
keratinocyte differentiation	Gene Ontology	GO:0030216	1	53	0.0930556	0.163357	Mst1	http://amigo.geneontology.org/amigo/term/GO:0030216
ER to Golgi transport vesicle membrane	Gene Ontology	GO:0012507	1	53	0.0930556	0.163357	Cd74	http://amigo.geneontology.org/amigo/term/GO:0012507
regulation of catalytic activity	Gene Ontology	GO:0050790	1	53	0.0930556	0.163357	Gpsm3	http://amigo.geneontology.org/amigo/term/GO:0050790
cortical actin cytoskeleton	Gene Ontology	GO:0030864	1	53	0.0930556	0.163357	Dlg4	http://amigo.geneontology.org/amigo/term/GO:0030864
biological_process	Gene Ontology	GO:0008150	3	594	0.0936496	0.1641	Pcdhgb5|Edc4|Gpsm3	http://amigo.geneontology.org/amigo/term/GO:0008150
cell differentiation	Gene Ontology	GO:0030154	3	596	0.0943614	0.164435	Foxa1|Eya1|Eya2	http://amigo.geneontology.org/amigo/term/GO:0030154
transmembrane receptor protein tyrosine kinase activity	Gene Ontology	GO:0004714	1	54	0.0946957	0.164435	Ntrk1	http://amigo.geneontology.org/amigo/term/GO:0004714
positive regulation of interleukin-8 production	Gene Ontology	GO:0032757	1	54	0.0946957	0.164435	Cd74	http://amigo.geneontology.org/amigo/term/GO:0032757
symporter activity	Gene Ontology	GO:0015293	1	54	0.0946957	0.164435	Slc25a18	http://amigo.geneontology.org/amigo/term/GO:0015293
antimicrobial humoral response	Gene Ontology	GO:0019730	1	54	0.0946957	0.164435	Pglyrp1	http://amigo.geneontology.org/amigo/term/GO:0019730
tertiary granule lumen	Gene Ontology	GO:1904724	1	55	0.0963329	0.165486	Pglyrp1	http://amigo.geneontology.org/amigo/term/GO:1904724
phosphatidylinositol-mediated signaling	Gene Ontology	GO:0048015	1	55	0.0963329	0.165486	Ntrk1	http://amigo.geneontology.org/amigo/term/GO:0048015
actin cytoskeleton reorganization	Gene Ontology	GO:0031532	1	57	0.0995986	0.170487	Phactr1	http://amigo.geneontology.org/amigo/term/GO:0031532
axon cytoplasm	Gene Ontology	GO:1904115	1	57	0.0995986	0.170487	Trak1	http://amigo.geneontology.org/amigo/term/GO:1904115
RNA processing	Gene Ontology	GO:0006396	1	58	0.101227	0.172177	Adarb2	http://amigo.geneontology.org/amigo/term/GO:0006396
phosphatidylserine binding	Gene Ontology	GO:0001786	1	58	0.101227	0.172177	Rpe65	http://amigo.geneontology.org/amigo/term/GO:0001786
endoplasmic reticulum lumen	Gene Ontology	GO:0005788	2	296	0.101302	0.172177	Col9a2|Rdh1	http://amigo.geneontology.org/amigo/term/GO:0005788
protein heterodimerization activity	Gene Ontology	GO:0046982	2	297	0.101869	0.172837	Ikbkb|Kcnb1	http://amigo.geneontology.org/amigo/term/GO:0046982
mitochondrial respiratory chain complex I assembly	Gene Ontology	GO:0032981	1	59	0.102853	0.173282	Ndufs1	http://amigo.geneontology.org/amigo/term/GO:0032981
bicellular tight junction assembly	Gene Ontology	GO:0070830	1	59	0.102853	0.173282	Cldn24	http://amigo.geneontology.org/amigo/term/GO:0070830
positive regulation of epithelial cell proliferation	Gene Ontology	GO:0050679	1	59	0.102853	0.173282	Eya1	http://amigo.geneontology.org/amigo/term/GO:0050679
photoreceptor inner segment	Gene Ontology	GO:0001917	1	59	0.102853	0.173282	Myo7a	http://amigo.geneontology.org/amigo/term/GO:0001917
scaffold protein binding	Gene Ontology	GO:0097110	1	60	0.104475	0.173584	Ikbkb	http://amigo.geneontology.org/amigo/term/GO:0097110
learning or memory	Gene Ontology	GO:0007611	1	60	0.104475	0.173584	Ntrk1	http://amigo.geneontology.org/amigo/term/GO:0007611
cellular response to glucose stimulus	Gene Ontology	GO:0071333	1	60	0.104475	0.173584	Kcnb1	http://amigo.geneontology.org/amigo/term/GO:0071333
voltage-gated potassium channel activity	Gene Ontology	GO:0005249	1	60	0.104475	0.173584	Kcnb1	http://amigo.geneontology.org/amigo/term/GO:0005249
cytoplasmic microtubule	Gene Ontology	GO:0005881	1	60	0.104475	0.173584	Reep1	http://amigo.geneontology.org/amigo/term/GO:0005881
positive regulation of synapse assembly	Gene Ontology	GO:0051965	1	61	0.106095	0.175367	Ntrk1	http://amigo.geneontology.org/amigo/term/GO:0051965
response to wounding	Gene Ontology	GO:0009611	1	61	0.106095	0.175367	Tmigd3	http://amigo.geneontology.org/amigo/term/GO:0009611
nervous system development	Gene Ontology	GO:0007399	2	305	0.106442	0.175638	Igf2bp2|Ntrk1	http://amigo.geneontology.org/amigo/term/GO:0007399
nuclear body	Gene Ontology	GO:0016604	2	307	0.107594	0.176523	Eya1|Mst1	http://amigo.geneontology.org/amigo/term/GO:0016604
antimicrobial humoral immune response mediated by antimicrobial peptide	Gene Ontology	GO:0061844	1	62	0.107712	0.176523	Pglyrp1	http://amigo.geneontology.org/amigo/term/GO:0061844
specific granule lumen	Gene Ontology	GO:0035580	1	62	0.107712	0.176523	Pglyrp1	http://amigo.geneontology.org/amigo/term/GO:0035580
protein sumoylation	Gene Ontology	GO:0016925	1	63	0.109326	0.178559	Eya1	http://amigo.geneontology.org/amigo/term/GO:0016925
SCF ubiquitin ligase complex	Gene Ontology	GO:0019005	1	64	0.110937	0.179364	Fbxl2	http://amigo.geneontology.org/amigo/term/GO:0019005
fatty acid metabolic process	Gene Ontology	GO:0006631	1	64	0.110937	0.179364	Ugt1a8	http://amigo.geneontology.org/amigo/term/GO:0006631
double-strand break repair	Gene Ontology	GO:0006302	1	64	0.110937	0.179364	Eya1	http://amigo.geneontology.org/amigo/term/GO:0006302
photoreceptor outer segment	Gene Ontology	GO:0001750	1	64	0.110937	0.179364	Myo7a	http://amigo.geneontology.org/amigo/term/GO:0001750
signal transduction	Gene Ontology	GO:0007165	4	1013	0.111957	0.180709	Tmigd3|Tafa3|Dek|Mst1	http://amigo.geneontology.org/amigo/term/GO:0007165
lateral plasma membrane	Gene Ontology	GO:0016328	1	65	0.112545	0.180749	Kcnb1	http://amigo.geneontology.org/amigo/term/GO:0016328
I-kappaB kinase/NF-kappaB signaling	Gene Ontology	GO:0007249	1	65	0.112545	0.180749	Ikbkb	http://amigo.geneontology.org/amigo/term/GO:0007249
endoplasmic reticulum	Gene Ontology	GO:0005783	4	1018	0.11344	0.180911	Reep1|Fdft1|Ssr2|Ugt1a8	http://amigo.geneontology.org/amigo/term/GO:0005783
phagocytic vesicle	Gene Ontology	GO:0045335	1	66	0.114151	0.180911	Vps26b	http://amigo.geneontology.org/amigo/term/GO:0045335
activation of protein kinase activity	Gene Ontology	GO:0032147	1	66	0.114151	0.180911	Mst1	http://amigo.geneontology.org/amigo/term/GO:0032147
endocytic vesicle membrane	Gene Ontology	GO:0030666	1	66	0.114151	0.180911	Cd74	http://amigo.geneontology.org/amigo/term/GO:0030666
hematopoietic progenitor cell differentiation	Gene Ontology	GO:0002244	1	66	0.114151	0.180911	Anln	http://amigo.geneontology.org/amigo/term/GO:0002244
response to stimulus	Gene Ontology	GO:0050896	1	69	0.11895	0.186064	Rdh1	http://amigo.geneontology.org/amigo/term/GO:0050896
electron transport chain	Gene Ontology	GO:0022900	1	69	0.11895	0.186064	Rdh16	http://amigo.geneontology.org/amigo/term/GO:0022900
cerebral cortex development	Gene Ontology	GO:0021987	1	70	0.120544	0.187037	Phactr1	http://amigo.geneontology.org/amigo/term/GO:0021987
positive regulation of protein binding	Gene Ontology	GO:0032092	1	70	0.120544	0.187037	Mst1	http://amigo.geneontology.org/amigo/term/GO:0032092
regulation of macroautophagy	Gene Ontology	GO:0016241	1	70	0.120544	0.187037	Vps26b	http://amigo.geneontology.org/amigo/term/GO:0016241
regulation of insulin secretion	Gene Ontology	GO:0050796	1	71	0.122135	0.188291	Kcnb1	http://amigo.geneontology.org/amigo/term/GO:0050796
molecular adaptor activity	Gene Ontology	GO:0060090	1	71	0.122135	0.188291	Septin14	http://amigo.geneontology.org/amigo/term/GO:0060090
RNA phosphodiester bond hydrolysis, endonucleolytic	Gene Ontology	GO:0090502	1	72	0.123723	0.189525	Rnaseh1	http://amigo.geneontology.org/amigo/term/GO:0090502
double-stranded RNA binding	Gene Ontology	GO:0003725	1	72	0.123723	0.189525	Adarb2	http://amigo.geneontology.org/amigo/term/GO:0003725
positive regulation of apoptotic process	Gene Ontology	GO:0043065	2	335	0.124058	0.189736	Foxa1|Mst1	http://amigo.geneontology.org/amigo/term/GO:0043065
mRNA 3'-UTR binding	Gene Ontology	GO:0003730	1	73	0.125308	0.191041	Igf2bp2	http://amigo.geneontology.org/amigo/term/GO:0003730
B cell differentiation	Gene Ontology	GO:0030183	1	73	0.125308	0.191041	Ntrk1	http://amigo.geneontology.org/amigo/term/GO:0030183
ATP binding	Gene Ontology	GO:0005524	5	1463	0.125949	0.191713	Ikbkb|Ckm|Myo7a|Ntrk1|Mst1	http://amigo.geneontology.org/amigo/term/GO:0005524
negative regulation of transforming growth factor beta receptor signaling pathway	Gene Ontology	GO:0030512	1	74	0.126891	0.192235	Stag1	http://amigo.geneontology.org/amigo/term/GO:0030512
defense response	Gene Ontology	GO:0006952	1	74	0.126891	0.192235	Cd74	http://amigo.geneontology.org/amigo/term/GO:0006952
antigen processing and presentation of exogenous peptide antigen via MHC class I, TAP-dependent	Gene Ontology	GO:0002479	1	75	0.128471	0.193713	Ikbkb	http://amigo.geneontology.org/amigo/term/GO:0002479
regulation of alternative mRNA splicing, via spliceosome	Gene Ontology	GO:0000381	1	75	0.128471	0.193713	Rbmx	http://amigo.geneontology.org/amigo/term/GO:0000381
protein localization	Gene Ontology	GO:0008104	1	77	0.131622	0.19631	Trak1	http://amigo.geneontology.org/amigo/term/GO:0008104
sodium ion transport	Gene Ontology	GO:0006814	1	77	0.131622	0.19631	Scn4a	http://amigo.geneontology.org/amigo/term/GO:0006814
cytoplasmic ribonucleoprotein granule	Gene Ontology	GO:0036464	1	77	0.131622	0.19631	Edc4	http://amigo.geneontology.org/amigo/term/GO:0036464
protein-containing complex binding	Gene Ontology	GO:0044877	2	349	0.132508	0.197126	Gchfr|Depdc5	http://amigo.geneontology.org/amigo/term/GO:0044877
axonogenesis	Gene Ontology	GO:0007409	1	78	0.133193	0.197126	Dlg4	http://amigo.geneontology.org/amigo/term/GO:0007409
mitochondrial intermembrane space	Gene Ontology	GO:0005758	1	78	0.133193	0.197126	Ndufs1	http://amigo.geneontology.org/amigo/term/GO:0005758
negative regulation of translation	Gene Ontology	GO:0017148	1	79	0.134762	0.198531	Igf2bp2	http://amigo.geneontology.org/amigo/term/GO:0017148
apical plasma membrane	Gene Ontology	GO:0016324	2	354	0.135557	0.199009	Myo7a|Slc44a4	http://amigo.geneontology.org/amigo/term/GO:0016324
amyloid-beta binding	Gene Ontology	GO:0001540	1	80	0.136327	0.199009	Cd74	http://amigo.geneontology.org/amigo/term/GO:0001540
negative regulation of NF-kappaB transcription factor activity	Gene Ontology	GO:0032088	1	80	0.136327	0.199009	Tmigd3	http://amigo.geneontology.org/amigo/term/GO:0032088
cellular response to interleukin-1	Gene Ontology	GO:0071347	1	80	0.136327	0.199009	Rbmx	http://amigo.geneontology.org/amigo/term/GO:0071347
epidermis development	Gene Ontology	GO:0008544	1	80	0.136327	0.199009	Krtap5-1	http://amigo.geneontology.org/amigo/term/GO:0008544
protein serine/threonine kinase activity	Gene Ontology	GO:0004674	2	357	0.137395	0.199175	Ikbkb|Mst1	http://amigo.geneontology.org/amigo/term/GO:0004674
cellular protein modification process	Gene Ontology	GO:0006464	1	81	0.13789	0.199175	Fbxl2	http://amigo.geneontology.org/amigo/term/GO:0006464
retrograde transport, endosome to Golgi	Gene Ontology	GO:0042147	1	81	0.13789	0.199175	Vps26b	http://amigo.geneontology.org/amigo/term/GO:0042147
positive regulation of cell growth	Gene Ontology	GO:0030307	1	81	0.13789	0.199175	Slc44a4	http://amigo.geneontology.org/amigo/term/GO:0030307
positive regulation of inflammatory response	Gene Ontology	GO:0050729	1	81	0.13789	0.199175	Gpsm3	http://amigo.geneontology.org/amigo/term/GO:0050729
cell morphogenesis	Gene Ontology	GO:0000902	1	81	0.13789	0.199175	Mst1	http://amigo.geneontology.org/amigo/term/GO:0000902
positive regulation of neuron differentiation	Gene Ontology	GO:0045666	1	82	0.139451	0.200226	Foxa1	http://amigo.geneontology.org/amigo/term/GO:0045666
voltage-gated potassium channel complex	Gene Ontology	GO:0008076	1	85	0.144114	0.204567	Kcnb1	http://amigo.geneontology.org/amigo/term/GO:0008076
protein phosphatase binding	Gene Ontology	GO:0019903	1	86	0.145663	0.204567	Fbxl2	http://amigo.geneontology.org/amigo/term/GO:0019903
positive regulation of peptidyl-tyrosine phosphorylation	Gene Ontology	GO:0050731	1	86	0.145663	0.204567	Cd74	http://amigo.geneontology.org/amigo/term/GO:0050731
positive regulation of phosphatidylinositol 3-kinase signaling	Gene Ontology	GO:0014068	1	86	0.145663	0.204567	Ntrk1	http://amigo.geneontology.org/amigo/term/GO:0014068
catalytic step 2 spliceosome	Gene Ontology	GO:0071013	1	86	0.145663	0.204567	Rbmx	http://amigo.geneontology.org/amigo/term/GO:0071013
insulin receptor signaling pathway	Gene Ontology	GO:0008286	1	86	0.145663	0.204567	Rpe65	http://amigo.geneontology.org/amigo/term/GO:0008286
ephrin receptor signaling pathway	Gene Ontology	GO:0048013	1	86	0.145663	0.204567	Ntrk1	http://amigo.geneontology.org/amigo/term/GO:0048013
recycling endosome membrane	Gene Ontology	GO:0055038	1	87	0.14721	0.206437	Ntrk1	http://amigo.geneontology.org/amigo/term/GO:0055038
P-body	Gene Ontology	GO:0000932	1	88	0.148753	0.207693	Edc4	http://amigo.geneontology.org/amigo/term/GO:0000932
transmembrane transporter activity	Gene Ontology	GO:0022857	1	88	0.148753	0.207693	Slc44a4	http://amigo.geneontology.org/amigo/term/GO:0022857
kinase activity	Gene Ontology	GO:0016301	1	89	0.150294	0.208033	Ckm	http://amigo.geneontology.org/amigo/term/GO:0016301
protein tyrosine kinase activity	Gene Ontology	GO:0004713	1	89	0.150294	0.208033	Ntrk1	http://amigo.geneontology.org/amigo/term/GO:0004713
positive regulation of peptidyl-serine phosphorylation	Gene Ontology	GO:0033138	1	90	0.151832	0.209259	Mst1	http://amigo.geneontology.org/amigo/term/GO:0033138
positive regulation of interleukin-6 production	Gene Ontology	GO:0032755	1	90	0.151832	0.209259	Cd74	http://amigo.geneontology.org/amigo/term/GO:0032755
inflammatory response	Gene Ontology	GO:0006954	2	381	0.152287	0.209585	Tmigd3|Ikbkb	http://amigo.geneontology.org/amigo/term/GO:0006954
SCF-dependent proteasomal ubiquitin-dependent protein catabolic process	Gene Ontology	GO:0031146	1	92	0.1549	0.210764	Fbxl2	http://amigo.geneontology.org/amigo/term/GO:0031146
regulation of lipid metabolic process	Gene Ontology	GO:0019216	1	92	0.1549	0.210764	Fdft1	http://amigo.geneontology.org/amigo/term/GO:0019216
regulation of transcription by RNA polymerase II	Gene Ontology	GO:0006357	3	751	0.15569	0.210764	Foxa1|Trak1|Dek	http://amigo.geneontology.org/amigo/term/GO:0006357
spliceosomal complex	Gene Ontology	GO:0005681	1	93	0.15643	0.210764	Rbmx	http://amigo.geneontology.org/amigo/term/GO:0005681
exocytosis	Gene Ontology	GO:0006887	1	93	0.15643	0.210764	Dlg4	http://amigo.geneontology.org/amigo/term/GO:0006887
lysosomal lumen	Gene Ontology	GO:0043202	1	94	0.157957	0.212227	Cd74	http://amigo.geneontology.org/amigo/term/GO:0043202
interleukin-1-mediated signaling pathway	Gene Ontology	GO:0070498	1	94	0.157957	0.212227	Ikbkb	http://amigo.geneontology.org/amigo/term/GO:0070498
positive regulation of transcription by RNA polymerase II	Gene Ontology	GO:0045944	4	1159	0.158665	0.212494	Ikbkb|Foxa1|Eya1|Rbmx	http://amigo.geneontology.org/amigo/term/GO:0045944
negative regulation of inflammatory response	Gene Ontology	GO:0050728	1	95	0.159481	0.212494	Pglyrp1	http://amigo.geneontology.org/amigo/term/GO:0050728
cellular response to interferon-gamma	Gene Ontology	GO:0071346	1	95	0.159481	0.212494	Vps26b	http://amigo.geneontology.org/amigo/term/GO:0071346
kinase binding	Gene Ontology	GO:0019900	1	97	0.162522	0.213879	Ntrk1	http://amigo.geneontology.org/amigo/term/GO:0019900
sodium ion transmembrane transport	Gene Ontology	GO:0035725	1	97	0.162522	0.213879	Scn4a	http://amigo.geneontology.org/amigo/term/GO:0035725
defense response to Gram-positive bacterium	Gene Ontology	GO:0050830	1	97	0.162522	0.213879	Pglyrp1	http://amigo.geneontology.org/amigo/term/GO:0050830
sarcolemma	Gene Ontology	GO:0042383	1	97	0.162522	0.213879	Kcnb1	http://amigo.geneontology.org/amigo/term/GO:0042383
antigen processing and presentation of exogenous peptide antigen via MHC class II	Gene Ontology	GO:0019886	1	98	0.164038	0.214117	Cd74	http://amigo.geneontology.org/amigo/term/GO:0019886
ion transport	Gene Ontology	GO:0006811	1	100	0.167062	0.216013	Slc25a18	http://amigo.geneontology.org/amigo/term/GO:0006811
cytoskeleton	Gene Ontology	GO:0005856	2	406	0.168122	0.216798	Igf2bp2|Dlg4	http://amigo.geneontology.org/amigo/term/GO:0005856
phosphorylation	Gene Ontology	GO:0016310	1	101	0.16857	0.216798	Ckm	http://amigo.geneontology.org/amigo/term/GO:0016310
chromatin remodeling	Gene Ontology	GO:0006338	1	102	0.170076	0.218442	Foxa1	http://amigo.geneontology.org/amigo/term/GO:0006338
response to virus	Gene Ontology	GO:0009615	1	104	0.173078	0.219949	Ikbkb	http://amigo.geneontology.org/amigo/term/GO:0009615
activation of GTPase activity	Gene Ontology	GO:0090630	1	104	0.173078	0.219949	Gmip	http://amigo.geneontology.org/amigo/term/GO:0090630
protein N-terminus binding	Gene Ontology	GO:0047485	1	104	0.173078	0.219949	Myo7a	http://amigo.geneontology.org/amigo/term/GO:0047485
response to estradiol	Gene Ontology	GO:0032355	1	105	0.174576	0.220976	Foxa1	http://amigo.geneontology.org/amigo/term/GO:0032355
muscle contraction	Gene Ontology	GO:0006936	1	105	0.174576	0.220976	Scn4a	http://amigo.geneontology.org/amigo/term/GO:0006936
osteoblast differentiation	Gene Ontology	GO:0001649	1	106	0.17607	0.222575	Rbmx	http://amigo.geneontology.org/amigo/term/GO:0001649
synapse	Gene Ontology	GO:0045202	2	420	0.177111	0.223288	Myo7a|Phactr1	http://amigo.geneontology.org/amigo/term/GO:0045202
sensory perception of smell	Gene Ontology	GO:0007608	1	109	0.180539	0.225849	Or51i2	http://amigo.geneontology.org/amigo/term/GO:0007608
Notch signaling pathway	Gene Ontology	GO:0007219	1	110	0.182023	0.227115	Foxa1	http://amigo.geneontology.org/amigo/term/GO:0007219
positive regulation of neuron projection development	Gene Ontology	GO:0010976	1	111	0.183504	0.228371	Ntrk1	http://amigo.geneontology.org/amigo/term/GO:0010976
regulation of mRNA stability	Gene Ontology	GO:0043488	1	111	0.183504	0.228371	Igf2bp2	http://amigo.geneontology.org/amigo/term/GO:0043488
positive regulation of DNA-binding transcription factor activity	Gene Ontology	GO:0051091	1	112	0.184983	0.228732	Foxa1	http://amigo.geneontology.org/amigo/term/GO:0051091
stimulatory C-type lectin receptor signaling pathway	Gene Ontology	GO:0002223	1	112	0.184983	0.228732	Ikbkb	http://amigo.geneontology.org/amigo/term/GO:0002223
proteolysis	Gene Ontology	GO:0006508	2	434	0.186177	0.229669	Rhbdf1|Fbxl2	http://amigo.geneontology.org/amigo/term/GO:0006508
zinc ion binding	Gene Ontology	GO:0008270	3	820	0.186218	0.229669	Rtl3|Adh1|Pglyrp1	http://amigo.geneontology.org/amigo/term/GO:0008270
chromatin binding	Gene Ontology	GO:0003682	2	443	0.19204	0.234807	Foxa1|Rbmx	http://amigo.geneontology.org/amigo/term/GO:0003682
intermediate filament	Gene Ontology	GO:0005882	1	117	0.192337	0.234807	Krtap22-2	http://amigo.geneontology.org/amigo/term/GO:0005882
actin filament organization	Gene Ontology	GO:0007015	1	118	0.1938	0.235994	Myo7a	http://amigo.geneontology.org/amigo/term/GO:0007015
tumor necrosis factor-mediated signaling pathway	Gene Ontology	GO:0033209	1	121	0.198173	0.24071	Ikbkb	http://amigo.geneontology.org/amigo/term/GO:0033209
late endosome membrane	Gene Ontology	GO:0031902	1	121	0.198173	0.24071	Ntrk1	http://amigo.geneontology.org/amigo/term/GO:0031902
bicellular tight junction	Gene Ontology	GO:0005923	1	122	0.199626	0.242096	Cldn24	http://amigo.geneontology.org/amigo/term/GO:0005923
viral process	Gene Ontology	GO:0016032	2	456	0.200552	0.242096	Ikbkb|Fbxl2	http://amigo.geneontology.org/amigo/term/GO:0016032
transmembrane receptor protein tyrosine kinase signaling pathway	Gene Ontology	GO:0007169	1	123	0.201076	0.242096	Ntrk1	http://amigo.geneontology.org/amigo/term/GO:0007169
activation of MAPK activity	Gene Ontology	GO:0000187	1	123	0.201076	0.242096	Cd74	http://amigo.geneontology.org/amigo/term/GO:0000187
potassium ion transmembrane transport	Gene Ontology	GO:0071805	1	123	0.201076	0.242096	Kcnb1	http://amigo.geneontology.org/amigo/term/GO:0071805
peptidyl-tyrosine phosphorylation	Gene Ontology	GO:0018108	1	124	0.202523	0.242927	Ntrk1	http://amigo.geneontology.org/amigo/term/GO:0018108
protein kinase binding	Gene Ontology	GO:0019901	2	461	0.203839	0.244051	Ikbkb|Dlg4	http://amigo.geneontology.org/amigo/term/GO:0019901
cellular response to tumor necrosis factor	Gene Ontology	GO:0071356	1	125	0.203968	0.244051	Ikbkb	http://amigo.geneontology.org/amigo/term/GO:0071356
fibrillar center	Gene Ontology	GO:0001650	1	129	0.209721	0.249693	Foxa1	http://amigo.geneontology.org/amigo/term/GO:0001650
ion channel binding	Gene Ontology	GO:0044325	1	133	0.215433	0.255545	Kcnb1	http://amigo.geneontology.org/amigo/term/GO:0044325
chromatin organization	Gene Ontology	GO:0006325	1	137	0.221105	0.260666	Dek	http://amigo.geneontology.org/amigo/term/GO:0006325
extracellular matrix structural constituent	Gene Ontology	GO:0005201	1	137	0.221105	0.260666	Col9a2	http://amigo.geneontology.org/amigo/term/GO:0005201
negative regulation of neuron apoptotic process	Gene Ontology	GO:0043524	1	138	0.222517	0.26105	Ntrk1	http://amigo.geneontology.org/amigo/term/GO:0043524
regulation of small GTPase mediated signal transduction	Gene Ontology	GO:0051056	1	139	0.223926	0.262064	Gmip	http://amigo.geneontology.org/amigo/term/GO:0051056
lipid metabolic process	Gene Ontology	GO:0006629	1	140	0.225332	0.262116	Rdh16	http://amigo.geneontology.org/amigo/term/GO:0006629
Rab GTPase binding	Gene Ontology	GO:0017137	1	143	0.229537	0.266042	Dlg4	http://amigo.geneontology.org/amigo/term/GO:0017137
perikaryon	Gene Ontology	GO:0043204	1	155	0.246131	0.281784	Kcnb1	http://amigo.geneontology.org/amigo/term/GO:0043204
oxidation-reduction process	Gene Ontology	GO:0055114	2	525	0.246341	0.281784	Rpe65|Rdh1	http://amigo.geneontology.org/amigo/term/GO:0055114
ribonucleoprotein complex	Gene Ontology	GO:1990904	1	156	0.247498	0.282771	Rbmx	http://amigo.geneontology.org/amigo/term/GO:1990904
mRNA processing	Gene Ontology	GO:0006397	1	158	0.250225	0.285209	Adarb2	http://amigo.geneontology.org/amigo/term/GO:0006397
microtubule cytoskeleton	Gene Ontology	GO:0015630	1	158	0.250225	0.285209	Septin14	http://amigo.geneontology.org/amigo/term/GO:0015630
midbody	Gene Ontology	GO:0030496	1	160	0.252941	0.287964	Anln	http://amigo.geneontology.org/amigo/term/GO:0030496
histone binding	Gene Ontology	GO:0042393	1	163	0.256998	0.291891	Dek	http://amigo.geneontology.org/amigo/term/GO:0042393
actin cytoskeleton organization	Gene Ontology	GO:0030036	1	166	0.261033	0.295428	Phactr1	http://amigo.geneontology.org/amigo/term/GO:0030036
serine-type endopeptidase activity	Gene Ontology	GO:0004252	1	169	0.265046	0.298915	Rhbdf1	http://amigo.geneontology.org/amigo/term/GO:0004252
positive regulation of transcription, DNA-templated	Gene Ontology	GO:0045893	2	556	0.267088	0.300861	Cd74|Ikbkb	http://amigo.geneontology.org/amigo/term/GO:0045893
Fc-epsilon receptor signaling pathway	Gene Ontology	GO:0038095	1	171	0.26771	0.300861	Ikbkb	http://amigo.geneontology.org/amigo/term/GO:0038095
innate immune response	Gene Ontology	GO:0045087	2	558	0.268428	0.301316	Ikbkb|Pglyrp1	http://amigo.geneontology.org/amigo/term/GO:0045087
vesicle	Gene Ontology	GO:0031982	1	173	0.270364	0.302783	Myo7a	http://amigo.geneontology.org/amigo/term/GO:0031982
T cell receptor signaling pathway	Gene Ontology	GO:0050852	1	174	0.271688	0.303911	Ikbkb	http://amigo.geneontology.org/amigo/term/GO:0050852
negative regulation of canonical Wnt signaling pathway	Gene Ontology	GO:0090090	1	176	0.274328	0.306508	Mst1	http://amigo.geneontology.org/amigo/term/GO:0090090
protein stabilization	Gene Ontology	GO:0050821	1	183	0.283494	0.315284	Mst1	http://amigo.geneontology.org/amigo/term/GO:0050821
leukocyte migration	Gene Ontology	GO:0050900	1	192	0.295111	0.326039	Cd74	http://amigo.geneontology.org/amigo/term/GO:0050900
cell surface	Gene Ontology	GO:0009986	2	598	0.295198	0.326039	Cd74|Ntrk1	http://amigo.geneontology.org/amigo/term/GO:0009986
in utero embryonic development	Gene Ontology	GO:0001701	1	202	0.307801	0.337633	Ssr2	http://amigo.geneontology.org/amigo/term/GO:0001701
actin filament binding	Gene Ontology	GO:0051015	1	208	0.315306	0.345472	Myo7a	http://amigo.geneontology.org/amigo/term/GO:0051015
extracellular space	Gene Ontology	GO:0005615	4	1572	0.317561	0.347152	Ckm|Tafa3|Col9a2|Rbmx	http://amigo.geneontology.org/amigo/term/GO:0005615
extracellular exosome	Gene Ontology	GO:0070062	5	2085	0.325868	0.355022	Cd74|Pglyrp1|Slc44a4|Pcdhgb5|Rbmx	http://amigo.geneontology.org/amigo/term/GO:0070062
axon guidance	Gene Ontology	GO:0007411	1	222	0.332509	0.361031	Ntrk1	http://amigo.geneontology.org/amigo/term/GO:0007411
RNA polymerase II cis-regulatory region sequence-specific DNA binding	Gene Ontology	GO:0000978	2	656	0.333767	0.361988	Foxa1|Rbmx	http://amigo.geneontology.org/amigo/term/GO:0000978
DNA repair	Gene Ontology	GO:0006281	1	224	0.334931	0.362842	Eya2	http://amigo.geneontology.org/amigo/term/GO:0006281
cell migration	Gene Ontology	GO:0016477	1	232	0.344535	0.371572	Rhbdf1	http://amigo.geneontology.org/amigo/term/GO:0016477
ubiquitin-protein transferase activity	Gene Ontology	GO:0004842	1	233	0.345726	0.372439	Fbxl2	http://amigo.geneontology.org/amigo/term/GO:0004842
regulation of gene expression	Gene Ontology	GO:0010468	1	235	0.348101	0.374578	Igf2bp2	http://amigo.geneontology.org/amigo/term/GO:0010468
membrane raft	Gene Ontology	GO:0045121	1	237	0.350467	0.376703	Ikbkb	http://amigo.geneontology.org/amigo/term/GO:0045121
cell cycle	Gene Ontology	GO:0007049	1	245	0.35985	0.385926	Blcap	http://amigo.geneontology.org/amigo/term/GO:0007049
perinuclear region of cytoplasm	Gene Ontology	GO:0048471	2	697	0.360695	0.386312	Trak1|Depdc5	http://amigo.geneontology.org/amigo/term/GO:0048471
mRNA splicing, via spliceosome	Gene Ontology	GO:0000398	1	246	0.361013	0.386312	Rbmx	http://amigo.geneontology.org/amigo/term/GO:0000398
chemical synaptic transmission	Gene Ontology	GO:0007268	1	248	0.363333	0.388363	Grm7	http://amigo.geneontology.org/amigo/term/GO:0007268
microtubule binding	Gene Ontology	GO:0008017	1	252	0.367949	0.392425	Reep1	http://amigo.geneontology.org/amigo/term/GO:0008017
extracellular matrix organization	Gene Ontology	GO:0030198	1	252	0.367949	0.392425	Col9a2	http://amigo.geneontology.org/amigo/term/GO:0030198
lysosome	Gene Ontology	GO:0005764	1	262	0.379345	0.403684	Depdc5	http://amigo.geneontology.org/amigo/term/GO:0005764
transcription regulatory region sequence-specific DNA binding	Gene Ontology	GO:0000976	1	263	0.380474	0.404338	Foxa1	http://amigo.geneontology.org/amigo/term/GO:0000976
molecular_function	Gene Ontology	GO:0003674	2	742	0.389798	0.413435	Gpsm3|Pcdhgb5	http://amigo.geneontology.org/amigo/term/GO:0003674
mitochondrion	Gene Ontology	GO:0005739	3	1258	0.399176	0.422635	Ndufs1|Trak1|Eya2	http://amigo.geneontology.org/amigo/term/GO:0005739
response to drug	Gene Ontology	GO:0042493	1	280	0.39935	0.422635	Ntrk1	http://amigo.geneontology.org/amigo/term/GO:0042493
cytoplasmic vesicle	Gene Ontology	GO:0031410	1	285	0.404793	0.427924	Trak1	http://amigo.geneontology.org/amigo/term/GO:0031410
ubiquitin protein ligase activity	Gene Ontology	GO:0061630	1	286	0.405876	0.428598	Pja1	http://amigo.geneontology.org/amigo/term/GO:0061630
ubiquitin-dependent protein catabolic process	Gene Ontology	GO:0006511	1	292	0.412332	0.434462	Fbxl2	http://amigo.geneontology.org/amigo/term/GO:0006511
endosome	Gene Ontology	GO:0005768	1	293	0.413401	0.435112	Vps26b	http://amigo.geneontology.org/amigo/term/GO:0005768
transmembrane transport	Gene Ontology	GO:0055085	1	296	0.416598	0.437997	Slc44a4	http://amigo.geneontology.org/amigo/term/GO:0055085
intracellular membrane-bounded organelle	Gene Ontology	GO:0043231	2	788	0.418952	0.439511	Rdh16|Stag1	http://amigo.geneontology.org/amigo/term/GO:0043231
cadherin binding	Gene Ontology	GO:0045296	1	305	0.426084	0.44602	Anln	http://amigo.geneontology.org/amigo/term/GO:0045296
GTPase activity	Gene Ontology	GO:0003924	1	320	0.441557	0.460714	Septin14	http://amigo.geneontology.org/amigo/term/GO:0003924
protein transport	Gene Ontology	GO:0015031	1	320	0.441557	0.460714	Rhbdf1	http://amigo.geneontology.org/amigo/term/GO:0015031
post-translational protein modification	Gene Ontology	GO:0043687	1	342	0.46351	0.482572	Wsb2	http://amigo.geneontology.org/amigo/term/GO:0043687
enzyme binding	Gene Ontology	GO:0019899	1	353	0.474165	0.492599	Ugt1a8	http://amigo.geneontology.org/amigo/term/GO:0019899
signaling receptor binding	Gene Ontology	GO:0005102	1	353	0.474165	0.492599	Trak1	http://amigo.geneontology.org/amigo/term/GO:0005102
mitochondrial matrix	Gene Ontology	GO:0005759	1	370	0.490223	0.507637	Ndufs1	http://amigo.geneontology.org/amigo/term/GO:0005759
collagen-containing extracellular matrix	Gene Ontology	GO:0062023	1	370	0.490223	0.507637	Col9a2	http://amigo.geneontology.org/amigo/term/GO:0062023
GTP binding	Gene Ontology	GO:0005525	1	373	0.493007	0.50997	Septin14	http://amigo.geneontology.org/amigo/term/GO:0005525
neuronal cell body	Gene Ontology	GO:0043025	1	376	0.495775	0.512283	Ntrk1	http://amigo.geneontology.org/amigo/term/GO:0043025
mitochondrial inner membrane	Gene Ontology	GO:0005743	1	385	0.50399	0.520213	Slc25a18	http://amigo.geneontology.org/amigo/term/GO:0005743
positive regulation of gene expression	Gene Ontology	GO:0010628	1	391	0.509394	0.525227	Cd74	http://amigo.geneontology.org/amigo/term/GO:0010628
external side of plasma membrane	Gene Ontology	GO:0009897	1	392	0.510289	0.525586	Cd74	http://amigo.geneontology.org/amigo/term/GO:0009897
focal adhesion	Gene Ontology	GO:0005925	1	418	0.533	0.547221	Git2	http://amigo.geneontology.org/amigo/term/GO:0005925
cellular_component	Gene Ontology	GO:0005575	1	433	0.545627	0.559588	Gpsm3	http://amigo.geneontology.org/amigo/term/GO:0005575
multicellular organism development	Gene Ontology	GO:0007275	1	462	0.569092	0.581175	Ntrk1	http://amigo.geneontology.org/amigo/term/GO:0007275
DNA-binding transcription activator activity, RNA polymerase II-specific	Gene Ontology	GO:0001228	1	466	0.572233	0.583763	Foxa1	http://amigo.geneontology.org/amigo/term/GO:0001228
neutrophil degranulation	Gene Ontology	GO:0043312	1	482	0.584574	0.595091	Pglyrp1	http://amigo.geneontology.org/amigo/term/GO:0043312
apoptotic process	Gene Ontology	GO:0006915	1	546	0.630525	0.641189	Mst1	http://amigo.geneontology.org/amigo/term/GO:0006915
sequence-specific double-stranded DNA binding	Gene Ontology	GO:1990837	1	553	0.635236	0.645297	Foxa1	http://amigo.geneontology.org/amigo/term/GO:1990837
DNA binding	Gene Ontology	GO:0003677	2	1209	0.64706	0.656615	Foxa1|Dek	http://amigo.geneontology.org/amigo/term/GO:0003677
DNA-binding transcription factor activity	Gene Ontology	GO:0003700	1	607	0.669641	0.678814	Foxa1	http://amigo.geneontology.org/amigo/term/GO:0003700
negative regulation of transcription by RNA polymerase II	Gene Ontology	GO:0000122	1	832	0.781697	0.788252	Foxa1	http://amigo.geneontology.org/amigo/term/GO:0000122
nucleolus	Gene Ontology	GO:0005730	1	839	0.784501	0.789425	Adarb2	http://amigo.geneontology.org/amigo/term/GO:0005730
DNA-binding transcription factor activity, RNA polymerase II-specific	Gene Ontology	GO:0000981	1	874	0.797998	0.802167	Foxa1	http://amigo.geneontology.org/amigo/term/GO:0000981
nuclear chromatin	Gene Ontology	GO:0000790	1	915	0.812751	0.816144	Foxa1	http://amigo.geneontology.org/amigo/term/GO:0000790
extracellular region	Gene Ontology	GO:0005576	2	1843	0.852086	0.854752	Pglyrp1|Col9a2	http://amigo.geneontology.org/amigo/term/GO:0005576

## Sheet: Supplementary Data 15
MGI phenotype annotation
Input	Input Type	MGI Gene/Marker ID	Symbol	Name	Feature Type	Ensembl ID	Entrez Gene ID	MP ID	Term
ENSMUSP00000004232	Ensembl Protein	MGI:87921	Adh1	alcohol dehydrogenase 1 (class I)	protein coding gene	ENSMUSG00000074207	11522	MP:0001263	weight loss
ENSMUSP00000004232	Ensembl Protein	MGI:87921	Adh1	alcohol dehydrogenase 1 (class I)	protein coding gene	ENSMUSG00000074207	11522	MP:0005443	abnormal ethanol metabolism
ENSMUSP00000004232	Ensembl Protein	MGI:87921	Adh1	alcohol dehydrogenase 1 (class I)	protein coding gene	ENSMUSG00000074207	11522	MP:0005444	abnormal retinol metabolism
ENSMUSP00000004232	Ensembl Protein	MGI:87921	Adh1	alcohol dehydrogenase 1 (class I)	protein coding gene	ENSMUSG00000074207	11522	MP:0009763	increased sensitivity to induced morbidity/mortality
ENSMUSP00000005014	Ensembl Protein	MGI:2137300	Hapln2	hyaluronan and proteoglycan link protein 2	protein coding gene	ENSMUSG00000004894	73940	MP:0003633	abnormal nervous system physiology
ENSMUSP00000005014	Ensembl Protein	MGI:2137300	Hapln2	hyaluronan and proteoglycan link protein 2	protein coding gene	ENSMUSG00000004894	73940	MP:0005404	abnormal axon morphology
ENSMUSP00000005014	Ensembl Protein	MGI:2137300	Hapln2	hyaluronan and proteoglycan link protein 2	protein coding gene	ENSMUSG00000004894	73940	MP:0010748	abnormal visual evoked potential
ENSMUSP00000007249	Ensembl Protein	MGI:1917379	Slc44a4	solute carrier family 44, member 4	protein coding gene	ENSMUSG00000007034	70129	MP:0005344	increased circulating bilirubin level
ENSMUSP00000007249	Ensembl Protein	MGI:1917379	Slc44a4	solute carrier family 44, member 4	protein coding gene	ENSMUSG00000007034	70129	MP:0009142	decreased prepulse inhibition
ENSMUSP00000007249	Ensembl Protein	MGI:1917379	Slc44a4	solute carrier family 44, member 4	protein coding gene	ENSMUSG00000007034	70129	MP:0013279	increased fasting circulating glucose level
ENSMUSP00000010279	Ensembl Protein	MGI:5604098	Tmigd3	transmembrane and immunoglobulin domain containing 3	protein coding gene	ENSMUSG00000074344	69296
ENSMUSP00000019572	Ensembl Protein	MGI:3040702	Zfp874b	zinc finger protein 874b	protein coding gene	ENSMUSG00000059839	408067
ENSMUSP00000020524	Ensembl Protein	MGI:104328	Rhbdf1	rhomboid 5 homolog 1	protein coding gene	ENSMUSG00000020282	13650	MP:0000266	abnormal heart morphology
ENSMUSP00000020524	Ensembl Protein	MGI:104328	Rhbdf1	rhomboid 5 homolog 1	protein coding gene	ENSMUSG00000020282	13650	MP:0000333	decreased bone marrow cell number
ENSMUSP00000020524	Ensembl Protein	MGI:104328	Rhbdf1	rhomboid 5 homolog 1	protein coding gene	ENSMUSG00000020282	13650	MP:0000692	small spleen
ENSMUSP00000020524	Ensembl Protein	MGI:104328	Rhbdf1	rhomboid 5 homolog 1	protein coding gene	ENSMUSG00000020282	13650	MP:0000706	small thymus
ENSMUSP00000020524	Ensembl Protein	MGI:104328	Rhbdf1	rhomboid 5 homolog 1	protein coding gene	ENSMUSG00000020282	13650	MP:0001262	decreased body weight
ENSMUSP00000020524	Ensembl Protein	MGI:104328	Rhbdf1	rhomboid 5 homolog 1	protein coding gene	ENSMUSG00000020282	13650	MP:0001263	weight loss
ENSMUSP00000020524	Ensembl Protein	MGI:104328	Rhbdf1	rhomboid 5 homolog 1	protein coding gene	ENSMUSG00000020282	13650	MP:0001393	ataxia
ENSMUSP00000020524	Ensembl Protein	MGI:104328	Rhbdf1	rhomboid 5 homolog 1	protein coding gene	ENSMUSG00000020282	13650	MP:0001405	impaired coordination
ENSMUSP00000020524	Ensembl Protein	MGI:104328	Rhbdf1	rhomboid 5 homolog 1	protein coding gene	ENSMUSG00000020282	13650	MP:0001577	anemia
ENSMUSP00000020524	Ensembl Protein	MGI:104328	Rhbdf1	rhomboid 5 homolog 1	protein coding gene	ENSMUSG00000020282	13650	MP:0001698	decreased embryo size
ENSMUSP00000020524	Ensembl Protein	MGI:104328	Rhbdf1	rhomboid 5 homolog 1	protein coding gene	ENSMUSG00000020282	13650	MP:0001783	decreased white adipose tissue amount
ENSMUSP00000020524	Ensembl Protein	MGI:104328	Rhbdf1	rhomboid 5 homolog 1	protein coding gene	ENSMUSG00000020282	13650	MP:0001916	intracerebral hemorrhage
ENSMUSP00000020524	Ensembl Protein	MGI:104328	Rhbdf1	rhomboid 5 homolog 1	protein coding gene	ENSMUSG00000020282	13650	MP:0002083	premature death
ENSMUSP00000020524	Ensembl Protein	MGI:104328	Rhbdf1	rhomboid 5 homolog 1	protein coding gene	ENSMUSG00000020282	13650	MP:0002169	no abnormal phenotype detected
ENSMUSP00000020524	Ensembl Protein	MGI:104328	Rhbdf1	rhomboid 5 homolog 1	protein coding gene	ENSMUSG00000020282	13650	MP:0002591	decreased mean corpuscular volume
ENSMUSP00000020524	Ensembl Protein	MGI:104328	Rhbdf1	rhomboid 5 homolog 1	protein coding gene	ENSMUSG00000020282	13650	MP:0002640	reticulocytosis
ENSMUSP00000020524	Ensembl Protein	MGI:104328	Rhbdf1	rhomboid 5 homolog 1	protein coding gene	ENSMUSG00000020282	13650	MP:0002641	anisopoikilocytosis
ENSMUSP00000020524	Ensembl Protein	MGI:104328	Rhbdf1	rhomboid 5 homolog 1	protein coding gene	ENSMUSG00000020282	13650	MP:0002813	microcytosis
ENSMUSP00000020524	Ensembl Protein	MGI:104328	Rhbdf1	rhomboid 5 homolog 1	protein coding gene	ENSMUSG00000020282	13650	MP:0002874	decreased hemoglobin content
ENSMUSP00000020524	Ensembl Protein	MGI:104328	Rhbdf1	rhomboid 5 homolog 1	protein coding gene	ENSMUSG00000020282	13650	MP:0003717	pallor
ENSMUSP00000020524	Ensembl Protein	MGI:104328	Rhbdf1	rhomboid 5 homolog 1	protein coding gene	ENSMUSG00000020282	13650	MP:0005562	decreased mean corpuscular hemoglobin
ENSMUSP00000020524	Ensembl Protein	MGI:104328	Rhbdf1	rhomboid 5 homolog 1	protein coding gene	ENSMUSG00000020282	13650	MP:0008489	slow postnatal weight gain
ENSMUSP00000020524	Ensembl Protein	MGI:104328	Rhbdf1	rhomboid 5 homolog 1	protein coding gene	ENSMUSG00000020282	13650	MP:0009145	abnormal pancreatic acinus morphology
ENSMUSP00000020524	Ensembl Protein	MGI:104328	Rhbdf1	rhomboid 5 homolog 1	protein coding gene	ENSMUSG00000020282	13650	MP:0009154	pancreatic acinar hypoplasia
ENSMUSP00000020524	Ensembl Protein	MGI:104328	Rhbdf1	rhomboid 5 homolog 1	protein coding gene	ENSMUSG00000020282	13650	MP:0009162	absent pancreatic acinar cell zymogen granule
ENSMUSP00000020524	Ensembl Protein	MGI:104328	Rhbdf1	rhomboid 5 homolog 1	protein coding gene	ENSMUSG00000020282	13650	MP:0010052	increased grip strength
ENSMUSP00000020524	Ensembl Protein	MGI:104328	Rhbdf1	rhomboid 5 homolog 1	protein coding gene	ENSMUSG00000020282	13650	MP:0011085	postnatal lethality, complete penetrance
ENSMUSP00000020524	Ensembl Protein	MGI:104328	Rhbdf1	rhomboid 5 homolog 1	protein coding gene	ENSMUSG00000020282	13650	MP:0011086	postnatal lethality, incomplete penetrance
ENSMUSP00000020524	Ensembl Protein	MGI:104328	Rhbdf1	rhomboid 5 homolog 1	protein coding gene	ENSMUSG00000020282	13650	MP:0011088	neonatal lethality, incomplete penetrance
ENSMUSP00000020524	Ensembl Protein	MGI:104328	Rhbdf1	rhomboid 5 homolog 1	protein coding gene	ENSMUSG00000020282	13650	MP:0011098	embryonic lethality during organogenesis, complete penetrance
ENSMUSP00000020524	Ensembl Protein	MGI:104328	Rhbdf1	rhomboid 5 homolog 1	protein coding gene	ENSMUSG00000020282	13650	MP:0011101	prenatal lethality, incomplete penetrance
ENSMUSP00000020524	Ensembl Protein	MGI:104328	Rhbdf1	rhomboid 5 homolog 1	protein coding gene	ENSMUSG00000020282	13650	MP:0011110	preweaning lethality, incomplete penetrance
ENSMUSP00000020524	Ensembl Protein	MGI:104328	Rhbdf1	rhomboid 5 homolog 1	protein coding gene	ENSMUSG00000020282	13650	MP:0011945	increased eating frequency
ENSMUSP00000020524	Ensembl Protein	MGI:104328	Rhbdf1	rhomboid 5 homolog 1	protein coding gene	ENSMUSG00000020282	13650	MP:0020409	abnormal cardiac thrombosis
ENSMUSP00000020959	Ensembl Protein	MGI:1335073	Rnaseh1	ribonuclease H1	protein coding gene	ENSMUSG00000020630	19819	MP:0001698	decreased embryo size
ENSMUSP00000020959	Ensembl Protein	MGI:1335073	Rnaseh1	ribonuclease H1	protein coding gene	ENSMUSG00000020630	19819	MP:0001730	embryonic growth arrest
ENSMUSP00000020959	Ensembl Protein	MGI:1335073	Rnaseh1	ribonuclease H1	protein coding gene	ENSMUSG00000020630	19819	MP:0006035	abnormal mitochondrial morphology
ENSMUSP00000020959	Ensembl Protein	MGI:1335073	Rnaseh1	ribonuclease H1	protein coding gene	ENSMUSG00000020630	19819	MP:0010955	abnormal respiratory electron transport chain
ENSMUSP00000020959	Ensembl Protein	MGI:1335073	Rnaseh1	ribonuclease H1	protein coding gene	ENSMUSG00000020630	19819	MP:0011098	embryonic lethality during organogenesis, complete penetrance
ENSMUSP00000020959	Ensembl Protein	MGI:1335073	Rnaseh1	ribonuclease H1	protein coding gene	ENSMUSG00000020630	19819	MP:0011630	increased mitochondrial size
ENSMUSP00000020959	Ensembl Protein	MGI:1335073	Rnaseh1	ribonuclease H1	protein coding gene	ENSMUSG00000020630	19819	MP:0011636	disorganized mitochondrial cristae
ENSMUSP00000020959	Ensembl Protein	MGI:1335073	Rnaseh1	ribonuclease H1	protein coding gene	ENSMUSG00000020630	19819	MP:0011639	decreased mitochondrial DNA content
ENSMUSP00000020959	Ensembl Protein	MGI:1335073	Rnaseh1	ribonuclease H1	protein coding gene	ENSMUSG00000020630	19819	MP:0013504	increased embryonic tissue cell apoptosis
ENSMUSP00000021056	Ensembl Protein	MGI:98250	Scn4a	sodium channel, voltage-gated, type IV, alpha	protein coding gene	ENSMUSG00000001027	110880	MP:0000747	muscle weakness
ENSMUSP00000021056	Ensembl Protein	MGI:98250	Scn4a	sodium channel, voltage-gated, type IV, alpha	protein coding gene	ENSMUSG00000001027	110880	MP:0000751	myopathy
ENSMUSP00000021056	Ensembl Protein	MGI:98250	Scn4a	sodium channel, voltage-gated, type IV, alpha	protein coding gene	ENSMUSG00000001027	110880	MP:0001262	decreased body weight
ENSMUSP00000021056	Ensembl Protein	MGI:98250	Scn4a	sodium channel, voltage-gated, type IV, alpha	protein coding gene	ENSMUSG00000001027	110880	MP:0001405	impaired coordination
ENSMUSP00000021056	Ensembl Protein	MGI:98250	Scn4a	sodium channel, voltage-gated, type IV, alpha	protein coding gene	ENSMUSG00000001027	110880	MP:0001513	limb grasping
ENSMUSP00000021056	Ensembl Protein	MGI:98250	Scn4a	sodium channel, voltage-gated, type IV, alpha	protein coding gene	ENSMUSG00000001027	110880	MP:0001515	abnormal grip strength
ENSMUSP00000021056	Ensembl Protein	MGI:98250	Scn4a	sodium channel, voltage-gated, type IV, alpha	protein coding gene	ENSMUSG00000001027	110880	MP:0001942	abnormal lung volume
ENSMUSP00000021056	Ensembl Protein	MGI:98250	Scn4a	sodium channel, voltage-gated, type IV, alpha	protein coding gene	ENSMUSG00000001027	110880	MP:0001954	respiratory distress
ENSMUSP00000021056	Ensembl Protein	MGI:98250	Scn4a	sodium channel, voltage-gated, type IV, alpha	protein coding gene	ENSMUSG00000001027	110880	MP:0002106	abnormal muscle physiology
ENSMUSP00000021056	Ensembl Protein	MGI:98250	Scn4a	sodium channel, voltage-gated, type IV, alpha	protein coding gene	ENSMUSG00000001027	110880	MP:0002108	abnormal muscle morphology
ENSMUSP00000021056	Ensembl Protein	MGI:98250	Scn4a	sodium channel, voltage-gated, type IV, alpha	protein coding gene	ENSMUSG00000001027	110880	MP:0002690	akinesia
ENSMUSP00000021056	Ensembl Protein	MGI:98250	Scn4a	sodium channel, voltage-gated, type IV, alpha	protein coding gene	ENSMUSG00000001027	110880	MP:0002841	impaired skeletal muscle contractility
ENSMUSP00000021056	Ensembl Protein	MGI:98250	Scn4a	sodium channel, voltage-gated, type IV, alpha	protein coding gene	ENSMUSG00000001027	110880	MP:0002966	decreased circulating alkaline phosphatase level
ENSMUSP00000021056	Ensembl Protein	MGI:98250	Scn4a	sodium channel, voltage-gated, type IV, alpha	protein coding gene	ENSMUSG00000001027	110880	MP:0003084	abnormal skeletal muscle fiber morphology
ENSMUSP00000021056	Ensembl Protein	MGI:98250	Scn4a	sodium channel, voltage-gated, type IV, alpha	protein coding gene	ENSMUSG00000001027	110880	MP:0003157	impaired muscle relaxation
ENSMUSP00000021056	Ensembl Protein	MGI:98250	Scn4a	sodium channel, voltage-gated, type IV, alpha	protein coding gene	ENSMUSG00000001027	110880	MP:0003646	increased muscle fatigability
ENSMUSP00000021056	Ensembl Protein	MGI:98250	Scn4a	sodium channel, voltage-gated, type IV, alpha	protein coding gene	ENSMUSG00000001027	110880	MP:0004037	increased muscle relaxation
ENSMUSP00000021056	Ensembl Protein	MGI:98250	Scn4a	sodium channel, voltage-gated, type IV, alpha	protein coding gene	ENSMUSG00000001027	110880	MP:0004087	abnormal muscle fiber morphology
ENSMUSP00000021056	Ensembl Protein	MGI:98250	Scn4a	sodium channel, voltage-gated, type IV, alpha	protein coding gene	ENSMUSG00000001027	110880	MP:0004145	abnormal muscle electrophysiology
ENSMUSP00000021056	Ensembl Protein	MGI:98250	Scn4a	sodium channel, voltage-gated, type IV, alpha	protein coding gene	ENSMUSG00000001027	110880	MP:0004889	increased energy expenditure
ENSMUSP00000021056	Ensembl Protein	MGI:98250	Scn4a	sodium channel, voltage-gated, type IV, alpha	protein coding gene	ENSMUSG00000001027	110880	MP:0005292	improved glucose tolerance
ENSMUSP00000021056	Ensembl Protein	MGI:98250	Scn4a	sodium channel, voltage-gated, type IV, alpha	protein coding gene	ENSMUSG00000001027	110880	MP:0005620	abnormal muscle contractility
ENSMUSP00000021056	Ensembl Protein	MGI:98250	Scn4a	sodium channel, voltage-gated, type IV, alpha	protein coding gene	ENSMUSG00000001027	110880	MP:0005668	decreased circulating leptin level
ENSMUSP00000021056	Ensembl Protein	MGI:98250	Scn4a	sodium channel, voltage-gated, type IV, alpha	protein coding gene	ENSMUSG00000001027	110880	MP:0008489	slow postnatal weight gain
ENSMUSP00000021056	Ensembl Protein	MGI:98250	Scn4a	sodium channel, voltage-gated, type IV, alpha	protein coding gene	ENSMUSG00000001027	110880	MP:0008770	decreased survivor rate
ENSMUSP00000021056	Ensembl Protein	MGI:98250	Scn4a	sodium channel, voltage-gated, type IV, alpha	protein coding gene	ENSMUSG00000001027	110880	MP:0008806	increased circulating amylase level
ENSMUSP00000021056	Ensembl Protein	MGI:98250	Scn4a	sodium channel, voltage-gated, type IV, alpha	protein coding gene	ENSMUSG00000001027	110880	MP:0008935	decreased mean platelet volume
ENSMUSP00000021056	Ensembl Protein	MGI:98250	Scn4a	sodium channel, voltage-gated, type IV, alpha	protein coding gene	ENSMUSG00000001027	110880	MP:0009046	muscle twitch
ENSMUSP00000021056	Ensembl Protein	MGI:98250	Scn4a	sodium channel, voltage-gated, type IV, alpha	protein coding gene	ENSMUSG00000001027	110880	MP:0009399	increased skeletal muscle fiber size
ENSMUSP00000021056	Ensembl Protein	MGI:98250	Scn4a	sodium channel, voltage-gated, type IV, alpha	protein coding gene	ENSMUSG00000001027	110880	MP:0009403	increased variability of skeletal muscle fiber size
ENSMUSP00000021056	Ensembl Protein	MGI:98250	Scn4a	sodium channel, voltage-gated, type IV, alpha	protein coding gene	ENSMUSG00000001027	110880	MP:0009404	centrally nucleated skeletal muscle fibers
ENSMUSP00000021056	Ensembl Protein	MGI:98250	Scn4a	sodium channel, voltage-gated, type IV, alpha	protein coding gene	ENSMUSG00000001027	110880	MP:0009417	skeletal muscle atrophy
ENSMUSP00000021056	Ensembl Protein	MGI:98250	Scn4a	sodium channel, voltage-gated, type IV, alpha	protein coding gene	ENSMUSG00000001027	110880	MP:0011089	perinatal lethality, complete penetrance
ENSMUSP00000021056	Ensembl Protein	MGI:98250	Scn4a	sodium channel, voltage-gated, type IV, alpha	protein coding gene	ENSMUSG00000001027	110880	MP:0011090	perinatal lethality, incomplete penetrance
ENSMUSP00000021056	Ensembl Protein	MGI:98250	Scn4a	sodium channel, voltage-gated, type IV, alpha	protein coding gene	ENSMUSG00000001027	110880	MP:0011100	preweaning lethality, complete penetrance
ENSMUSP00000021653	Ensembl Protein	MGI:2159619	Acot3	acyl-CoA thioesterase 3	protein coding gene	ENSMUSG00000021228	171281	MP:0001297	microphthalmia
ENSMUSP00000021653	Ensembl Protein	MGI:2159619	Acot3	acyl-CoA thioesterase 3	protein coding gene	ENSMUSG00000021228	171281	MP:0001417	decreased exploration in new environment
ENSMUSP00000021653	Ensembl Protein	MGI:2159619	Acot3	acyl-CoA thioesterase 3	protein coding gene	ENSMUSG00000021228	171281	MP:0002092	abnormal eye morphology
ENSMUSP00000021653	Ensembl Protein	MGI:2159619	Acot3	acyl-CoA thioesterase 3	protein coding gene	ENSMUSG00000021228	171281	MP:0002135	abnormal kidney morphology
ENSMUSP00000021653	Ensembl Protein	MGI:2159619	Acot3	acyl-CoA thioesterase 3	protein coding gene	ENSMUSG00000021228	171281	MP:0003068	enlarged kidney
ENSMUSP00000021807	Ensembl Protein	MGI:1926209	Dek	DEK proto-oncogene (DNA binding)	protein coding gene	ENSMUSG00000021377	110052	MP:0000765	abnormal tongue squamous epithelium morphology
ENSMUSP00000021807	Ensembl Protein	MGI:1926209	Dek	DEK proto-oncogene (DNA binding)	protein coding gene	ENSMUSG00000021377	110052	MP:0002083	premature death
ENSMUSP00000021807	Ensembl Protein	MGI:1926209	Dek	DEK proto-oncogene (DNA binding)	protein coding gene	ENSMUSG00000021377	110052	MP:0004207	increased squamous cell carcinoma incidence
ENSMUSP00000021807	Ensembl Protein	MGI:1926209	Dek	DEK proto-oncogene (DNA binding)	protein coding gene	ENSMUSG00000021377	110052	MP:0004499	increased incidence of tumors by chemical induction
ENSMUSP00000021807	Ensembl Protein	MGI:1926209	Dek	DEK proto-oncogene (DNA binding)	protein coding gene	ENSMUSG00000021377	110052	MP:0004502	decreased incidence of tumors by chemical induction
ENSMUSP00000021807	Ensembl Protein	MGI:1926209	Dek	DEK proto-oncogene (DNA binding)	protein coding gene	ENSMUSG00000021377	110052	MP:0004546	esophagus hyperplasia
ENSMUSP00000027111	Ensembl Protein	MGI:2443241	Ndufs1	NADH:ubiquinone oxidoreductase core subunit S1	protein coding gene	ENSMUSG00000025968	227197	MP:0000194	increased circulating calcium level
ENSMUSP00000027111	Ensembl Protein	MGI:2443241	Ndufs1	NADH:ubiquinone oxidoreductase core subunit S1	protein coding gene	ENSMUSG00000025968	227197	MP:0001402	decreased locomotor activity
ENSMUSP00000027111	Ensembl Protein	MGI:2443241	Ndufs1	NADH:ubiquinone oxidoreductase core subunit S1	protein coding gene	ENSMUSG00000025968	227197	MP:0001566	increased circulating phosphate level
ENSMUSP00000027111	Ensembl Protein	MGI:2443241	Ndufs1	NADH:ubiquinone oxidoreductase core subunit S1	protein coding gene	ENSMUSG00000025968	227197	MP:0002644	decreased circulating triglyceride level
ENSMUSP00000027111	Ensembl Protein	MGI:2443241	Ndufs1	NADH:ubiquinone oxidoreductase core subunit S1	protein coding gene	ENSMUSG00000025968	227197	MP:0002757	decreased vertical activity
ENSMUSP00000027111	Ensembl Protein	MGI:2443241	Ndufs1	NADH:ubiquinone oxidoreductase core subunit S1	protein coding gene	ENSMUSG00000025968	227197	MP:0005553	increased circulating creatinine level
ENSMUSP00000027111	Ensembl Protein	MGI:2443241	Ndufs1	NADH:ubiquinone oxidoreductase core subunit S1	protein coding gene	ENSMUSG00000025968	227197	MP:0005633	increased circulating sodium level
ENSMUSP00000027111	Ensembl Protein	MGI:2443241	Ndufs1	NADH:ubiquinone oxidoreductase core subunit S1	protein coding gene	ENSMUSG00000025968	227197	MP:0011100	preweaning lethality, complete penetrance
ENSMUSP00000027111	Ensembl Protein	MGI:2443241	Ndufs1	NADH:ubiquinone oxidoreductase core subunit S1	protein coding gene	ENSMUSG00000025968	227197	MP:0011886	increased circulating lipase level
ENSMUSP00000029520	Ensembl Protein	MGI:1913453	Lce1m	late cornified envelope 1M	protein coding gene	ENSMUSG00000027912	66203	MP:0005553	increased circulating creatinine level
ENSMUSP00000029712	Ensembl Protein	MGI:97383	Ntrk1	neurotrophic tyrosine kinase, receptor, type 1	protein coding gene	ENSMUSG00000028072	18211	MP:0000421	mottled coat
ENSMUSP00000029712	Ensembl Protein	MGI:97383	Ntrk1	neurotrophic tyrosine kinase, receptor, type 1	protein coding gene	ENSMUSG00000028072	18211	MP:0000578	ulcerated paws
ENSMUSP00000029712	Ensembl Protein	MGI:97383	Ntrk1	neurotrophic tyrosine kinase, receptor, type 1	protein coding gene	ENSMUSG00000028072	18211	MP:0000964	small dorsal root ganglion
ENSMUSP00000029712	Ensembl Protein	MGI:97383	Ntrk1	neurotrophic tyrosine kinase, receptor, type 1	protein coding gene	ENSMUSG00000028072	18211	MP:0000966	decreased sensory neuron number
ENSMUSP00000029712	Ensembl Protein	MGI:97383	Ntrk1	neurotrophic tyrosine kinase, receptor, type 1	protein coding gene	ENSMUSG00000028072	18211	MP:0000968	abnormal sensory neuron innervation pattern
ENSMUSP00000029712	Ensembl Protein	MGI:97383	Ntrk1	neurotrophic tyrosine kinase, receptor, type 1	protein coding gene	ENSMUSG00000028072	18211	MP:0001008	abnormal sympathetic ganglion morphology
ENSMUSP00000029712	Ensembl Protein	MGI:97383	Ntrk1	neurotrophic tyrosine kinase, receptor, type 1	protein coding gene	ENSMUSG00000028072	18211	MP:0001015	small superior cervical ganglion
ENSMUSP00000029712	Ensembl Protein	MGI:97383	Ntrk1	neurotrophic tyrosine kinase, receptor, type 1	protein coding gene	ENSMUSG00000028072	18211	MP:0001038	abnormal cholinergic neuron morphology
ENSMUSP00000029712	Ensembl Protein	MGI:97383	Ntrk1	neurotrophic tyrosine kinase, receptor, type 1	protein coding gene	ENSMUSG00000028072	18211	MP:0001093	small trigeminal ganglion
ENSMUSP00000029712	Ensembl Protein	MGI:97383	Ntrk1	neurotrophic tyrosine kinase, receptor, type 1	protein coding gene	ENSMUSG00000028072	18211	MP:0001212	skin lesions
ENSMUSP00000029712	Ensembl Protein	MGI:97383	Ntrk1	neurotrophic tyrosine kinase, receptor, type 1	protein coding gene	ENSMUSG00000028072	18211	MP:0001265	decreased body size
ENSMUSP00000029712	Ensembl Protein	MGI:97383	Ntrk1	neurotrophic tyrosine kinase, receptor, type 1	protein coding gene	ENSMUSG00000028072	18211	MP:0001314	corneal opacity
ENSMUSP00000029712	Ensembl Protein	MGI:97383	Ntrk1	neurotrophic tyrosine kinase, receptor, type 1	protein coding gene	ENSMUSG00000028072	18211	MP:0001344	blepharoptosis
ENSMUSP00000029712	Ensembl Protein	MGI:97383	Ntrk1	neurotrophic tyrosine kinase, receptor, type 1	protein coding gene	ENSMUSG00000028072	18211	MP:0001490	abnormal vibrissae reflex
ENSMUSP00000029712	Ensembl Protein	MGI:97383	Ntrk1	neurotrophic tyrosine kinase, receptor, type 1	protein coding gene	ENSMUSG00000028072	18211	MP:0001491	unresponsive to tactile stimuli
ENSMUSP00000029712	Ensembl Protein	MGI:97383	Ntrk1	neurotrophic tyrosine kinase, receptor, type 1	protein coding gene	ENSMUSG00000028072	18211	MP:0001970	abnormal pain threshold
ENSMUSP00000029712	Ensembl Protein	MGI:97383	Ntrk1	neurotrophic tyrosine kinase, receptor, type 1	protein coding gene	ENSMUSG00000028072	18211	MP:0001973	increased thermal nociceptive threshold
ENSMUSP00000029712	Ensembl Protein	MGI:97383	Ntrk1	neurotrophic tyrosine kinase, receptor, type 1	protein coding gene	ENSMUSG00000028072	18211	MP:0002003	miotic pupils
ENSMUSP00000029712	Ensembl Protein	MGI:97383	Ntrk1	neurotrophic tyrosine kinase, receptor, type 1	protein coding gene	ENSMUSG00000028072	18211	MP:0002083	premature death
ENSMUSP00000029712	Ensembl Protein	MGI:97383	Ntrk1	neurotrophic tyrosine kinase, receptor, type 1	protein coding gene	ENSMUSG00000028072	18211	MP:0002110	abnormal digit morphology
ENSMUSP00000029712	Ensembl Protein	MGI:97383	Ntrk1	neurotrophic tyrosine kinase, receptor, type 1	protein coding gene	ENSMUSG00000028072	18211	MP:0002169	no abnormal phenotype detected
ENSMUSP00000029712	Ensembl Protein	MGI:97383	Ntrk1	neurotrophic tyrosine kinase, receptor, type 1	protein coding gene	ENSMUSG00000028072	18211	MP:0002184	abnormal innervation
ENSMUSP00000029712	Ensembl Protein	MGI:97383	Ntrk1	neurotrophic tyrosine kinase, receptor, type 1	protein coding gene	ENSMUSG00000028072	18211	MP:0002423	abnormal mast cell physiology
ENSMUSP00000029712	Ensembl Protein	MGI:97383	Ntrk1	neurotrophic tyrosine kinase, receptor, type 1	protein coding gene	ENSMUSG00000028072	18211	MP:0002461	increased immunoglobulin level
ENSMUSP00000029712	Ensembl Protein	MGI:97383	Ntrk1	neurotrophic tyrosine kinase, receptor, type 1	protein coding gene	ENSMUSG00000028072	18211	MP:0002494	increased IgM level
ENSMUSP00000029712	Ensembl Protein	MGI:97383	Ntrk1	neurotrophic tyrosine kinase, receptor, type 1	protein coding gene	ENSMUSG00000028072	18211	MP:0002606	increased basophil cell number
ENSMUSP00000029712	Ensembl Protein	MGI:97383	Ntrk1	neurotrophic tyrosine kinase, receptor, type 1	protein coding gene	ENSMUSG00000028072	18211	MP:0002735	abnormal chemical nociception
ENSMUSP00000029712	Ensembl Protein	MGI:97383	Ntrk1	neurotrophic tyrosine kinase, receptor, type 1	protein coding gene	ENSMUSG00000028072	18211	MP:0002736	abnormal nociception after inflammation
ENSMUSP00000029712	Ensembl Protein	MGI:97383	Ntrk1	neurotrophic tyrosine kinase, receptor, type 1	protein coding gene	ENSMUSG00000028072	18211	MP:0003461	abnormal response to novel object
ENSMUSP00000029712	Ensembl Protein	MGI:97383	Ntrk1	neurotrophic tyrosine kinase, receptor, type 1	protein coding gene	ENSMUSG00000028072	18211	MP:0003663	abnormal thermosensation
ENSMUSP00000029712	Ensembl Protein	MGI:97383	Ntrk1	neurotrophic tyrosine kinase, receptor, type 1	protein coding gene	ENSMUSG00000028072	18211	MP:0003998	decreased thermal nociceptive threshold
ENSMUSP00000029712	Ensembl Protein	MGI:97383	Ntrk1	neurotrophic tyrosine kinase, receptor, type 1	protein coding gene	ENSMUSG00000028072	18211	MP:0004183	abnormal sympathetic nervous system physiology
ENSMUSP00000029712	Ensembl Protein	MGI:97383	Ntrk1	neurotrophic tyrosine kinase, receptor, type 1	protein coding gene	ENSMUSG00000028072	18211	MP:0004297	abnormal proprioceptive neuron morphology
ENSMUSP00000029712	Ensembl Protein	MGI:97383	Ntrk1	neurotrophic tyrosine kinase, receptor, type 1	protein coding gene	ENSMUSG00000028072	18211	MP:0004811	abnormal neuron physiology
ENSMUSP00000029712	Ensembl Protein	MGI:97383	Ntrk1	neurotrophic tyrosine kinase, receptor, type 1	protein coding gene	ENSMUSG00000028072	18211	MP:0004924	abnormal behavior
ENSMUSP00000029712	Ensembl Protein	MGI:97383	Ntrk1	neurotrophic tyrosine kinase, receptor, type 1	protein coding gene	ENSMUSG00000028072	18211	MP:0004977	increased B-1 B cell number
ENSMUSP00000029712	Ensembl Protein	MGI:97383	Ntrk1	neurotrophic tyrosine kinase, receptor, type 1	protein coding gene	ENSMUSG00000028072	18211	MP:0008415	abnormal neurite morphology
ENSMUSP00000029712	Ensembl Protein	MGI:97383	Ntrk1	neurotrophic tyrosine kinase, receptor, type 1	protein coding gene	ENSMUSG00000028072	18211	MP:0008485	increased muscle spindle number
ENSMUSP00000029712	Ensembl Protein	MGI:97383	Ntrk1	neurotrophic tyrosine kinase, receptor, type 1	protein coding gene	ENSMUSG00000028072	18211	MP:0008499	increased IgG1 level
ENSMUSP00000029712	Ensembl Protein	MGI:97383	Ntrk1	neurotrophic tyrosine kinase, receptor, type 1	protein coding gene	ENSMUSG00000028072	18211	MP:0008500	increased IgG2a level
ENSMUSP00000029712	Ensembl Protein	MGI:97383	Ntrk1	neurotrophic tyrosine kinase, receptor, type 1	protein coding gene	ENSMUSG00000028072	18211	MP:0009456	impaired cued conditioning behavior
ENSMUSP00000029712	Ensembl Protein	MGI:97383	Ntrk1	neurotrophic tyrosine kinase, receptor, type 1	protein coding gene	ENSMUSG00000028072	18211	MP:0010055	abnormal sensory neuron physiology
ENSMUSP00000029712	Ensembl Protein	MGI:97383	Ntrk1	neurotrophic tyrosine kinase, receptor, type 1	protein coding gene	ENSMUSG00000028072	18211	MP:0011086	postnatal lethality, incomplete penetrance
ENSMUSP00000029712	Ensembl Protein	MGI:97383	Ntrk1	neurotrophic tyrosine kinase, receptor, type 1	protein coding gene	ENSMUSG00000028072	18211	MP:0011100	preweaning lethality, complete penetrance
ENSMUSP00000030372	Ensembl Protein	MGI:88466	Col9a2	collagen, type IX, alpha 2	protein coding gene	ENSMUSG00000028626	12840	MP:0000552	abnormal radius morphology
ENSMUSP00000030372	Ensembl Protein	MGI:88466	Col9a2	collagen, type IX, alpha 2	protein coding gene	ENSMUSG00000028626	12840	MP:0000558	abnormal tibia morphology
ENSMUSP00000030372	Ensembl Protein	MGI:88466	Col9a2	collagen, type IX, alpha 2	protein coding gene	ENSMUSG00000028626	12840	MP:0000559	abnormal femur morphology
ENSMUSP00000030372	Ensembl Protein	MGI:88466	Col9a2	collagen, type IX, alpha 2	protein coding gene	ENSMUSG00000028626	12840	MP:0000745	tremors
ENSMUSP00000030372	Ensembl Protein	MGI:88466	Col9a2	collagen, type IX, alpha 2	protein coding gene	ENSMUSG00000028626	12840	MP:0001552	increased circulating triglyceride level
ENSMUSP00000030372	Ensembl Protein	MGI:88466	Col9a2	collagen, type IX, alpha 2	protein coding gene	ENSMUSG00000028626	12840	MP:0002102	abnormal ear morphology
ENSMUSP00000030372	Ensembl Protein	MGI:88466	Col9a2	collagen, type IX, alpha 2	protein coding gene	ENSMUSG00000028626	12840	MP:0002764	short tibia
ENSMUSP00000030372	Ensembl Protein	MGI:88466	Col9a2	collagen, type IX, alpha 2	protein coding gene	ENSMUSG00000028626	12840	MP:0002932	abnormal joint morphology
ENSMUSP00000030372	Ensembl Protein	MGI:88466	Col9a2	collagen, type IX, alpha 2	protein coding gene	ENSMUSG00000028626	12840	MP:0002968	increased circulating alkaline phosphatase level
ENSMUSP00000030372	Ensembl Protein	MGI:88466	Col9a2	collagen, type IX, alpha 2	protein coding gene	ENSMUSG00000028626	12840	MP:0004509	abnormal pelvic girdle bone morphology
ENSMUSP00000030372	Ensembl Protein	MGI:88466	Col9a2	collagen, type IX, alpha 2	protein coding gene	ENSMUSG00000028626	12840	MP:0004738	abnormal auditory brainstem response
ENSMUSP00000030372	Ensembl Protein	MGI:88466	Col9a2	collagen, type IX, alpha 2	protein coding gene	ENSMUSG00000028626	12840	MP:0005108	abnormal ulna morphology
ENSMUSP00000030372	Ensembl Protein	MGI:88466	Col9a2	collagen, type IX, alpha 2	protein coding gene	ENSMUSG00000028626	12840	MP:0005296	abnormal humerus morphology
ENSMUSP00000030372	Ensembl Protein	MGI:88466	Col9a2	collagen, type IX, alpha 2	protein coding gene	ENSMUSG00000028626	12840	MP:0009142	decreased prepulse inhibition
ENSMUSP00000030905	Ensembl Protein	MGI:1916241	Ssu72	Ssu72 RNA polymerase II CTD phosphatase homolog (yeast)	protein coding gene	ENSMUSG00000029038	68991	MP:0011100	preweaning lethality, complete penetrance
ENSMUSP00000030905	Ensembl Protein	MGI:1916241	Ssu72	Ssu72 RNA polymerase II CTD phosphatase homolog (yeast)	protein coding gene	ENSMUSG00000029038	68991	MP:0020870	decreased thigmotaxis
ENSMUSP00000032573	Ensembl Protein	MGI:1345092	Pglyrp1	peptidoglycan recognition protein 1	protein coding gene	ENSMUSG00000030413	21946	MP:0000465	gastrointestinal hemorrhage
ENSMUSP00000032573	Ensembl Protein	MGI:1345092	Pglyrp1	peptidoglycan recognition protein 1	protein coding gene	ENSMUSG00000030413	21946	MP:0000488	abnormal intestinal epithelium morphology
ENSMUSP00000032573	Ensembl Protein	MGI:1345092	Pglyrp1	peptidoglycan recognition protein 1	protein coding gene	ENSMUSG00000030413	21946	MP:0000490	abnormal crypts of Lieberkuhn morphology
ENSMUSP00000032573	Ensembl Protein	MGI:1345092	Pglyrp1	peptidoglycan recognition protein 1	protein coding gene	ENSMUSG00000030413	21946	MP:0000511	abnormal intestinal mucosa morphology
ENSMUSP00000032573	Ensembl Protein	MGI:1345092	Pglyrp1	peptidoglycan recognition protein 1	protein coding gene	ENSMUSG00000030413	21946	MP:0000512	intestinal ulcer
ENSMUSP00000032573	Ensembl Protein	MGI:1345092	Pglyrp1	peptidoglycan recognition protein 1	protein coding gene	ENSMUSG00000030413	21946	MP:0001263	weight loss
ENSMUSP00000032573	Ensembl Protein	MGI:1345092	Pglyrp1	peptidoglycan recognition protein 1	protein coding gene	ENSMUSG00000030413	21946	MP:0002412	increased susceptibility to bacterial infection
ENSMUSP00000032573	Ensembl Protein	MGI:1345092	Pglyrp1	peptidoglycan recognition protein 1	protein coding gene	ENSMUSG00000030413	21946	MP:0002463	abnormal neutrophil physiology
ENSMUSP00000032573	Ensembl Protein	MGI:1345092	Pglyrp1	peptidoglycan recognition protein 1	protein coding gene	ENSMUSG00000030413	21946	MP:0003449	abnormal intestinal goblet cell morphology
ENSMUSP00000032573	Ensembl Protein	MGI:1345092	Pglyrp1	peptidoglycan recognition protein 1	protein coding gene	ENSMUSG00000030413	21946	MP:0003724	increased susceptibility to induced arthritis
ENSMUSP00000032573	Ensembl Protein	MGI:1345092	Pglyrp1	peptidoglycan recognition protein 1	protein coding gene	ENSMUSG00000030413	21946	MP:0005074	impaired granulocyte bactericidal activity
ENSMUSP00000032573	Ensembl Protein	MGI:1345092	Pglyrp1	peptidoglycan recognition protein 1	protein coding gene	ENSMUSG00000030413	21946	MP:0008537	increased susceptibility to induced colitis
ENSMUSP00000032573	Ensembl Protein	MGI:1345092	Pglyrp1	peptidoglycan recognition protein 1	protein coding gene	ENSMUSG00000030413	21946	MP:0008705	increased interleukin-6 secretion
ENSMUSP00000032573	Ensembl Protein	MGI:1345092	Pglyrp1	peptidoglycan recognition protein 1	protein coding gene	ENSMUSG00000030413	21946	MP:0008722	abnormal chemokine secretion
ENSMUSP00000032573	Ensembl Protein	MGI:1345092	Pglyrp1	peptidoglycan recognition protein 1	protein coding gene	ENSMUSG00000030413	21946	MP:0009766	increased sensitivity to xenobiotic induced morbidity/mortality
ENSMUSP00000032573	Ensembl Protein	MGI:1345092	Pglyrp1	peptidoglycan recognition protein 1	protein coding gene	ENSMUSG00000030413	21946	MP:0009788	increased susceptibility to bacterial infection induced morbidity/mortality
ENSMUSP00000032573	Ensembl Protein	MGI:1345092	Pglyrp1	peptidoglycan recognition protein 1	protein coding gene	ENSMUSG00000030413	21946	MP:0010377	abnormal gut flora balance
ENSMUSP00000033939	Ensembl Protein	MGI:1338071	Ikbkb	inhibitor of kappaB kinase beta	protein coding gene	ENSMUSG00000031537	16150	MP:0000351	increased cell proliferation
ENSMUSP00000033939	Ensembl Protein	MGI:1338071	Ikbkb	inhibitor of kappaB kinase beta	protein coding gene	ENSMUSG00000031537	16150	MP:0000511	abnormal intestinal mucosa morphology
ENSMUSP00000033939	Ensembl Protein	MGI:1338071	Ikbkb	inhibitor of kappaB kinase beta	protein coding gene	ENSMUSG00000031537	16150	MP:0000601	small liver
ENSMUSP00000033939	Ensembl Protein	MGI:1338071	Ikbkb	inhibitor of kappaB kinase beta	protein coding gene	ENSMUSG00000031537	16150	MP:0000607	abnormal hepatocyte morphology
ENSMUSP00000033939	Ensembl Protein	MGI:1338071	Ikbkb	inhibitor of kappaB kinase beta	protein coding gene	ENSMUSG00000031537	16150	MP:0000608	dissociated hepatocytes
ENSMUSP00000033939	Ensembl Protein	MGI:1338071	Ikbkb	inhibitor of kappaB kinase beta	protein coding gene	ENSMUSG00000031537	16150	MP:0000689	abnormal spleen morphology
ENSMUSP00000033939	Ensembl Protein	MGI:1338071	Ikbkb	inhibitor of kappaB kinase beta	protein coding gene	ENSMUSG00000031537	16150	MP:0000691	enlarged spleen
ENSMUSP00000033939	Ensembl Protein	MGI:1338071	Ikbkb	inhibitor of kappaB kinase beta	protein coding gene	ENSMUSG00000031537	16150	MP:0001193	psoriasis
ENSMUSP00000033939	Ensembl Protein	MGI:1338071	Ikbkb	inhibitor of kappaB kinase beta	protein coding gene	ENSMUSG00000031537	16150	MP:0001260	increased body weight
ENSMUSP00000033939	Ensembl Protein	MGI:1338071	Ikbkb	inhibitor of kappaB kinase beta	protein coding gene	ENSMUSG00000031537	16150	MP:0001262	decreased body weight
ENSMUSP00000033939	Ensembl Protein	MGI:1338071	Ikbkb	inhibitor of kappaB kinase beta	protein coding gene	ENSMUSG00000031537	16150	MP:0001800	abnormal humoral immune response
ENSMUSP00000033939	Ensembl Protein	MGI:1338071	Ikbkb	inhibitor of kappaB kinase beta	protein coding gene	ENSMUSG00000031537	16150	MP:0001805	decreased IgG level
ENSMUSP00000033939	Ensembl Protein	MGI:1338071	Ikbkb	inhibitor of kappaB kinase beta	protein coding gene	ENSMUSG00000031537	16150	MP:0001806	decreased IgM level
ENSMUSP00000033939	Ensembl Protein	MGI:1338071	Ikbkb	inhibitor of kappaB kinase beta	protein coding gene	ENSMUSG00000031537	16150	MP:0001828	abnormal T cell activation
ENSMUSP00000033939	Ensembl Protein	MGI:1338071	Ikbkb	inhibitor of kappaB kinase beta	protein coding gene	ENSMUSG00000031537	16150	MP:0002007	increased cellular sensitivity to gamma-irradiation
ENSMUSP00000033939	Ensembl Protein	MGI:1338071	Ikbkb	inhibitor of kappaB kinase beta	protein coding gene	ENSMUSG00000031537	16150	MP:0002169	no abnormal phenotype detected
ENSMUSP00000033939	Ensembl Protein	MGI:1338071	Ikbkb	inhibitor of kappaB kinase beta	protein coding gene	ENSMUSG00000031537	16150	MP:0002418	increased susceptibility to viral infection
ENSMUSP00000033939	Ensembl Protein	MGI:1338071	Ikbkb	inhibitor of kappaB kinase beta	protein coding gene	ENSMUSG00000031537	16150	MP:0002459	abnormal B cell physiology
ENSMUSP00000033939	Ensembl Protein	MGI:1338071	Ikbkb	inhibitor of kappaB kinase beta	protein coding gene	ENSMUSG00000031537	16150	MP:0002492	decreased IgE level
ENSMUSP00000033939	Ensembl Protein	MGI:1338071	Ikbkb	inhibitor of kappaB kinase beta	protein coding gene	ENSMUSG00000031537	16150	MP:0002494	increased IgM level
ENSMUSP00000033939	Ensembl Protein	MGI:1338071	Ikbkb	inhibitor of kappaB kinase beta	protein coding gene	ENSMUSG00000031537	16150	MP:0003103	liver degeneration
ENSMUSP00000033939	Ensembl Protein	MGI:1338071	Ikbkb	inhibitor of kappaB kinase beta	protein coding gene	ENSMUSG00000031537	16150	MP:0003288	intestinal edema
ENSMUSP00000033939	Ensembl Protein	MGI:1338071	Ikbkb	inhibitor of kappaB kinase beta	protein coding gene	ENSMUSG00000031537	16150	MP:0003799	impaired macrophage chemotaxis
ENSMUSP00000033939	Ensembl Protein	MGI:1338071	Ikbkb	inhibitor of kappaB kinase beta	protein coding gene	ENSMUSG00000031537	16150	MP:0003887	increased hepatocyte apoptosis
ENSMUSP00000033939	Ensembl Protein	MGI:1338071	Ikbkb	inhibitor of kappaB kinase beta	protein coding gene	ENSMUSG00000031537	16150	MP:0003888	liver hemorrhage
ENSMUSP00000033939	Ensembl Protein	MGI:1338071	Ikbkb	inhibitor of kappaB kinase beta	protein coding gene	ENSMUSG00000031537	16150	MP:0004947	skin inflammation
ENSMUSP00000033939	Ensembl Protein	MGI:1338071	Ikbkb	inhibitor of kappaB kinase beta	protein coding gene	ENSMUSG00000031537	16150	MP:0004973	increased regulatory T cell number
ENSMUSP00000033939	Ensembl Protein	MGI:1338071	Ikbkb	inhibitor of kappaB kinase beta	protein coding gene	ENSMUSG00000031537	16150	MP:0004974	decreased regulatory T cell number
ENSMUSP00000033939	Ensembl Protein	MGI:1338071	Ikbkb	inhibitor of kappaB kinase beta	protein coding gene	ENSMUSG00000031537	16150	MP:0004978	decreased B-1 B cell number
ENSMUSP00000033939	Ensembl Protein	MGI:1338071	Ikbkb	inhibitor of kappaB kinase beta	protein coding gene	ENSMUSG00000031537	16150	MP:0005014	increased B cell number
ENSMUSP00000033939	Ensembl Protein	MGI:1338071	Ikbkb	inhibitor of kappaB kinase beta	protein coding gene	ENSMUSG00000031537	16150	MP:0005017	decreased B cell number
ENSMUSP00000033939	Ensembl Protein	MGI:1338071	Ikbkb	inhibitor of kappaB kinase beta	protein coding gene	ENSMUSG00000031537	16150	MP:0005018	decreased T cell number
ENSMUSP00000033939	Ensembl Protein	MGI:1338071	Ikbkb	inhibitor of kappaB kinase beta	protein coding gene	ENSMUSG00000031537	16150	MP:0005025	abnormal response to infection
ENSMUSP00000033939	Ensembl Protein	MGI:1338071	Ikbkb	inhibitor of kappaB kinase beta	protein coding gene	ENSMUSG00000031537	16150	MP:0005087	decreased acute inflammation
ENSMUSP00000033939	Ensembl Protein	MGI:1338071	Ikbkb	inhibitor of kappaB kinase beta	protein coding gene	ENSMUSG00000031537	16150	MP:0005093	decreased B cell proliferation
ENSMUSP00000033939	Ensembl Protein	MGI:1338071	Ikbkb	inhibitor of kappaB kinase beta	protein coding gene	ENSMUSG00000031537	16150	MP:0005154	increased B cell proliferation
ENSMUSP00000033939	Ensembl Protein	MGI:1338071	Ikbkb	inhibitor of kappaB kinase beta	protein coding gene	ENSMUSG00000031537	16150	MP:0005164	abnormal response to injury
ENSMUSP00000033939	Ensembl Protein	MGI:1338071	Ikbkb	inhibitor of kappaB kinase beta	protein coding gene	ENSMUSG00000031537	16150	MP:0005584	abnormal enzyme/coenzyme activity
ENSMUSP00000033939	Ensembl Protein	MGI:1338071	Ikbkb	inhibitor of kappaB kinase beta	protein coding gene	ENSMUSG00000031537	16150	MP:0005621	abnormal cell physiology
ENSMUSP00000033939	Ensembl Protein	MGI:1338071	Ikbkb	inhibitor of kappaB kinase beta	protein coding gene	ENSMUSG00000031537	16150	MP:0008050	decreased memory T cell number
ENSMUSP00000033939	Ensembl Protein	MGI:1338071	Ikbkb	inhibitor of kappaB kinase beta	protein coding gene	ENSMUSG00000031537	16150	MP:0008075	decreased CD4-positive, alpha beta T cell number
ENSMUSP00000033939	Ensembl Protein	MGI:1338071	Ikbkb	inhibitor of kappaB kinase beta	protein coding gene	ENSMUSG00000031537	16150	MP:0008079	decreased CD8-positive, alpha-beta T cell number
ENSMUSP00000033939	Ensembl Protein	MGI:1338071	Ikbkb	inhibitor of kappaB kinase beta	protein coding gene	ENSMUSG00000031537	16150	MP:0008080	abnormal CD8-positive, alpha-beta T cell differentiation
ENSMUSP00000033939	Ensembl Protein	MGI:1338071	Ikbkb	inhibitor of kappaB kinase beta	protein coding gene	ENSMUSG00000031537	16150	MP:0008083	decreased single-positive T cell number
ENSMUSP00000033939	Ensembl Protein	MGI:1338071	Ikbkb	inhibitor of kappaB kinase beta	protein coding gene	ENSMUSG00000031537	16150	MP:0008097	increased plasma cell number
ENSMUSP00000033939	Ensembl Protein	MGI:1338071	Ikbkb	inhibitor of kappaB kinase beta	protein coding gene	ENSMUSG00000031537	16150	MP:0008174	decreased follicular B cell number
ENSMUSP00000033939	Ensembl Protein	MGI:1338071	Ikbkb	inhibitor of kappaB kinase beta	protein coding gene	ENSMUSG00000031537	16150	MP:0008178	decreased germinal center B cell number
ENSMUSP00000033939	Ensembl Protein	MGI:1338071	Ikbkb	inhibitor of kappaB kinase beta	protein coding gene	ENSMUSG00000031537	16150	MP:0008182	decreased marginal zone B cell number
ENSMUSP00000033939	Ensembl Protein	MGI:1338071	Ikbkb	inhibitor of kappaB kinase beta	protein coding gene	ENSMUSG00000031537	16150	MP:0008211	decreased mature B cell number
ENSMUSP00000033939	Ensembl Protein	MGI:1338071	Ikbkb	inhibitor of kappaB kinase beta	protein coding gene	ENSMUSG00000031537	16150	MP:0008215	decreased immature B cell number
ENSMUSP00000033939	Ensembl Protein	MGI:1338071	Ikbkb	inhibitor of kappaB kinase beta	protein coding gene	ENSMUSG00000031537	16150	MP:0008217	abnormal B cell activation
ENSMUSP00000033939	Ensembl Protein	MGI:1338071	Ikbkb	inhibitor of kappaB kinase beta	protein coding gene	ENSMUSG00000031537	16150	MP:0008499	increased IgG1 level
ENSMUSP00000033939	Ensembl Protein	MGI:1338071	Ikbkb	inhibitor of kappaB kinase beta	protein coding gene	ENSMUSG00000031537	16150	MP:0008554	decreased circulating tumor necrosis factor level
ENSMUSP00000033939	Ensembl Protein	MGI:1338071	Ikbkb	inhibitor of kappaB kinase beta	protein coding gene	ENSMUSG00000031537	16150	MP:0008706	decreased interleukin-6 secretion
ENSMUSP00000033939	Ensembl Protein	MGI:1338071	Ikbkb	inhibitor of kappaB kinase beta	protein coding gene	ENSMUSG00000031537	16150	MP:0008719	impaired neutrophil recruitment
ENSMUSP00000033939	Ensembl Protein	MGI:1338071	Ikbkb	inhibitor of kappaB kinase beta	protein coding gene	ENSMUSG00000031537	16150	MP:0008720	impaired neutrophil chemotaxis
ENSMUSP00000033939	Ensembl Protein	MGI:1338071	Ikbkb	inhibitor of kappaB kinase beta	protein coding gene	ENSMUSG00000031537	16150	MP:0008729	decreased memory B cell number
ENSMUSP00000033939	Ensembl Protein	MGI:1338071	Ikbkb	inhibitor of kappaB kinase beta	protein coding gene	ENSMUSG00000031537	16150	MP:0008782	increased B cell apoptosis
ENSMUSP00000033939	Ensembl Protein	MGI:1338071	Ikbkb	inhibitor of kappaB kinase beta	protein coding gene	ENSMUSG00000031537	16150	MP:0008783	decreased B cell apoptosis
ENSMUSP00000033939	Ensembl Protein	MGI:1338071	Ikbkb	inhibitor of kappaB kinase beta	protein coding gene	ENSMUSG00000031537	16150	MP:0008826	abnormal splenic cell ratio
ENSMUSP00000033939	Ensembl Protein	MGI:1338071	Ikbkb	inhibitor of kappaB kinase beta	protein coding gene	ENSMUSG00000031537	16150	MP:0008885	increased enterocyte apoptosis
ENSMUSP00000033939	Ensembl Protein	MGI:1338071	Ikbkb	inhibitor of kappaB kinase beta	protein coding gene	ENSMUSG00000031537	16150	MP:0009405	increased skeletal muscle fiber number
ENSMUSP00000033939	Ensembl Protein	MGI:1338071	Ikbkb	inhibitor of kappaB kinase beta	protein coding gene	ENSMUSG00000031537	16150	MP:0010169	decreased CD4-positive, CD25-positive, alpha-beta regulatory T cell number
ENSMUSP00000033939	Ensembl Protein	MGI:1338071	Ikbkb	inhibitor of kappaB kinase beta	protein coding gene	ENSMUSG00000031537	16150	MP:0010842	decreased central memory CD4-positive, alpha-beta T cell number
ENSMUSP00000033939	Ensembl Protein	MGI:1338071	Ikbkb	inhibitor of kappaB kinase beta	protein coding gene	ENSMUSG00000031537	16150	MP:0011080	increased macrophage apoptosis
ENSMUSP00000033939	Ensembl Protein	MGI:1338071	Ikbkb	inhibitor of kappaB kinase beta	protein coding gene	ENSMUSG00000031537	16150	MP:0011091	prenatal lethality, complete penetrance
ENSMUSP00000033939	Ensembl Protein	MGI:1338071	Ikbkb	inhibitor of kappaB kinase beta	protein coding gene	ENSMUSG00000031537	16150	MP:0011098	embryonic lethality during organogenesis, complete penetrance
ENSMUSP00000033939	Ensembl Protein	MGI:1338071	Ikbkb	inhibitor of kappaB kinase beta	protein coding gene	ENSMUSG00000031537	16150	MP:0011099	lethality throughout fetal growth and development, complete penetrance
ENSMUSP00000033939	Ensembl Protein	MGI:1338071	Ikbkb	inhibitor of kappaB kinase beta	protein coding gene	ENSMUSG00000031537	16150	MP:0011110	preweaning lethality, incomplete penetrance
ENSMUSP00000033939	Ensembl Protein	MGI:1338071	Ikbkb	inhibitor of kappaB kinase beta	protein coding gene	ENSMUSG00000031537	16150	MP:0011706	abnormal fibroblast migration
ENSMUSP00000033939	Ensembl Protein	MGI:1338071	Ikbkb	inhibitor of kappaB kinase beta	protein coding gene	ENSMUSG00000031537	16150	MP:0011708	decreased fibroblast cell migration
ENSMUSP00000033939	Ensembl Protein	MGI:1338071	Ikbkb	inhibitor of kappaB kinase beta	protein coding gene	ENSMUSG00000031537	16150	MP:0013501	increased fibroblast apoptosis
ENSMUSP00000033939	Ensembl Protein	MGI:1338071	Ikbkb	inhibitor of kappaB kinase beta	protein coding gene	ENSMUSG00000031537	16150	MP:0013762	abnormal effector T cell number
ENSMUSP00000033939	Ensembl Protein	MGI:1338071	Ikbkb	inhibitor of kappaB kinase beta	protein coding gene	ENSMUSG00000031537	16150	MP:0020002	increased response to antigen
ENSMUSP00000033939	Ensembl Protein	MGI:1338071	Ikbkb	inhibitor of kappaB kinase beta	protein coding gene	ENSMUSG00000031537	16150	MP:0020416	decreased fibroblast chemotaxis
ENSMUSP00000033939	Ensembl Protein	MGI:1338071	Ikbkb	inhibitor of kappaB kinase beta	protein coding gene	ENSMUSG00000031537	16150	MP:0030957	abnormal myotube morphology
ENSMUSP00000034470	Ensembl Protein	MGI:1917656	Vps26b	VPS26 retromer complex component B	protein coding gene	ENSMUSG00000031988	69091
ENSMUSP00000035211	Ensembl Protein	MGI:96080	Mst1	macrophage stimulating 1 (hepatocyte growth factor-like)	protein coding gene	ENSMUSG00000032591	15235	MP:0000607	abnormal hepatocyte morphology
ENSMUSP00000035211	Ensembl Protein	MGI:96080	Mst1	macrophage stimulating 1 (hepatocyte growth factor-like)	protein coding gene	ENSMUSG00000032591	15235	MP:0002451	abnormal macrophage physiology
ENSMUSP00000035211	Ensembl Protein	MGI:96080	Mst1	macrophage stimulating 1 (hepatocyte growth factor-like)	protein coding gene	ENSMUSG00000032591	15235	MP:0005561	increased mean corpuscular hemoglobin
ENSMUSP00000035211	Ensembl Protein	MGI:96080	Mst1	macrophage stimulating 1 (hepatocyte growth factor-like)	protein coding gene	ENSMUSG00000032591	15235	MP:0008537	increased susceptibility to induced colitis
ENSMUSP00000035687	Ensembl Protein	MGI:95915	H2-M3	histocompatibility 2, M region locus 3	protein coding gene	ENSMUSG00000016206	14991	MP:0001830	decreased activated T cell number
ENSMUSP00000035687	Ensembl Protein	MGI:95915	H2-M3	histocompatibility 2, M region locus 3	protein coding gene	ENSMUSG00000016206	14991	MP:0002412	increased susceptibility to bacterial infection
ENSMUSP00000035687	Ensembl Protein	MGI:95915	H2-M3	histocompatibility 2, M region locus 3	protein coding gene	ENSMUSG00000016206	14991	MP:0002419	abnormal innate immunity
ENSMUSP00000035687	Ensembl Protein	MGI:95915	H2-M3	histocompatibility 2, M region locus 3	protein coding gene	ENSMUSG00000016206	14991	MP:0005010	abnormal CD8-positive, alpha beta T cell morphology
ENSMUSP00000035687	Ensembl Protein	MGI:95915	H2-M3	histocompatibility 2, M region locus 3	protein coding gene	ENSMUSG00000016206	14991	MP:0005070	impaired natural killer cell mediated cytotoxicity
ENSMUSP00000035687	Ensembl Protein	MGI:95915	H2-M3	histocompatibility 2, M region locus 3	protein coding gene	ENSMUSG00000016206	14991	MP:0005078	abnormal cytotoxic T cell physiology
ENSMUSP00000035687	Ensembl Protein	MGI:95915	H2-M3	histocompatibility 2, M region locus 3	protein coding gene	ENSMUSG00000016206	14991	MP:0008567	decreased interferon-gamma secretion
ENSMUSP00000035687	Ensembl Protein	MGI:95915	H2-M3	histocompatibility 2, M region locus 3	protein coding gene	ENSMUSG00000016206	14991	MP:0011077	decreased macrophage nitric oxide production
ENSMUSP00000039134	Ensembl Protein	MGI:2446249	Edc4	enhancer of mRNA decapping 4	protein coding gene	ENSMUSG00000036270	234699	MP:0002875	decreased erythrocyte cell number
ENSMUSP00000039134	Ensembl Protein	MGI:2446249	Edc4	enhancer of mRNA decapping 4	protein coding gene	ENSMUSG00000036270	234699	MP:0010052	increased grip strength
ENSMUSP00000039134	Ensembl Protein	MGI:2446249	Edc4	enhancer of mRNA decapping 4	protein coding gene	ENSMUSG00000036270	234699	MP:0011100	preweaning lethality, complete penetrance
ENSMUSP00000039252	Ensembl Protein	MGI:1860517	Rdh7	retinol dehydrogenase 7	protein coding gene	ENSMUSG00000040134	54150	MP:0002411	decreased susceptibility to bacterial infection
ENSMUSP00000039252	Ensembl Protein	MGI:1860517	Rdh7	retinol dehydrogenase 7	protein coding gene	ENSMUSG00000040134	54150	MP:0005016	decreased lymphocyte cell number
ENSMUSP00000041118	Ensembl Protein	MGI:1347472	Foxa1	forkhead box A1	protein coding gene	ENSMUSG00000035451	15375	MP:0000186	decreased circulating HDL cholesterol level
ENSMUSP00000041118	Ensembl Protein	MGI:1347472	Foxa1	forkhead box A1	protein coding gene	ENSMUSG00000035451	15375	MP:0000189	hypoglycemia
ENSMUSP00000041118	Ensembl Protein	MGI:1347472	Foxa1	forkhead box A1	protein coding gene	ENSMUSG00000035451	15375	MP:0000662	abnormal branching of the mammary ductal tree
ENSMUSP00000041118	Ensembl Protein	MGI:1347472	Foxa1	forkhead box A1	protein coding gene	ENSMUSG00000035451	15375	MP:0001262	decreased body weight
ENSMUSP00000041118	Ensembl Protein	MGI:1347472	Foxa1	forkhead box A1	protein coding gene	ENSMUSG00000035451	15375	MP:0001560	abnormal circulating insulin level
ENSMUSP00000041118	Ensembl Protein	MGI:1347472	Foxa1	forkhead box A1	protein coding gene	ENSMUSG00000035451	15375	MP:0001732	postnatal growth retardation
ENSMUSP00000041118	Ensembl Protein	MGI:1347472	Foxa1	forkhead box A1	protein coding gene	ENSMUSG00000035451	15375	MP:0001739	abnormal adrenal gland secretion
ENSMUSP00000041118	Ensembl Protein	MGI:1347472	Foxa1	forkhead box A1	protein coding gene	ENSMUSG00000035451	15375	MP:0002078	abnormal glucose homeostasis
ENSMUSP00000041118	Ensembl Protein	MGI:1347472	Foxa1	forkhead box A1	protein coding gene	ENSMUSG00000035451	15375	MP:0002644	decreased circulating triglyceride level
ENSMUSP00000041118	Ensembl Protein	MGI:1347472	Foxa1	forkhead box A1	protein coding gene	ENSMUSG00000035451	15375	MP:0002696	decreased circulating glucagon level
ENSMUSP00000041118	Ensembl Protein	MGI:1347472	Foxa1	forkhead box A1	protein coding gene	ENSMUSG00000035451	15375	MP:0002727	decreased circulating insulin level
ENSMUSP00000041118	Ensembl Protein	MGI:1347472	Foxa1	forkhead box A1	protein coding gene	ENSMUSG00000035451	15375	MP:0003059	decreased insulin secretion
ENSMUSP00000041118	Ensembl Protein	MGI:1347472	Foxa1	forkhead box A1	protein coding gene	ENSMUSG00000035451	15375	MP:0005123	increased circulating growth hormone level
ENSMUSP00000041118	Ensembl Protein	MGI:1347472	Foxa1	forkhead box A1	protein coding gene	ENSMUSG00000035451	15375	MP:0005293	impaired glucose tolerance
ENSMUSP00000041118	Ensembl Protein	MGI:1347472	Foxa1	forkhead box A1	protein coding gene	ENSMUSG00000035451	15375	MP:0011085	postnatal lethality, complete penetrance
ENSMUSP00000041118	Ensembl Protein	MGI:1347472	Foxa1	forkhead box A1	protein coding gene	ENSMUSG00000035451	15375	MP:0014126	increased mammary gland apoptosis
ENSMUSP00000041118	Ensembl Protein	MGI:1347472	Foxa1	forkhead box A1	protein coding gene	ENSMUSG00000035451	15375	MP:0014161	increased circulating cortisol level
ENSMUSP00000044272	Ensembl Protein	MGI:1921472	Septin14	septin 14	protein coding gene	ENSMUSG00000034219	74222
ENSMUSP00000044482	Ensembl Protein	MGI:1914345	Trak1	trafficking protein, kinesin binding 1	protein coding gene	ENSMUSG00000032536	67095	MP:0000745	tremors
ENSMUSP00000044482	Ensembl Protein	MGI:1914345	Trak1	trafficking protein, kinesin binding 1	protein coding gene	ENSMUSG00000032536	67095	MP:0000746	weakness
ENSMUSP00000044482	Ensembl Protein	MGI:1914345	Trak1	trafficking protein, kinesin binding 1	protein coding gene	ENSMUSG00000032536	67095	MP:0001405	impaired coordination
ENSMUSP00000044482	Ensembl Protein	MGI:1914345	Trak1	trafficking protein, kinesin binding 1	protein coding gene	ENSMUSG00000032536	67095	MP:0001406	abnormal gait
ENSMUSP00000044482	Ensembl Protein	MGI:1914345	Trak1	trafficking protein, kinesin binding 1	protein coding gene	ENSMUSG00000032536	67095	MP:0001504	abnormal posture
ENSMUSP00000044482	Ensembl Protein	MGI:1914345	Trak1	trafficking protein, kinesin binding 1	protein coding gene	ENSMUSG00000032536	67095	MP:0001505	hunched posture
ENSMUSP00000044482	Ensembl Protein	MGI:1914345	Trak1	trafficking protein, kinesin binding 1	protein coding gene	ENSMUSG00000032536	67095	MP:0002083	premature death
ENSMUSP00000044482	Ensembl Protein	MGI:1914345	Trak1	trafficking protein, kinesin binding 1	protein coding gene	ENSMUSG00000032536	67095	MP:0002106	abnormal muscle physiology
ENSMUSP00000044482	Ensembl Protein	MGI:1914345	Trak1	trafficking protein, kinesin binding 1	protein coding gene	ENSMUSG00000032536	67095	MP:0002882	abnormal neuron morphology
ENSMUSP00000044482	Ensembl Protein	MGI:1914345	Trak1	trafficking protein, kinesin binding 1	protein coding gene	ENSMUSG00000032536	67095	MP:0005424	jerky movement
ENSMUSP00000045676	Ensembl Protein	MGI:1926066	Gmip	Gem-interacting protein	protein coding gene	ENSMUSG00000036246	78816	MP:0010088	decreased circulating fructosamine level
ENSMUSP00000045873	Ensembl Protein	MGI:1920174	Anln	anillin, actin binding protein	protein coding gene	ENSMUSG00000036777	68743	MP:0000920	abnormal myelination
ENSMUSP00000045873	Ensembl Protein	MGI:1920174	Anln	anillin, actin binding protein	protein coding gene	ENSMUSG00000036777	68743	MP:0008814	decreased nerve conduction velocity
ENSMUSP00000045873	Ensembl Protein	MGI:1920174	Anln	anillin, actin binding protein	protein coding gene	ENSMUSG00000036777	68743	MP:0012674	tomacula
ENSMUSP00000045911	Ensembl Protein	MGI:2146785	Gpsm3	G-protein signalling modulator 3 (AGS3-like, C. elegans)	protein coding gene	ENSMUSG00000034786	106512	MP:0000223	decreased monocyte cell number
ENSMUSP00000045911	Ensembl Protein	MGI:2146785	Gpsm3	G-protein signalling modulator 3 (AGS3-like, C. elegans)	protein coding gene	ENSMUSG00000034786	106512	MP:0002442	abnormal leukocyte physiology
ENSMUSP00000045911	Ensembl Protein	MGI:2146785	Gpsm3	G-protein signalling modulator 3 (AGS3-like, C. elegans)	protein coding gene	ENSMUSG00000034786	106512	MP:0003156	abnormal leukocyte migration
ENSMUSP00000045911	Ensembl Protein	MGI:2146785	Gpsm3	G-protein signalling modulator 3 (AGS3-like, C. elegans)	protein coding gene	ENSMUSG00000034786	106512	MP:0003436	decreased susceptibility to induced arthritis
ENSMUSP00000049460	Ensembl Protein	MGI:2144989	Plekhh1	pleckstrin homology domain containing, family H (with MyTH4 domain) member 1	protein coding gene	ENSMUSG00000060716	211945	MP:0011886	increased circulating lipase level
ENSMUSP00000056287	Ensembl Protein	MGI:1330237	Sprr3	small proline-rich protein 3	protein coding gene	ENSMUSG00000045539	20766	MP:0002169	no abnormal phenotype detected
ENSMUSP00000056287	Ensembl Protein	MGI:1330237	Sprr3	small proline-rich protein 3	protein coding gene	ENSMUSG00000045539	20766	MP:0002833	increased heart weight
ENSMUSP00000056287	Ensembl Protein	MGI:1330237	Sprr3	small proline-rich protein 3	protein coding gene	ENSMUSG00000045539	20766	MP:0011436	decreased urine magnesium level
ENSMUSP00000057732	Ensembl Protein	MGI:2143528	Rdh9	retinol dehydrogenase 9	protein coding gene	ENSMUSG00000056148	103142	MP:0002169	no abnormal phenotype detected
ENSMUSP00000058609	Ensembl Protein	MGI:1916378	Zfp507	zinc finger protein 507	protein coding gene	ENSMUSG00000044452	668501
ENSMUSP00000060157	Ensembl Protein	MGI:2685221	Rtl3	retrotransposon Gag like 3	protein coding gene	ENSMUSG00000047686	213436	MP:0005655	increased aggression
ENSMUSP00000060157	Ensembl Protein	MGI:2685221	Rtl3	retrotransposon Gag like 3	protein coding gene	ENSMUSG00000047686	213436	MP:0020421	increased freezing behavior
ENSMUSP00000060835	Ensembl Protein	MGI:2443977	Gchfr	GTP cyclohydrolase I feedback regulator	protein coding gene	ENSMUSG00000046814	320415
ENSMUSP00000064404	Ensembl Protein	MGI:1351344	Grm7	glutamate receptor, metabotropic 7	protein coding gene	ENSMUSG00000056755	108073	MP:0000947	convulsive seizures
ENSMUSP00000064404	Ensembl Protein	MGI:1351344	Grm7	glutamate receptor, metabotropic 7	protein coding gene	ENSMUSG00000056755	108073	MP:0001364	decreased anxiety-related response
ENSMUSP00000064404	Ensembl Protein	MGI:1351344	Grm7	glutamate receptor, metabotropic 7	protein coding gene	ENSMUSG00000056755	108073	MP:0001399	hyperactivity
ENSMUSP00000064404	Ensembl Protein	MGI:1351344	Grm7	glutamate receptor, metabotropic 7	protein coding gene	ENSMUSG00000056755	108073	MP:0001405	impaired coordination
ENSMUSP00000064404	Ensembl Protein	MGI:1351344	Grm7	glutamate receptor, metabotropic 7	protein coding gene	ENSMUSG00000056755	108073	MP:0001469	abnormal contextual conditioning behavior
ENSMUSP00000064404	Ensembl Protein	MGI:1351344	Grm7	glutamate receptor, metabotropic 7	protein coding gene	ENSMUSG00000056755	108073	MP:0001513	limb grasping
ENSMUSP00000064404	Ensembl Protein	MGI:1351344	Grm7	glutamate receptor, metabotropic 7	protein coding gene	ENSMUSG00000056755	108073	MP:0002064	seizures
ENSMUSP00000064404	Ensembl Protein	MGI:1351344	Grm7	glutamate receptor, metabotropic 7	protein coding gene	ENSMUSG00000056755	108073	MP:0002599	increased mean platelet volume
ENSMUSP00000064404	Ensembl Protein	MGI:1351344	Grm7	glutamate receptor, metabotropic 7	protein coding gene	ENSMUSG00000056755	108073	MP:0002738	hyperresponsive to tactile stimuli
ENSMUSP00000064404	Ensembl Protein	MGI:1351344	Grm7	glutamate receptor, metabotropic 7	protein coding gene	ENSMUSG00000056755	108073	MP:0002805	abnormal conditioned taste aversion behavior
ENSMUSP00000064404	Ensembl Protein	MGI:1351344	Grm7	glutamate receptor, metabotropic 7	protein coding gene	ENSMUSG00000056755	108073	MP:0002906	increased susceptibility to pharmacologically induced seizures
ENSMUSP00000064404	Ensembl Protein	MGI:1351344	Grm7	glutamate receptor, metabotropic 7	protein coding gene	ENSMUSG00000056755	108073	MP:0002910	abnormal excitatory postsynaptic currents
ENSMUSP00000064404	Ensembl Protein	MGI:1351344	Grm7	glutamate receptor, metabotropic 7	protein coding gene	ENSMUSG00000056755	108073	MP:0008428	abnormal spatial working memory
ENSMUSP00000064404	Ensembl Protein	MGI:1351344	Grm7	glutamate receptor, metabotropic 7	protein coding gene	ENSMUSG00000056755	108073	MP:0009766	increased sensitivity to xenobiotic induced morbidity/mortality
ENSMUSP00000064404	Ensembl Protein	MGI:1351344	Grm7	glutamate receptor, metabotropic 7	protein coding gene	ENSMUSG00000056755	108073	MP:0010052	increased grip strength
ENSMUSP00000064404	Ensembl Protein	MGI:1351344	Grm7	glutamate receptor, metabotropic 7	protein coding gene	ENSMUSG00000056755	108073	MP:0010124	decreased bone mineral content
ENSMUSP00000064775	Ensembl Protein	MGI:2151118	Adarb2	adenosine deaminase, RNA-specific, B2	protein coding gene	ENSMUSG00000052551	94191	MP:0000063	decreased bone mineral density
ENSMUSP00000064775	Ensembl Protein	MGI:2151118	Adarb2	adenosine deaminase, RNA-specific, B2	protein coding gene	ENSMUSG00000052551	94191	MP:0000367	abnormal coat/ hair morphology
ENSMUSP00000064775	Ensembl Protein	MGI:2151118	Adarb2	adenosine deaminase, RNA-specific, B2	protein coding gene	ENSMUSG00000052551	94191	MP:0000689	abnormal spleen morphology
ENSMUSP00000064775	Ensembl Protein	MGI:2151118	Adarb2	adenosine deaminase, RNA-specific, B2	protein coding gene	ENSMUSG00000052551	94191	MP:0001147	small testis
ENSMUSP00000064775	Ensembl Protein	MGI:2151118	Adarb2	adenosine deaminase, RNA-specific, B2	protein coding gene	ENSMUSG00000052551	94191	MP:0001363	increased anxiety-related response
ENSMUSP00000064775	Ensembl Protein	MGI:2151118	Adarb2	adenosine deaminase, RNA-specific, B2	protein coding gene	ENSMUSG00000052551	94191	MP:0001513	limb grasping
ENSMUSP00000064775	Ensembl Protein	MGI:2151118	Adarb2	adenosine deaminase, RNA-specific, B2	protein coding gene	ENSMUSG00000052551	94191	MP:0002989	small kidney
ENSMUSP00000064775	Ensembl Protein	MGI:2151118	Adarb2	adenosine deaminase, RNA-specific, B2	protein coding gene	ENSMUSG00000052551	94191	MP:0009454	impaired contextual conditioning behavior
ENSMUSP00000064775	Ensembl Protein	MGI:2151118	Adarb2	adenosine deaminase, RNA-specific, B2	protein coding gene	ENSMUSG00000052551	94191	MP:0011110	preweaning lethality, incomplete penetrance
ENSMUSP00000066244	Ensembl Protein	MGI:109341	Eya2	EYA transcriptional coactivator and phosphatase 2	protein coding gene	ENSMUSG00000017897	14049	MP:0000689	abnormal spleen morphology
ENSMUSP00000066244	Ensembl Protein	MGI:109341	Eya2	EYA transcriptional coactivator and phosphatase 2	protein coding gene	ENSMUSG00000017897	14049	MP:0000691	enlarged spleen
ENSMUSP00000066244	Ensembl Protein	MGI:109341	Eya2	EYA transcriptional coactivator and phosphatase 2	protein coding gene	ENSMUSG00000017897	14049	MP:0000692	small spleen
ENSMUSP00000066244	Ensembl Protein	MGI:109341	Eya2	EYA transcriptional coactivator and phosphatase 2	protein coding gene	ENSMUSG00000017897	14049	MP:0000702	enlarged lymph nodes
ENSMUSP00000066244	Ensembl Protein	MGI:109341	Eya2	EYA transcriptional coactivator and phosphatase 2	protein coding gene	ENSMUSG00000017897	14049	MP:0000706	small thymus
ENSMUSP00000066244	Ensembl Protein	MGI:109341	Eya2	EYA transcriptional coactivator and phosphatase 2	protein coding gene	ENSMUSG00000017897	14049	MP:0001485	abnormal pinna reflex
ENSMUSP00000066244	Ensembl Protein	MGI:109341	Eya2	EYA transcriptional coactivator and phosphatase 2	protein coding gene	ENSMUSG00000017897	14049	MP:0002339	abnormal lymph node morphology
ENSMUSP00000066244	Ensembl Protein	MGI:109341	Eya2	EYA transcriptional coactivator and phosphatase 2	protein coding gene	ENSMUSG00000017897	14049	MP:0006325	impaired hearing
ENSMUSP00000066244	Ensembl Protein	MGI:109341	Eya2	EYA transcriptional coactivator and phosphatase 2	protein coding gene	ENSMUSG00000017897	14049	MP:0011967	increased or absent threshold for auditory brainstem response
ENSMUSP00000067728	Ensembl Protein	MGI:1935221	Pcdhga8	protocadherin gamma subfamily A, 8	protein coding gene	ENSMUSG00000103897	93716
ENSMUSP00000071573	Ensembl Protein	MGI:1201375	Rdh16	retinol dehydrogenase 16	protein coding gene	ENSMUSG00000069456	19683	MP:0005627	increased circulating potassium level
ENSMUSP00000073322	Ensembl Protein	MGI:1195275	Rdh1	retinol dehydrogenase 1 (all trans)	protein coding gene	ENSMUSG00000089789	107605	MP:0000683	decreased percent water in carcass
ENSMUSP00000073322	Ensembl Protein	MGI:1195275	Rdh1	retinol dehydrogenase 1 (all trans)	protein coding gene	ENSMUSG00000089789	107605	MP:0001257	increased body length
ENSMUSP00000073322	Ensembl Protein	MGI:1195275	Rdh1	retinol dehydrogenase 1 (all trans)	protein coding gene	ENSMUSG00000089789	107605	MP:0001260	increased body weight
ENSMUSP00000073322	Ensembl Protein	MGI:1195275	Rdh1	retinol dehydrogenase 1 (all trans)	protein coding gene	ENSMUSG00000089789	107605	MP:0002981	increased liver weight
ENSMUSP00000073322	Ensembl Protein	MGI:1195275	Rdh1	retinol dehydrogenase 1 (all trans)	protein coding gene	ENSMUSG00000089789	107605	MP:0003917	increased kidney weight
ENSMUSP00000073322	Ensembl Protein	MGI:1195275	Rdh1	retinol dehydrogenase 1 (all trans)	protein coding gene	ENSMUSG00000089789	107605	MP:0005458	increased percent body fat/body weight
ENSMUSP00000073322	Ensembl Protein	MGI:1195275	Rdh1	retinol dehydrogenase 1 (all trans)	protein coding gene	ENSMUSG00000089789	107605	MP:0008908	increased total fat pad weight
ENSMUSP00000073322	Ensembl Protein	MGI:1195275	Rdh1	retinol dehydrogenase 1 (all trans)	protein coding gene	ENSMUSG00000089789	107605	MP:0011234	abnormal retinol level
ENSMUSP00000076576	Ensembl Protein	MGI:97320	Klk1b4	kallikrein 1-related pepidase b4	protein coding gene	ENSMUSG00000066513	18048
ENSMUSP00000076735	Ensembl Protein	MGI:2678390	Rdh19	retinol dehydrogenase 19	protein coding gene	ENSMUSG00000054052	216453
ENSMUSP00000078584	Ensembl Protein	MGI:3712484	Cldn24	claudin 24	protein coding gene	ENSMUSG00000061974	100039801
ENSMUSP00000079137	Ensembl Protein	MGI:3646759	Zfp947	zinc finger protein 947	protein coding gene	ENSMUSG00000063383	210853
ENSMUSP00000079498	Ensembl Protein	MGI:3782743	Gm4559	predicted gene 4559	protein coding gene	ENSMUSG00000056885	100043627
ENSMUSP00000080438	Ensembl Protein	MGI:3651986	Zfp985	zinc finger protein 985	protein coding gene	ENSMUSG00000065999	433804
ENSMUSP00000083754	Ensembl Protein	MGI:1347053	Git2	GIT ArfGAP 2	protein coding gene	ENSMUSG00000041890	26431	MP:0000240	extramedullary hematopoiesis
ENSMUSP00000083754	Ensembl Protein	MGI:1347053	Git2	GIT ArfGAP 2	protein coding gene	ENSMUSG00000041890	26431	MP:0000691	enlarged spleen
ENSMUSP00000083754	Ensembl Protein	MGI:1347053	Git2	GIT ArfGAP 2	protein coding gene	ENSMUSG00000041890	26431	MP:0001861	lung inflammation
ENSMUSP00000083754	Ensembl Protein	MGI:1347053	Git2	GIT ArfGAP 2	protein coding gene	ENSMUSG00000041890	26431	MP:0001973	increased thermal nociceptive threshold
ENSMUSP00000083754	Ensembl Protein	MGI:1347053	Git2	GIT ArfGAP 2	protein coding gene	ENSMUSG00000041890	26431	MP:0002169	no abnormal phenotype detected
ENSMUSP00000083754	Ensembl Protein	MGI:1347053	Git2	GIT ArfGAP 2	protein coding gene	ENSMUSG00000041890	26431	MP:0002333	abnormal lung compliance
ENSMUSP00000083754	Ensembl Protein	MGI:1347053	Git2	GIT ArfGAP 2	protein coding gene	ENSMUSG00000041890	26431	MP:0002415	abnormal neutrophil differentiation
ENSMUSP00000083754	Ensembl Protein	MGI:1347053	Git2	GIT ArfGAP 2	protein coding gene	ENSMUSG00000041890	26431	MP:0002463	abnormal neutrophil physiology
ENSMUSP00000083754	Ensembl Protein	MGI:1347053	Git2	GIT ArfGAP 2	protein coding gene	ENSMUSG00000041890	26431	MP:0005399	increased susceptibility to fungal infection
ENSMUSP00000083754	Ensembl Protein	MGI:1347053	Git2	GIT ArfGAP 2	protein coding gene	ENSMUSG00000041890	26431	MP:0008182	decreased marginal zone B cell number
ENSMUSP00000083754	Ensembl Protein	MGI:1347053	Git2	GIT ArfGAP 2	protein coding gene	ENSMUSG00000041890	26431	MP:0008720	impaired neutrophil chemotaxis
ENSMUSP00000084591	Ensembl Protein	MGI:2148020	Tmem164	transmembrane protein 164	protein coding gene	ENSMUSG00000047045	209497
ENSMUSP00000086166	Ensembl Protein	MGI:3040683	Zfp948	zinc finger protein 948	protein coding gene	ENSMUSG00000067931	381066
ENSMUSP00000089494	Ensembl Protein	MGI:1920483	Zfp942	zinc finger protein 942	protein coding gene	ENSMUSG00000071267	73233
ENSMUSP00000089555	Ensembl Protein	MGI:1935226	Pcdhga9	protocadherin gamma subfamily A, 9	protein coding gene	ENSMUSG00000102440	93717
ENSMUSP00000089691	Ensembl Protein	MGI:3583955	Rdh16f2	RDH16 family member 2	protein coding gene	ENSMUSG00000074639	216454
ENSMUSP00000090369	Ensembl Protein	MGI:3650330	Gm11563	predicted gene 11563	protein coding gene	ENSMUSG00000069718	100040248
ENSMUSP00000092021	Ensembl Protein	MGI:2445030	Wscd2	WSC domain containing 2	protein coding gene	ENSMUSG00000063430	320916	MP:0001399	hyperactivity
ENSMUSP00000092021	Ensembl Protein	MGI:2445030	Wscd2	WSC domain containing 2	protein coding gene	ENSMUSG00000063430	320916	MP:0020870	decreased thigmotaxis
ENSMUSP00000093145	Ensembl Protein	MGI:3779917	Gm9507	predicted gene 9507	protein coding gene	ENSMUSG00000094913	670880
ENSMUSP00000095171	Ensembl Protein	MGI:96534	Cd74	CD74 antigen (invariant polypeptide of major histocompatibility complex, class II antigen-associated)	protein coding gene	ENSMUSG00000024610	16149	MP:0000219	increased neutrophil cell number
ENSMUSP00000095171	Ensembl Protein	MGI:96534	Cd74	CD74 antigen (invariant polypeptide of major histocompatibility complex, class II antigen-associated)	protein coding gene	ENSMUSG00000024610	16149	MP:0000220	increased monocyte cell number
ENSMUSP00000095171	Ensembl Protein	MGI:96534	Cd74	CD74 antigen (invariant polypeptide of major histocompatibility complex, class II antigen-associated)	protein coding gene	ENSMUSG00000024610	16149	MP:0000221	decreased leukocyte cell number
ENSMUSP00000095171	Ensembl Protein	MGI:96534	Cd74	CD74 antigen (invariant polypeptide of major histocompatibility complex, class II antigen-associated)	protein coding gene	ENSMUSG00000024610	16149	MP:0000352	decreased cell proliferation
ENSMUSP00000095171	Ensembl Protein	MGI:96534	Cd74	CD74 antigen (invariant polypeptide of major histocompatibility complex, class II antigen-associated)	protein coding gene	ENSMUSG00000024610	16149	MP:0001265	decreased body size
ENSMUSP00000095171	Ensembl Protein	MGI:96534	Cd74	CD74 antigen (invariant polypeptide of major histocompatibility complex, class II antigen-associated)	protein coding gene	ENSMUSG00000024610	16149	MP:0001802	arrested B cell differentiation
ENSMUSP00000095171	Ensembl Protein	MGI:96534	Cd74	CD74 antigen (invariant polypeptide of major histocompatibility complex, class II antigen-associated)	protein coding gene	ENSMUSG00000024610	16149	MP:0001806	decreased IgM level
ENSMUSP00000095171	Ensembl Protein	MGI:96534	Cd74	CD74 antigen (invariant polypeptide of major histocompatibility complex, class II antigen-associated)	protein coding gene	ENSMUSG00000024610	16149	MP:0001835	abnormal antigen presentation
ENSMUSP00000095171	Ensembl Protein	MGI:96534	Cd74	CD74 antigen (invariant polypeptide of major histocompatibility complex, class II antigen-associated)	protein coding gene	ENSMUSG00000024610	16149	MP:0002144	abnormal B cell differentiation
ENSMUSP00000095171	Ensembl Protein	MGI:96534	Cd74	CD74 antigen (invariant polypeptide of major histocompatibility complex, class II antigen-associated)	protein coding gene	ENSMUSG00000024610	16149	MP:0002452	abnormal professional antigen presenting cell physiology
ENSMUSP00000095171	Ensembl Protein	MGI:96534	Cd74	CD74 antigen (invariant polypeptide of major histocompatibility complex, class II antigen-associated)	protein coding gene	ENSMUSG00000024610	16149	MP:0002455	abnormal dendritic cell antigen presentation
ENSMUSP00000095171	Ensembl Protein	MGI:96534	Cd74	CD74 antigen (invariant polypeptide of major histocompatibility complex, class II antigen-associated)	protein coding gene	ENSMUSG00000024610	16149	MP:0002459	abnormal B cell physiology
ENSMUSP00000095171	Ensembl Protein	MGI:96534	Cd74	CD74 antigen (invariant polypeptide of major histocompatibility complex, class II antigen-associated)	protein coding gene	ENSMUSG00000024610	16149	MP:0003037	increased myocardial infarct size
ENSMUSP00000095171	Ensembl Protein	MGI:96534	Cd74	CD74 antigen (invariant polypeptide of major histocompatibility complex, class II antigen-associated)	protein coding gene	ENSMUSG00000024610	16149	MP:0004799	increased susceptibility to experimental autoimmune encephalomyelitis
ENSMUSP00000095171	Ensembl Protein	MGI:96534	Cd74	CD74 antigen (invariant polypeptide of major histocompatibility complex, class II antigen-associated)	protein coding gene	ENSMUSG00000024610	16149	MP:0004800	decreased susceptibility to experimental autoimmune encephalomyelitis
ENSMUSP00000095171	Ensembl Protein	MGI:96534	Cd74	CD74 antigen (invariant polypeptide of major histocompatibility complex, class II antigen-associated)	protein coding gene	ENSMUSG00000024610	16149	MP:0004919	abnormal positive T cell selection
ENSMUSP00000095171	Ensembl Protein	MGI:96534	Cd74	CD74 antigen (invariant polypeptide of major histocompatibility complex, class II antigen-associated)	protein coding gene	ENSMUSG00000024610	16149	MP:0005016	decreased lymphocyte cell number
ENSMUSP00000095171	Ensembl Protein	MGI:96534	Cd74	CD74 antigen (invariant polypeptide of major histocompatibility complex, class II antigen-associated)	protein coding gene	ENSMUSG00000024610	16149	MP:0005017	decreased B cell number
ENSMUSP00000095171	Ensembl Protein	MGI:96534	Cd74	CD74 antigen (invariant polypeptide of major histocompatibility complex, class II antigen-associated)	protein coding gene	ENSMUSG00000024610	16149	MP:0005041	abnormal antigen presentation via MHC class II
ENSMUSP00000095171	Ensembl Protein	MGI:96534	Cd74	CD74 antigen (invariant polypeptide of major histocompatibility complex, class II antigen-associated)	protein coding gene	ENSMUSG00000024610	16149	MP:0005042	abnormal level of surface class II molecules
ENSMUSP00000095171	Ensembl Protein	MGI:96534	Cd74	CD74 antigen (invariant polypeptide of major histocompatibility complex, class II antigen-associated)	protein coding gene	ENSMUSG00000024610	16149	MP:0005043	defective assembly of class II molecules
ENSMUSP00000095171	Ensembl Protein	MGI:96534	Cd74	CD74 antigen (invariant polypeptide of major histocompatibility complex, class II antigen-associated)	protein coding gene	ENSMUSG00000024610	16149	MP:0005093	decreased B cell proliferation
ENSMUSP00000095171	Ensembl Protein	MGI:96534	Cd74	CD74 antigen (invariant polypeptide of major histocompatibility complex, class II antigen-associated)	protein coding gene	ENSMUSG00000024610	16149	MP:0005094	abnormal T cell proliferation
ENSMUSP00000095171	Ensembl Protein	MGI:96534	Cd74	CD74 antigen (invariant polypeptide of major histocompatibility complex, class II antigen-associated)	protein coding gene	ENSMUSG00000024610	16149	MP:0005095	decreased T cell proliferation
ENSMUSP00000095171	Ensembl Protein	MGI:96534	Cd74	CD74 antigen (invariant polypeptide of major histocompatibility complex, class II antigen-associated)	protein coding gene	ENSMUSG00000024610	16149	MP:0005150	cachexia
ENSMUSP00000095171	Ensembl Protein	MGI:96534	Cd74	CD74 antigen (invariant polypeptide of major histocompatibility complex, class II antigen-associated)	protein coding gene	ENSMUSG00000024610	16149	MP:0005348	increased T cell proliferation
ENSMUSP00000095171	Ensembl Protein	MGI:96534	Cd74	CD74 antigen (invariant polypeptide of major histocompatibility complex, class II antigen-associated)	protein coding gene	ENSMUSG00000024610	16149	MP:0005465	abnormal T-helper 1 physiology
ENSMUSP00000095171	Ensembl Protein	MGI:96534	Cd74	CD74 antigen (invariant polypeptide of major histocompatibility complex, class II antigen-associated)	protein coding gene	ENSMUSG00000024610	16149	MP:0005616	decreased susceptibility to type IV hypersensitivity reaction
ENSMUSP00000095171	Ensembl Protein	MGI:96534	Cd74	CD74 antigen (invariant polypeptide of major histocompatibility complex, class II antigen-associated)	protein coding gene	ENSMUSG00000024610	16149	MP:0008075	decreased CD4-positive, alpha beta T cell number
ENSMUSP00000095171	Ensembl Protein	MGI:96534	Cd74	CD74 antigen (invariant polypeptide of major histocompatibility complex, class II antigen-associated)	protein coding gene	ENSMUSG00000024610	16149	MP:0008078	increased CD8-positive, alpha-beta T cell number
ENSMUSP00000095171	Ensembl Protein	MGI:96534	Cd74	CD74 antigen (invariant polypeptide of major histocompatibility complex, class II antigen-associated)	protein coding gene	ENSMUSG00000024610	16149	MP:0008214	increased immature B cell number
ENSMUSP00000095171	Ensembl Protein	MGI:96534	Cd74	CD74 antigen (invariant polypeptide of major histocompatibility complex, class II antigen-associated)	protein coding gene	ENSMUSG00000024610	16149	MP:0008567	decreased interferon-gamma secretion
ENSMUSP00000095171	Ensembl Protein	MGI:96534	Cd74	CD74 antigen (invariant polypeptide of major histocompatibility complex, class II antigen-associated)	protein coding gene	ENSMUSG00000024610	16149	MP:0008688	decreased interleukin-2 secretion
ENSMUSP00000095171	Ensembl Protein	MGI:96534	Cd74	CD74 antigen (invariant polypeptide of major histocompatibility complex, class II antigen-associated)	protein coding gene	ENSMUSG00000024610	16149	MP:0008828	abnormal lymph node cell ratio
ENSMUSP00000095171	Ensembl Protein	MGI:96534	Cd74	CD74 antigen (invariant polypeptide of major histocompatibility complex, class II antigen-associated)	protein coding gene	ENSMUSG00000024610	16149	MP:0031217	increased susceptibility to myocardial ischemic injury
ENSMUSP00000097629	Ensembl Protein	MGI:1890358	Igf2bp2	insulin-like growth factor 2 mRNA binding protein 2	protein coding gene	ENSMUSG00000033581	319765	MP:0001258	decreased body length
ENSMUSP00000097629	Ensembl Protein	MGI:1890358	Igf2bp2	insulin-like growth factor 2 mRNA binding protein 2	protein coding gene	ENSMUSG00000033581	319765	MP:0001262	decreased body weight
ENSMUSP00000097629	Ensembl Protein	MGI:1890358	Igf2bp2	insulin-like growth factor 2 mRNA binding protein 2	protein coding gene	ENSMUSG00000033581	319765	MP:0001661	extended life span
ENSMUSP00000097629	Ensembl Protein	MGI:1890358	Igf2bp2	insulin-like growth factor 2 mRNA binding protein 2	protein coding gene	ENSMUSG00000033581	319765	MP:0001783	decreased white adipose tissue amount
ENSMUSP00000097629	Ensembl Protein	MGI:1890358	Igf2bp2	insulin-like growth factor 2 mRNA binding protein 2	protein coding gene	ENSMUSG00000033581	319765	MP:0002052	decreased tumor incidence
ENSMUSP00000097629	Ensembl Protein	MGI:1890358	Igf2bp2	insulin-like growth factor 2 mRNA binding protein 2	protein coding gene	ENSMUSG00000033581	319765	MP:0002644	decreased circulating triglyceride level
ENSMUSP00000097629	Ensembl Protein	MGI:1890358	Igf2bp2	insulin-like growth factor 2 mRNA binding protein 2	protein coding gene	ENSMUSG00000033581	319765	MP:0002702	decreased circulating free fatty acids level
ENSMUSP00000097629	Ensembl Protein	MGI:1890358	Igf2bp2	insulin-like growth factor 2 mRNA binding protein 2	protein coding gene	ENSMUSG00000033581	319765	MP:0002727	decreased circulating insulin level
ENSMUSP00000097629	Ensembl Protein	MGI:1890358	Igf2bp2	insulin-like growth factor 2 mRNA binding protein 2	protein coding gene	ENSMUSG00000033581	319765	MP:0002891	increased insulin sensitivity
ENSMUSP00000097629	Ensembl Protein	MGI:1890358	Igf2bp2	insulin-like growth factor 2 mRNA binding protein 2	protein coding gene	ENSMUSG00000033581	319765	MP:0002981	increased liver weight
ENSMUSP00000097629	Ensembl Protein	MGI:1890358	Igf2bp2	insulin-like growth factor 2 mRNA binding protein 2	protein coding gene	ENSMUSG00000033581	319765	MP:0003961	decreased lean body mass
ENSMUSP00000097629	Ensembl Protein	MGI:1890358	Igf2bp2	insulin-like growth factor 2 mRNA binding protein 2	protein coding gene	ENSMUSG00000033581	319765	MP:0004889	increased energy expenditure
ENSMUSP00000097629	Ensembl Protein	MGI:1890358	Igf2bp2	insulin-like growth factor 2 mRNA binding protein 2	protein coding gene	ENSMUSG00000033581	319765	MP:0005179	decreased circulating cholesterol level
ENSMUSP00000097629	Ensembl Protein	MGI:1890358	Igf2bp2	insulin-like growth factor 2 mRNA binding protein 2	protein coding gene	ENSMUSG00000033581	319765	MP:0005292	improved glucose tolerance
ENSMUSP00000097629	Ensembl Protein	MGI:1890358	Igf2bp2	insulin-like growth factor 2 mRNA binding protein 2	protein coding gene	ENSMUSG00000033581	319765	MP:0005560	decreased circulating glucose level
ENSMUSP00000097629	Ensembl Protein	MGI:1890358	Igf2bp2	insulin-like growth factor 2 mRNA binding protein 2	protein coding gene	ENSMUSG00000033581	319765	MP:0005658	increased susceptibility to diet-induced obesity
ENSMUSP00000097629	Ensembl Protein	MGI:1890358	Igf2bp2	insulin-like growth factor 2 mRNA binding protein 2	protein coding gene	ENSMUSG00000033581	319765	MP:0008844	decreased subcutaneous adipose tissue amount
ENSMUSP00000097629	Ensembl Protein	MGI:1890358	Igf2bp2	insulin-like growth factor 2 mRNA binding protein 2	protein coding gene	ENSMUSG00000033581	319765	MP:0009131	decreased white fat cell number
ENSMUSP00000097629	Ensembl Protein	MGI:1890358	Igf2bp2	insulin-like growth factor 2 mRNA binding protein 2	protein coding gene	ENSMUSG00000033581	319765	MP:0010025	decreased total body fat amount
ENSMUSP00000097629	Ensembl Protein	MGI:1890358	Igf2bp2	insulin-like growth factor 2 mRNA binding protein 2	protein coding gene	ENSMUSG00000033581	319765	MP:0011699	abnormal brown adipose tissue thermogenesis
ENSMUSP00000097629	Ensembl Protein	MGI:1890358	Igf2bp2	insulin-like growth factor 2 mRNA binding protein 2	protein coding gene	ENSMUSG00000033581	319765	MP:0012778	abnormal liver triglyceride level
ENSMUSP00000097629	Ensembl Protein	MGI:1890358	Igf2bp2	insulin-like growth factor 2 mRNA binding protein 2	protein coding gene	ENSMUSG00000033581	319765	MP:0013278	decreased fasting circulating glucose level
ENSMUSP00000097629	Ensembl Protein	MGI:1890358	Igf2bp2	insulin-like growth factor 2 mRNA binding protein 2	protein coding gene	ENSMUSG00000033581	319765	MP:0020520	whitened brown adipose tissue morphology
ENSMUSP00000097629	Ensembl Protein	MGI:1890358	Igf2bp2	insulin-like growth factor 2 mRNA binding protein 2	protein coding gene	ENSMUSG00000033581	319765	MP:0020523	decreased susceptibility to induced hypothermia
ENSMUSP00000097629	Ensembl Protein	MGI:1890358	Igf2bp2	insulin-like growth factor 2 mRNA binding protein 2	protein coding gene	ENSMUSG00000033581	319765	MP:0031268	decreased susceptibility to diet-induced hepatic steatosis
ENSMUSP00000098045	Ensembl Protein	MGI:1916018	Krtap4-6	keratin associated protein 4-6	protein coding gene	ENSMUSG00000075566	68768
ENSMUSP00000098320	Ensembl Protein	MGI:2429504	Adam1a	a disintegrin and metallopeptidase domain 1a	protein coding gene	ENSMUSG00000072647	280668	MP:0001925	male infertility
ENSMUSP00000098320	Ensembl Protein	MGI:2429504	Adam1a	a disintegrin and metallopeptidase domain 1a	protein coding gene	ENSMUSG00000072647	280668	MP:0005410	abnormal fertilization
ENSMUSP00000098320	Ensembl Protein	MGI:2429504	Adam1a	a disintegrin and metallopeptidase domain 1a	protein coding gene	ENSMUSG00000072647	280668	MP:0030978	impaired binding of sperm to zona pellucida
ENSMUSP00000098320	Ensembl Protein	MGI:2429504	Adam1a	a disintegrin and metallopeptidase domain 1a	protein coding gene	ENSMUSG00000072647	280668	MP:0031012	impaired sperm migration in female genital tract
ENSMUSP00000100253	Ensembl Protein	MGI:3643816	Ighv9-2	immunoglobulin heavy variable V9-2	gene segment	ENSMUSG00000094102	629818
ENSMUSP00000100254	Ensembl Protein	MGI:3642720	Ighv9-3	immunoglobulin heavy variable V9-3	gene segment	ENSMUSG00000096459	780825
ENSMUSP00000100533	Ensembl Protein	MGI:3651823	Gm11555	predicted gene 11555	protein coding gene	ENSMUSG00000078130	546511
ENSMUSP00000100536	Ensembl Protein	MGI:3651443	Gm11939	predicted gene 11939	protein coding gene	ENSMUSG00000078132
ENSMUSP00000100676	Ensembl Protein	MGI:3650329	Gm11564	predicted gene 11564	protein coding gene	ENSMUSG00000078258	670496
ENSMUSP00000102745	Ensembl Protein	MGI:104510	Myo7a	myosin VIIA	protein coding gene	ENSMUSG00000030761	17921	MP:0000032	cochlear degeneration
ENSMUSP00000102745	Ensembl Protein	MGI:104510	Myo7a	myosin VIIA	protein coding gene	ENSMUSG00000030761	17921	MP:0000034	abnormal inner ear vestibule morphology
ENSMUSP00000102745	Ensembl Protein	MGI:104510	Myo7a	myosin VIIA	protein coding gene	ENSMUSG00000030761	17921	MP:0000042	abnormal organ of Corti morphology
ENSMUSP00000102745	Ensembl Protein	MGI:104510	Myo7a	myosin VIIA	protein coding gene	ENSMUSG00000030761	17921	MP:0000045	abnormal hair cell morphology
ENSMUSP00000102745	Ensembl Protein	MGI:104510	Myo7a	myosin VIIA	protein coding gene	ENSMUSG00000030761	17921	MP:0000436	abnormal head movements
ENSMUSP00000102745	Ensembl Protein	MGI:104510	Myo7a	myosin VIIA	protein coding gene	ENSMUSG00000030761	17921	MP:0001005	abnormal retina rod cell morphology
ENSMUSP00000102745	Ensembl Protein	MGI:104510	Myo7a	myosin VIIA	protein coding gene	ENSMUSG00000030761	17921	MP:0001265	decreased body size
ENSMUSP00000102745	Ensembl Protein	MGI:104510	Myo7a	myosin VIIA	protein coding gene	ENSMUSG00000030761	17921	MP:0001289	persistence of hyaloid vascular system
ENSMUSP00000102745	Ensembl Protein	MGI:104510	Myo7a	myosin VIIA	protein coding gene	ENSMUSG00000030761	17921	MP:0001363	increased anxiety-related response
ENSMUSP00000102745	Ensembl Protein	MGI:104510	Myo7a	myosin VIIA	protein coding gene	ENSMUSG00000030761	17921	MP:0001394	circling
ENSMUSP00000102745	Ensembl Protein	MGI:104510	Myo7a	myosin VIIA	protein coding gene	ENSMUSG00000030761	17921	MP:0001399	hyperactivity
ENSMUSP00000102745	Ensembl Protein	MGI:104510	Myo7a	myosin VIIA	protein coding gene	ENSMUSG00000030761	17921	MP:0001406	abnormal gait
ENSMUSP00000102745	Ensembl Protein	MGI:104510	Myo7a	myosin VIIA	protein coding gene	ENSMUSG00000030761	17921	MP:0001408	stereotypic behavior
ENSMUSP00000102745	Ensembl Protein	MGI:104510	Myo7a	myosin VIIA	protein coding gene	ENSMUSG00000030761	17921	MP:0001410	head bobbing
ENSMUSP00000102745	Ensembl Protein	MGI:104510	Myo7a	myosin VIIA	protein coding gene	ENSMUSG00000030761	17921	MP:0001411	spinning
ENSMUSP00000102745	Ensembl Protein	MGI:104510	Myo7a	myosin VIIA	protein coding gene	ENSMUSG00000030761	17921	MP:0001489	decreased startle reflex
ENSMUSP00000102745	Ensembl Protein	MGI:104510	Myo7a	myosin VIIA	protein coding gene	ENSMUSG00000030761	17921	MP:0001512	trunk curl
ENSMUSP00000102745	Ensembl Protein	MGI:104510	Myo7a	myosin VIIA	protein coding gene	ENSMUSG00000030761	17921	MP:0001522	impaired swimming
ENSMUSP00000102745	Ensembl Protein	MGI:104510	Myo7a	myosin VIIA	protein coding gene	ENSMUSG00000030761	17921	MP:0001523	impaired righting response
ENSMUSP00000102745	Ensembl Protein	MGI:104510	Myo7a	myosin VIIA	protein coding gene	ENSMUSG00000030761	17921	MP:0001525	impaired balance
ENSMUSP00000102745	Ensembl Protein	MGI:104510	Myo7a	myosin VIIA	protein coding gene	ENSMUSG00000030761	17921	MP:0001922	reduced male fertility
ENSMUSP00000102745	Ensembl Protein	MGI:104510	Myo7a	myosin VIIA	protein coding gene	ENSMUSG00000030761	17921	MP:0001925	male infertility
ENSMUSP00000102745	Ensembl Protein	MGI:104510	Myo7a	myosin VIIA	protein coding gene	ENSMUSG00000030761	17921	MP:0001963	abnormal hearing physiology
ENSMUSP00000102745	Ensembl Protein	MGI:104510	Myo7a	myosin VIIA	protein coding gene	ENSMUSG00000030761	17921	MP:0001967	deafness
ENSMUSP00000102745	Ensembl Protein	MGI:104510	Myo7a	myosin VIIA	protein coding gene	ENSMUSG00000030761	17921	MP:0002068	abnormal parental behavior
ENSMUSP00000102745	Ensembl Protein	MGI:104510	Myo7a	myosin VIIA	protein coding gene	ENSMUSG00000030761	17921	MP:0002183	gliosis
ENSMUSP00000102745	Ensembl Protein	MGI:104510	Myo7a	myosin VIIA	protein coding gene	ENSMUSG00000030761	17921	MP:0002622	abnormal cochlear hair cell morphology
ENSMUSP00000102745	Ensembl Protein	MGI:104510	Myo7a	myosin VIIA	protein coding gene	ENSMUSG00000030761	17921	MP:0002730	head shaking
ENSMUSP00000102745	Ensembl Protein	MGI:104510	Myo7a	myosin VIIA	protein coding gene	ENSMUSG00000030761	17921	MP:0002857	cochlear ganglion degeneration
ENSMUSP00000102745	Ensembl Protein	MGI:104510	Myo7a	myosin VIIA	protein coding gene	ENSMUSG00000030761	17921	MP:0003382	straub tail
ENSMUSP00000102745	Ensembl Protein	MGI:104510	Myo7a	myosin VIIA	protein coding gene	ENSMUSG00000030761	17921	MP:0003878	abnormal ear physiology
ENSMUSP00000102745	Ensembl Protein	MGI:104510	Myo7a	myosin VIIA	protein coding gene	ENSMUSG00000030761	17921	MP:0004331	vestibular saccular macula degeneration
ENSMUSP00000102745	Ensembl Protein	MGI:104510	Myo7a	myosin VIIA	protein coding gene	ENSMUSG00000030761	17921	MP:0004362	cochlear hair cell degeneration
ENSMUSP00000102745	Ensembl Protein	MGI:104510	Myo7a	myosin VIIA	protein coding gene	ENSMUSG00000030761	17921	MP:0004363	stria vascularis degeneration
ENSMUSP00000102745	Ensembl Protein	MGI:104510	Myo7a	myosin VIIA	protein coding gene	ENSMUSG00000030761	17921	MP:0004364	thin stria vascularis
ENSMUSP00000102745	Ensembl Protein	MGI:104510	Myo7a	myosin VIIA	protein coding gene	ENSMUSG00000030761	17921	MP:0004399	abnormal cochlear outer hair cell morphology
ENSMUSP00000102745	Ensembl Protein	MGI:104510	Myo7a	myosin VIIA	protein coding gene	ENSMUSG00000030761	17921	MP:0004402	decreased cochlear outer hair cell number
ENSMUSP00000102745	Ensembl Protein	MGI:104510	Myo7a	myosin VIIA	protein coding gene	ENSMUSG00000030761	17921	MP:0004404	cochlear outer hair cell degeneration
ENSMUSP00000102745	Ensembl Protein	MGI:104510	Myo7a	myosin VIIA	protein coding gene	ENSMUSG00000030761	17921	MP:0004413	absent cochlear microphonics
ENSMUSP00000102745	Ensembl Protein	MGI:104510	Myo7a	myosin VIIA	protein coding gene	ENSMUSG00000030761	17921	MP:0004415	abnormal cochlear nerve compound action potential
ENSMUSP00000102745	Ensembl Protein	MGI:104510	Myo7a	myosin VIIA	protein coding gene	ENSMUSG00000030761	17921	MP:0004466	short cochlear outer hair cells
ENSMUSP00000102745	Ensembl Protein	MGI:104510	Myo7a	myosin VIIA	protein coding gene	ENSMUSG00000030761	17921	MP:0004491	abnormal orientation of outer hair cell stereociliary bundles
ENSMUSP00000102745	Ensembl Protein	MGI:104510	Myo7a	myosin VIIA	protein coding gene	ENSMUSG00000030761	17921	MP:0004492	abnormal orientation of inner hair cell stereociliary bundles
ENSMUSP00000102745	Ensembl Protein	MGI:104510	Myo7a	myosin VIIA	protein coding gene	ENSMUSG00000030761	17921	MP:0004515	abnormal vestibular hair cell stereociliary bundle morphology
ENSMUSP00000102745	Ensembl Protein	MGI:104510	Myo7a	myosin VIIA	protein coding gene	ENSMUSG00000030761	17921	MP:0004517	decreased vestibular hair cell stereocilia number
ENSMUSP00000102745	Ensembl Protein	MGI:104510	Myo7a	myosin VIIA	protein coding gene	ENSMUSG00000030761	17921	MP:0004521	abnormal cochlear hair cell stereociliary bundle morphology
ENSMUSP00000102745	Ensembl Protein	MGI:104510	Myo7a	myosin VIIA	protein coding gene	ENSMUSG00000030761	17921	MP:0004522	abnormal orientation of cochlear hair cell stereociliary bundles
ENSMUSP00000102745	Ensembl Protein	MGI:104510	Myo7a	myosin VIIA	protein coding gene	ENSMUSG00000030761	17921	MP:0004524	short cochlear hair cell stereocilia
ENSMUSP00000102745	Ensembl Protein	MGI:104510	Myo7a	myosin VIIA	protein coding gene	ENSMUSG00000030761	17921	MP:0004527	abnormal outer hair cell stereociliary bundle morphology
ENSMUSP00000102745	Ensembl Protein	MGI:104510	Myo7a	myosin VIIA	protein coding gene	ENSMUSG00000030761	17921	MP:0004529	decreased outer hair cell stereocilia number
ENSMUSP00000102745	Ensembl Protein	MGI:104510	Myo7a	myosin VIIA	protein coding gene	ENSMUSG00000030761	17921	MP:0004532	abnormal inner hair cell stereociliary bundle morphology
ENSMUSP00000102745	Ensembl Protein	MGI:104510	Myo7a	myosin VIIA	protein coding gene	ENSMUSG00000030761	17921	MP:0004533	fused inner hair cell stereocilia
ENSMUSP00000102745	Ensembl Protein	MGI:104510	Myo7a	myosin VIIA	protein coding gene	ENSMUSG00000030761	17921	MP:0004534	decreased inner hair cell stereocilia number
ENSMUSP00000102745	Ensembl Protein	MGI:104510	Myo7a	myosin VIIA	protein coding gene	ENSMUSG00000030761	17921	MP:0004577	abnormal cochlear hair cell inter-stereocilial links morphology
ENSMUSP00000102745	Ensembl Protein	MGI:104510	Myo7a	myosin VIIA	protein coding gene	ENSMUSG00000030761	17921	MP:0004582	absent cochlear hair bundle ankle links
ENSMUSP00000102745	Ensembl Protein	MGI:104510	Myo7a	myosin VIIA	protein coding gene	ENSMUSG00000030761	17921	MP:0004598	abnormal cochlear basement membrane morphology
ENSMUSP00000102745	Ensembl Protein	MGI:104510	Myo7a	myosin VIIA	protein coding gene	ENSMUSG00000030761	17921	MP:0004632	abnormal cochlear OHC efferent innervation pattern
ENSMUSP00000102745	Ensembl Protein	MGI:104510	Myo7a	myosin VIIA	protein coding gene	ENSMUSG00000030761	17921	MP:0004737	absent distortion product otoacoustic emissions
ENSMUSP00000102745	Ensembl Protein	MGI:104510	Myo7a	myosin VIIA	protein coding gene	ENSMUSG00000030761	17921	MP:0004740	sensorineural hearing loss
ENSMUSP00000102745	Ensembl Protein	MGI:104510	Myo7a	myosin VIIA	protein coding gene	ENSMUSG00000030761	17921	MP:0004748	increased susceptibility to age-related hearing loss
ENSMUSP00000102745	Ensembl Protein	MGI:104510	Myo7a	myosin VIIA	protein coding gene	ENSMUSG00000030761	17921	MP:0004767	increased cochlear nerve compound action potential
ENSMUSP00000102745	Ensembl Protein	MGI:104510	Myo7a	myosin VIIA	protein coding gene	ENSMUSG00000030761	17921	MP:0004813	absent linear vestibular evoked potential
ENSMUSP00000102745	Ensembl Protein	MGI:104510	Myo7a	myosin VIIA	protein coding gene	ENSMUSG00000030761	17921	MP:0004924	abnormal behavior
ENSMUSP00000102745	Ensembl Protein	MGI:104510	Myo7a	myosin VIIA	protein coding gene	ENSMUSG00000030761	17921	MP:0005191	head tilt
ENSMUSP00000102745	Ensembl Protein	MGI:104510	Myo7a	myosin VIIA	protein coding gene	ENSMUSG00000030761	17921	MP:0005201	abnormal retina pigment epithelium morphology
ENSMUSP00000102745	Ensembl Protein	MGI:104510	Myo7a	myosin VIIA	protein coding gene	ENSMUSG00000030761	17921	MP:0005307	head tossing
ENSMUSP00000102745	Ensembl Protein	MGI:104510	Myo7a	myosin VIIA	protein coding gene	ENSMUSG00000030761	17921	MP:0005424	jerky movement
ENSMUSP00000102745	Ensembl Protein	MGI:104510	Myo7a	myosin VIIA	protein coding gene	ENSMUSG00000030761	17921	MP:0005565	increased blood urea nitrogen level
ENSMUSP00000102745	Ensembl Protein	MGI:104510	Myo7a	myosin VIIA	protein coding gene	ENSMUSG00000030761	17921	MP:0005633	increased circulating sodium level
ENSMUSP00000102745	Ensembl Protein	MGI:104510	Myo7a	myosin VIIA	protein coding gene	ENSMUSG00000030761	17921	MP:0006243	impaired pupillary reflex
ENSMUSP00000102745	Ensembl Protein	MGI:104510	Myo7a	myosin VIIA	protein coding gene	ENSMUSG00000030761	17921	MP:0006325	impaired hearing
ENSMUSP00000102745	Ensembl Protein	MGI:104510	Myo7a	myosin VIIA	protein coding gene	ENSMUSG00000030761	17921	MP:0006358	absent pinna reflex
ENSMUSP00000102745	Ensembl Protein	MGI:104510	Myo7a	myosin VIIA	protein coding gene	ENSMUSG00000030761	17921	MP:0006359	absent startle reflex
ENSMUSP00000102745	Ensembl Protein	MGI:104510	Myo7a	myosin VIIA	protein coding gene	ENSMUSG00000030761	17921	MP:0006388	abnormal auditory summating potential
ENSMUSP00000102745	Ensembl Protein	MGI:104510	Myo7a	myosin VIIA	protein coding gene	ENSMUSG00000030761	17921	MP:0006409	vestibular ganglion hypoplasia
ENSMUSP00000102745	Ensembl Protein	MGI:104510	Myo7a	myosin VIIA	protein coding gene	ENSMUSG00000030761	17921	MP:0008451	retina rod cell degeneration
ENSMUSP00000102745	Ensembl Protein	MGI:104510	Myo7a	myosin VIIA	protein coding gene	ENSMUSG00000030761	17921	MP:0008489	slow postnatal weight gain
ENSMUSP00000102745	Ensembl Protein	MGI:104510	Myo7a	myosin VIIA	protein coding gene	ENSMUSG00000030761	17921	MP:0010323	retropulsion
ENSMUSP00000102745	Ensembl Protein	MGI:104510	Myo7a	myosin VIIA	protein coding gene	ENSMUSG00000030761	17921	MP:0011939	increased food intake
ENSMUSP00000102745	Ensembl Protein	MGI:104510	Myo7a	myosin VIIA	protein coding gene	ENSMUSG00000030761	17921	MP:0011941	increased fluid intake
ENSMUSP00000102745	Ensembl Protein	MGI:104510	Myo7a	myosin VIIA	protein coding gene	ENSMUSG00000030761	17921	MP:0011967	increased or absent threshold for auditory brainstem response
ENSMUSP00000102745	Ensembl Protein	MGI:104510	Myo7a	myosin VIIA	protein coding gene	ENSMUSG00000030761	17921	MP:0012029	abnormal electroretinogram waveform feature
ENSMUSP00000102745	Ensembl Protein	MGI:104510	Myo7a	myosin VIIA	protein coding gene	ENSMUSG00000030761	17921	MP:0012143	decreased a-wave amplitude
ENSMUSP00000102745	Ensembl Protein	MGI:104510	Myo7a	myosin VIIA	protein coding gene	ENSMUSG00000030761	17921	MP:0012144	decreased b-wave amplitude
ENSMUSP00000103063	Ensembl Protein	MGI:3652306	Krtap4-8	keratin associated protein 4-8	protein coding gene	ENSMUSG00000089724	665992
ENSMUSP00000103064	Ensembl Protein	MGI:3652308	Gm11595	predicted gene 11595	protein coding gene	ENSMUSG00000078668	100040276
ENSMUSP00000103184	Ensembl Protein	MGI:99533	Mef2d	myocyte enhancer factor 2D	protein coding gene	ENSMUSG00000001419	17261	MP:0000266	abnormal heart morphology
ENSMUSP00000103184	Ensembl Protein	MGI:99533	Mef2d	myocyte enhancer factor 2D	protein coding gene	ENSMUSG00000001419	17261	MP:0000278	abnormal myocardial fiber morphology
ENSMUSP00000103184	Ensembl Protein	MGI:99533	Mef2d	myocyte enhancer factor 2D	protein coding gene	ENSMUSG00000001419	17261	MP:0003141	cardiac fibrosis
ENSMUSP00000103184	Ensembl Protein	MGI:99533	Mef2d	myocyte enhancer factor 2D	protein coding gene	ENSMUSG00000001419	17261	MP:0003731	abnormal retina outer nuclear layer morphology
ENSMUSP00000103184	Ensembl Protein	MGI:99533	Mef2d	myocyte enhancer factor 2D	protein coding gene	ENSMUSG00000001419	17261	MP:0003732	abnormal retina outer plexiform layer morphology
ENSMUSP00000103184	Ensembl Protein	MGI:99533	Mef2d	myocyte enhancer factor 2D	protein coding gene	ENSMUSG00000001419	17261	MP:0005048	abnormal thrombosis
ENSMUSP00000103184	Ensembl Protein	MGI:99533	Mef2d	myocyte enhancer factor 2D	protein coding gene	ENSMUSG00000001419	17261	MP:0005140	decreased cardiac muscle contractility
ENSMUSP00000103184	Ensembl Protein	MGI:99533	Mef2d	myocyte enhancer factor 2D	protein coding gene	ENSMUSG00000001419	17261	MP:0005330	cardiomyopathy
ENSMUSP00000103184	Ensembl Protein	MGI:99533	Mef2d	myocyte enhancer factor 2D	protein coding gene	ENSMUSG00000001419	17261	MP:0005406	abnormal heart size
ENSMUSP00000103184	Ensembl Protein	MGI:99533	Mef2d	myocyte enhancer factor 2D	protein coding gene	ENSMUSG00000001419	17261	MP:0006068	abnormal retina horizontal cell morphology
ENSMUSP00000103184	Ensembl Protein	MGI:99533	Mef2d	myocyte enhancer factor 2D	protein coding gene	ENSMUSG00000001419	17261	MP:0006073	abnormal retina bipolar cell morphology
ENSMUSP00000103184	Ensembl Protein	MGI:99533	Mef2d	myocyte enhancer factor 2D	protein coding gene	ENSMUSG00000001419	17261	MP:0006075	abnormal retina cone bipolar cell morphology
ENSMUSP00000103184	Ensembl Protein	MGI:99533	Mef2d	myocyte enhancer factor 2D	protein coding gene	ENSMUSG00000001419	17261	MP:0008446	decreased retina cone cell number
ENSMUSP00000103184	Ensembl Protein	MGI:99533	Mef2d	myocyte enhancer factor 2D	protein coding gene	ENSMUSG00000001419	17261	MP:0008449	abnormal retina cone cell outer segment morphology
ENSMUSP00000103184	Ensembl Protein	MGI:99533	Mef2d	myocyte enhancer factor 2D	protein coding gene	ENSMUSG00000001419	17261	MP:0008450	retina photoreceptor degeneration
ENSMUSP00000103184	Ensembl Protein	MGI:99533	Mef2d	myocyte enhancer factor 2D	protein coding gene	ENSMUSG00000001419	17261	MP:0008453	decreased retina rod cell number
ENSMUSP00000103184	Ensembl Protein	MGI:99533	Mef2d	myocyte enhancer factor 2D	protein coding gene	ENSMUSG00000001419	17261	MP:0008456	abnormal retina rod cell outer segment morphology
ENSMUSP00000103184	Ensembl Protein	MGI:99533	Mef2d	myocyte enhancer factor 2D	protein coding gene	ENSMUSG00000001419	17261	MP:0008515	thin retina outer nuclear layer
ENSMUSP00000103184	Ensembl Protein	MGI:99533	Mef2d	myocyte enhancer factor 2D	protein coding gene	ENSMUSG00000001419	17261	MP:0008518	retina outer nuclear layer degeneration
ENSMUSP00000103184	Ensembl Protein	MGI:99533	Mef2d	myocyte enhancer factor 2D	protein coding gene	ENSMUSG00000001419	17261	MP:0008587	short photoreceptor outer segment
ENSMUSP00000103184	Ensembl Protein	MGI:99533	Mef2d	myocyte enhancer factor 2D	protein coding gene	ENSMUSG00000001419	17261	MP:0008725	enlarged heart atrium
ENSMUSP00000103184	Ensembl Protein	MGI:99533	Mef2d	myocyte enhancer factor 2D	protein coding gene	ENSMUSG00000001419	17261	MP:0009409	abnormal skeletal muscle fiber type ratio
ENSMUSP00000103184	Ensembl Protein	MGI:99533	Mef2d	myocyte enhancer factor 2D	protein coding gene	ENSMUSG00000001419	17261	MP:0010018	pulmonary vascular congestion
ENSMUSP00000103184	Ensembl Protein	MGI:99533	Mef2d	myocyte enhancer factor 2D	protein coding gene	ENSMUSG00000001419	17261	MP:0010019	liver vascular congestion
ENSMUSP00000103184	Ensembl Protein	MGI:99533	Mef2d	myocyte enhancer factor 2D	protein coding gene	ENSMUSG00000001419	17261	MP:0012029	abnormal electroretinogram waveform feature
ENSMUSP00000103184	Ensembl Protein	MGI:99533	Mef2d	myocyte enhancer factor 2D	protein coding gene	ENSMUSG00000001419	17261	MP:0012143	decreased a-wave amplitude
ENSMUSP00000103184	Ensembl Protein	MGI:99533	Mef2d	myocyte enhancer factor 2D	protein coding gene	ENSMUSG00000001419	17261	MP:0012144	decreased b-wave amplitude
ENSMUSP00000104230	Ensembl Protein	MGI:1277959	Dlg4	discs large MAGUK scaffold protein 4	protein coding gene	ENSMUSG00000020886	13385	MP:0000647	abnormal sebaceous gland morphology
ENSMUSP00000104230	Ensembl Protein	MGI:1277959	Dlg4	discs large MAGUK scaffold protein 4	protein coding gene	ENSMUSG00000020886	13385	MP:0000745	tremors
ENSMUSP00000104230	Ensembl Protein	MGI:1277959	Dlg4	discs large MAGUK scaffold protein 4	protein coding gene	ENSMUSG00000020886	13385	MP:0000783	abnormal forebrain morphology
ENSMUSP00000104230	Ensembl Protein	MGI:1277959	Dlg4	discs large MAGUK scaffold protein 4	protein coding gene	ENSMUSG00000020886	13385	MP:0001262	decreased body weight
ENSMUSP00000104230	Ensembl Protein	MGI:1277959	Dlg4	discs large MAGUK scaffold protein 4	protein coding gene	ENSMUSG00000020886	13385	MP:0001265	decreased body size
ENSMUSP00000104230	Ensembl Protein	MGI:1277959	Dlg4	discs large MAGUK scaffold protein 4	protein coding gene	ENSMUSG00000020886	13385	MP:0001360	abnormal social investigation
ENSMUSP00000104230	Ensembl Protein	MGI:1277959	Dlg4	discs large MAGUK scaffold protein 4	protein coding gene	ENSMUSG00000020886	13385	MP:0001362	abnormal anxiety-related response
ENSMUSP00000104230	Ensembl Protein	MGI:1277959	Dlg4	discs large MAGUK scaffold protein 4	protein coding gene	ENSMUSG00000020886	13385	MP:0001363	increased anxiety-related response
ENSMUSP00000104230	Ensembl Protein	MGI:1277959	Dlg4	discs large MAGUK scaffold protein 4	protein coding gene	ENSMUSG00000020886	13385	MP:0001364	decreased anxiety-related response
ENSMUSP00000104230	Ensembl Protein	MGI:1277959	Dlg4	discs large MAGUK scaffold protein 4	protein coding gene	ENSMUSG00000020886	13385	MP:0001386	abnormal maternal nurturing
ENSMUSP00000104230	Ensembl Protein	MGI:1277959	Dlg4	discs large MAGUK scaffold protein 4	protein coding gene	ENSMUSG00000020886	13385	MP:0001402	decreased locomotor activity
ENSMUSP00000104230	Ensembl Protein	MGI:1277959	Dlg4	discs large MAGUK scaffold protein 4	protein coding gene	ENSMUSG00000020886	13385	MP:0001405	impaired coordination
ENSMUSP00000104230	Ensembl Protein	MGI:1277959	Dlg4	discs large MAGUK scaffold protein 4	protein coding gene	ENSMUSG00000020886	13385	MP:0001441	increased grooming behavior
ENSMUSP00000104230	Ensembl Protein	MGI:1277959	Dlg4	discs large MAGUK scaffold protein 4	protein coding gene	ENSMUSG00000020886	13385	MP:0001463	abnormal spatial learning
ENSMUSP00000104230	Ensembl Protein	MGI:1277959	Dlg4	discs large MAGUK scaffold protein 4	protein coding gene	ENSMUSG00000020886	13385	MP:0001469	abnormal contextual conditioning behavior
ENSMUSP00000104230	Ensembl Protein	MGI:1277959	Dlg4	discs large MAGUK scaffold protein 4	protein coding gene	ENSMUSG00000020886	13385	MP:0001489	decreased startle reflex
ENSMUSP00000104230	Ensembl Protein	MGI:1277959	Dlg4	discs large MAGUK scaffold protein 4	protein coding gene	ENSMUSG00000020886	13385	MP:0001525	impaired balance
ENSMUSP00000104230	Ensembl Protein	MGI:1277959	Dlg4	discs large MAGUK scaffold protein 4	protein coding gene	ENSMUSG00000020886	13385	MP:0001745	increased circulating corticosterone level
ENSMUSP00000104230	Ensembl Protein	MGI:1277959	Dlg4	discs large MAGUK scaffold protein 4	protein coding gene	ENSMUSG00000020886	13385	MP:0001970	abnormal pain threshold
ENSMUSP00000104230	Ensembl Protein	MGI:1277959	Dlg4	discs large MAGUK scaffold protein 4	protein coding gene	ENSMUSG00000020886	13385	MP:0002063	abnormal learning/memory/conditioning
ENSMUSP00000104230	Ensembl Protein	MGI:1277959	Dlg4	discs large MAGUK scaffold protein 4	protein coding gene	ENSMUSG00000020886	13385	MP:0002184	abnormal innervation
ENSMUSP00000104230	Ensembl Protein	MGI:1277959	Dlg4	discs large MAGUK scaffold protein 4	protein coding gene	ENSMUSG00000020886	13385	MP:0002206	abnormal CNS synaptic transmission
ENSMUSP00000104230	Ensembl Protein	MGI:1277959	Dlg4	discs large MAGUK scaffold protein 4	protein coding gene	ENSMUSG00000020886	13385	MP:0002736	abnormal nociception after inflammation
ENSMUSP00000104230	Ensembl Protein	MGI:1277959	Dlg4	discs large MAGUK scaffold protein 4	protein coding gene	ENSMUSG00000020886	13385	MP:0002757	decreased vertical activity
ENSMUSP00000104230	Ensembl Protein	MGI:1277959	Dlg4	discs large MAGUK scaffold protein 4	protein coding gene	ENSMUSG00000020886	13385	MP:0002802	abnormal discrimination learning
ENSMUSP00000104230	Ensembl Protein	MGI:1277959	Dlg4	discs large MAGUK scaffold protein 4	protein coding gene	ENSMUSG00000020886	13385	MP:0002885	abnormal AMPA-mediated synaptic currents
ENSMUSP00000104230	Ensembl Protein	MGI:1277959	Dlg4	discs large MAGUK scaffold protein 4	protein coding gene	ENSMUSG00000020886	13385	MP:0002886	abnormal glutamate-mediated receptor currents
ENSMUSP00000104230	Ensembl Protein	MGI:1277959	Dlg4	discs large MAGUK scaffold protein 4	protein coding gene	ENSMUSG00000020886	13385	MP:0002888	abnormal NMDA-mediated synaptic currents
ENSMUSP00000104230	Ensembl Protein	MGI:1277959	Dlg4	discs large MAGUK scaffold protein 4	protein coding gene	ENSMUSG00000020886	13385	MP:0002919	enhanced paired-pulse facilitation
ENSMUSP00000104230	Ensembl Protein	MGI:1277959	Dlg4	discs large MAGUK scaffold protein 4	protein coding gene	ENSMUSG00000020886	13385	MP:0003008	enhanced long term potentiation
ENSMUSP00000104230	Ensembl Protein	MGI:1277959	Dlg4	discs large MAGUK scaffold protein 4	protein coding gene	ENSMUSG00000020886	13385	MP:0003177	allodynia
ENSMUSP00000104230	Ensembl Protein	MGI:1277959	Dlg4	discs large MAGUK scaffold protein 4	protein coding gene	ENSMUSG00000020886	13385	MP:0003635	abnormal synaptic transmission
ENSMUSP00000104230	Ensembl Protein	MGI:1277959	Dlg4	discs large MAGUK scaffold protein 4	protein coding gene	ENSMUSG00000020886	13385	MP:0003718	maternal effect
ENSMUSP00000104230	Ensembl Protein	MGI:1277959	Dlg4	discs large MAGUK scaffold protein 4	protein coding gene	ENSMUSG00000020886	13385	MP:0003908	decreased stereotypic behavior
ENSMUSP00000104230	Ensembl Protein	MGI:1277959	Dlg4	discs large MAGUK scaffold protein 4	protein coding gene	ENSMUSG00000020886	13385	MP:0003960	increased lean body mass
ENSMUSP00000104230	Ensembl Protein	MGI:1277959	Dlg4	discs large MAGUK scaffold protein 4	protein coding gene	ENSMUSG00000020886	13385	MP:0003990	decreased neurotransmitter release
ENSMUSP00000104230	Ensembl Protein	MGI:1277959	Dlg4	discs large MAGUK scaffold protein 4	protein coding gene	ENSMUSG00000020886	13385	MP:0004077	abnormal striatum morphology
ENSMUSP00000104230	Ensembl Protein	MGI:1277959	Dlg4	discs large MAGUK scaffold protein 4	protein coding gene	ENSMUSG00000020886	13385	MP:0004859	abnormal synaptic plasticity
ENSMUSP00000104230	Ensembl Protein	MGI:1277959	Dlg4	discs large MAGUK scaffold protein 4	protein coding gene	ENSMUSG00000020886	13385	MP:0005633	increased circulating sodium level
ENSMUSP00000104230	Ensembl Protein	MGI:1277959	Dlg4	discs large MAGUK scaffold protein 4	protein coding gene	ENSMUSG00000020886	13385	MP:0008428	abnormal spatial working memory
ENSMUSP00000104230	Ensembl Protein	MGI:1277959	Dlg4	discs large MAGUK scaffold protein 4	protein coding gene	ENSMUSG00000020886	13385	MP:0009754	enhanced behavioral response to cocaine
ENSMUSP00000104230	Ensembl Protein	MGI:1277959	Dlg4	discs large MAGUK scaffold protein 4	protein coding gene	ENSMUSG00000020886	13385	MP:0009758	impaired behavioral response to cocaine
ENSMUSP00000104230	Ensembl Protein	MGI:1277959	Dlg4	discs large MAGUK scaffold protein 4	protein coding gene	ENSMUSG00000020886	13385	MP:0009936	abnormal dendritic spine morphology
ENSMUSP00000104230	Ensembl Protein	MGI:1277959	Dlg4	discs large MAGUK scaffold protein 4	protein coding gene	ENSMUSG00000020886	13385	MP:0009940	abnormal hippocampus pyramidal cell morphology
ENSMUSP00000104230	Ensembl Protein	MGI:1277959	Dlg4	discs large MAGUK scaffold protein 4	protein coding gene	ENSMUSG00000020886	13385	MP:0010025	decreased total body fat amount
ENSMUSP00000104230	Ensembl Protein	MGI:1277959	Dlg4	discs large MAGUK scaffold protein 4	protein coding gene	ENSMUSG00000020886	13385	MP:0010052	increased grip strength
ENSMUSP00000104230	Ensembl Protein	MGI:1277959	Dlg4	discs large MAGUK scaffold protein 4	protein coding gene	ENSMUSG00000020886	13385	MP:0010053	decreased grip strength
ENSMUSP00000104230	Ensembl Protein	MGI:1277959	Dlg4	discs large MAGUK scaffold protein 4	protein coding gene	ENSMUSG00000020886	13385	MP:0010123	increased bone mineral content
ENSMUSP00000104230	Ensembl Protein	MGI:1277959	Dlg4	discs large MAGUK scaffold protein 4	protein coding gene	ENSMUSG00000020886	13385	MP:0010166	increased response to stress-induced hyperthermia
ENSMUSP00000104230	Ensembl Protein	MGI:1277959	Dlg4	discs large MAGUK scaffold protein 4	protein coding gene	ENSMUSG00000020886	13385	MP:0011003	reduced AMPA-mediated synaptic currents
ENSMUSP00000104230	Ensembl Protein	MGI:1277959	Dlg4	discs large MAGUK scaffold protein 4	protein coding gene	ENSMUSG00000020886	13385	MP:0011086	postnatal lethality, incomplete penetrance
ENSMUSP00000104230	Ensembl Protein	MGI:1277959	Dlg4	discs large MAGUK scaffold protein 4	protein coding gene	ENSMUSG00000020886	13385	MP:0020351	decreased vocalization
ENSMUSP00000105154	Ensembl Protein	MGI:1858907	Blcap	bladder cancer associated protein	protein coding gene	ENSMUSG00000067787	53619
ENSMUSP00000105790	Ensembl Protein	MGI:2659021	Phactr1	phosphatase and actin regulator 1	protein coding gene	ENSMUSG00000054728	218194	MP:0000221	decreased leukocyte cell number
ENSMUSP00000105790	Ensembl Protein	MGI:2659021	Phactr1	phosphatase and actin regulator 1	protein coding gene	ENSMUSG00000054728	218194	MP:0000367	abnormal coat/ hair morphology
ENSMUSP00000105790	Ensembl Protein	MGI:2659021	Phactr1	phosphatase and actin regulator 1	protein coding gene	ENSMUSG00000054728	218194	MP:0000689	abnormal spleen morphology
ENSMUSP00000105790	Ensembl Protein	MGI:2659021	Phactr1	phosphatase and actin regulator 1	protein coding gene	ENSMUSG00000054728	218194	MP:0000702	enlarged lymph nodes
ENSMUSP00000105790	Ensembl Protein	MGI:2659021	Phactr1	phosphatase and actin regulator 1	protein coding gene	ENSMUSG00000054728	218194	MP:0002059	abnormal seminal vesicle morphology
ENSMUSP00000105790	Ensembl Protein	MGI:2659021	Phactr1	phosphatase and actin regulator 1	protein coding gene	ENSMUSG00000054728	218194	MP:0002060	abnormal skin morphology
ENSMUSP00000105790	Ensembl Protein	MGI:2659021	Phactr1	phosphatase and actin regulator 1	protein coding gene	ENSMUSG00000054728	218194	MP:0002092	abnormal eye morphology
ENSMUSP00000105790	Ensembl Protein	MGI:2659021	Phactr1	phosphatase and actin regulator 1	protein coding gene	ENSMUSG00000054728	218194	MP:0002135	abnormal kidney morphology
ENSMUSP00000105790	Ensembl Protein	MGI:2659021	Phactr1	phosphatase and actin regulator 1	protein coding gene	ENSMUSG00000054728	218194	MP:0002339	abnormal lymph node morphology
ENSMUSP00000105790	Ensembl Protein	MGI:2659021	Phactr1	phosphatase and actin regulator 1	protein coding gene	ENSMUSG00000054728	218194	MP:0002942	decreased circulating alanine transaminase level
ENSMUSP00000105790	Ensembl Protein	MGI:2659021	Phactr1	phosphatase and actin regulator 1	protein coding gene	ENSMUSG00000054728	218194	MP:0002997	enlarged seminal vesicle
ENSMUSP00000105790	Ensembl Protein	MGI:2659021	Phactr1	phosphatase and actin regulator 1	protein coding gene	ENSMUSG00000054728	218194	MP:0003795	abnormal bone structure
ENSMUSP00000105790	Ensembl Protein	MGI:2659021	Phactr1	phosphatase and actin regulator 1	protein coding gene	ENSMUSG00000054728	218194	MP:0005632	decreased circulating aspartate transaminase level
ENSMUSP00000105790	Ensembl Protein	MGI:2659021	Phactr1	phosphatase and actin regulator 1	protein coding gene	ENSMUSG00000054728	218194	MP:0010123	increased bone mineral content
ENSMUSP00000107590	Ensembl Protein	MGI:2144041	Wsb2	WD repeat and SOCS box-containing 2	protein coding gene	ENSMUSG00000029364	59043	MP:0001399	hyperactivity
ENSMUSP00000107590	Ensembl Protein	MGI:2144041	Wsb2	WD repeat and SOCS box-containing 2	protein coding gene	ENSMUSG00000029364	59043	MP:0001402	decreased locomotor activity
ENSMUSP00000107590	Ensembl Protein	MGI:2144041	Wsb2	WD repeat and SOCS box-containing 2	protein coding gene	ENSMUSG00000029364	59043	MP:0001925	male infertility
ENSMUSP00000107590	Ensembl Protein	MGI:2144041	Wsb2	WD repeat and SOCS box-containing 2	protein coding gene	ENSMUSG00000029364	59043	MP:0001926	female infertility
ENSMUSP00000107590	Ensembl Protein	MGI:2144041	Wsb2	WD repeat and SOCS box-containing 2	protein coding gene	ENSMUSG00000029364	59043	MP:0002100	abnormal tooth morphology
ENSMUSP00000107590	Ensembl Protein	MGI:2144041	Wsb2	WD repeat and SOCS box-containing 2	protein coding gene	ENSMUSG00000029364	59043	MP:0002757	decreased vertical activity
ENSMUSP00000107590	Ensembl Protein	MGI:2144041	Wsb2	WD repeat and SOCS box-containing 2	protein coding gene	ENSMUSG00000029364	59043	MP:0002792	abnormal retina vasculature morphology
ENSMUSP00000107590	Ensembl Protein	MGI:2144041	Wsb2	WD repeat and SOCS box-containing 2	protein coding gene	ENSMUSG00000029364	59043	MP:0002968	increased circulating alkaline phosphatase level
ENSMUSP00000107590	Ensembl Protein	MGI:2144041	Wsb2	WD repeat and SOCS box-containing 2	protein coding gene	ENSMUSG00000029364	59043	MP:0005140	decreased cardiac muscle contractility
ENSMUSP00000107590	Ensembl Protein	MGI:2144041	Wsb2	WD repeat and SOCS box-containing 2	protein coding gene	ENSMUSG00000029364	59043	MP:0005333	decreased heart rate
ENSMUSP00000107590	Ensembl Protein	MGI:2144041	Wsb2	WD repeat and SOCS box-containing 2	protein coding gene	ENSMUSG00000029364	59043	MP:0010052	increased grip strength
ENSMUSP00000107590	Ensembl Protein	MGI:2144041	Wsb2	WD repeat and SOCS box-containing 2	protein coding gene	ENSMUSG00000029364	59043	MP:0010097	abnormal retina blood vessel morphology
ENSMUSP00000107590	Ensembl Protein	MGI:2144041	Wsb2	WD repeat and SOCS box-containing 2	protein coding gene	ENSMUSG00000029364	59043	MP:0010379	decreased respiratory quotient
ENSMUSP00000107590	Ensembl Protein	MGI:2144041	Wsb2	WD repeat and SOCS box-containing 2	protein coding gene	ENSMUSG00000029364	59043	MP:0011940	decreased food intake
ENSMUSP00000107590	Ensembl Protein	MGI:2144041	Wsb2	WD repeat and SOCS box-containing 2	protein coding gene	ENSMUSG00000029364	59043	MP:0011965	decreased total retina thickness
ENSMUSP00000108302	Ensembl Protein	MGI:1919053	Slc25a18	solute carrier family 25 (mitochondrial carrier), member 18	protein coding gene	ENSMUSG00000004902	71803	MP:0001364	decreased anxiety-related response
ENSMUSP00000108302	Ensembl Protein	MGI:1919053	Slc25a18	solute carrier family 25 (mitochondrial carrier), member 18	protein coding gene	ENSMUSG00000004902	71803	MP:0001399	hyperactivity
ENSMUSP00000108302	Ensembl Protein	MGI:1919053	Slc25a18	solute carrier family 25 (mitochondrial carrier), member 18	protein coding gene	ENSMUSG00000004902	71803	MP:0001891	hydrocephaly
ENSMUSP00000108302	Ensembl Protein	MGI:1919053	Slc25a18	solute carrier family 25 (mitochondrial carrier), member 18	protein coding gene	ENSMUSG00000004902	71803	MP:0002059	abnormal seminal vesicle morphology
ENSMUSP00000108302	Ensembl Protein	MGI:1919053	Slc25a18	solute carrier family 25 (mitochondrial carrier), member 18	protein coding gene	ENSMUSG00000004902	71803	MP:0002152	abnormal brain morphology
ENSMUSP00000108302	Ensembl Protein	MGI:1919053	Slc25a18	solute carrier family 25 (mitochondrial carrier), member 18	protein coding gene	ENSMUSG00000004902	71803	MP:0002631	abnormal epididymis morphology
ENSMUSP00000108302	Ensembl Protein	MGI:1919053	Slc25a18	solute carrier family 25 (mitochondrial carrier), member 18	protein coding gene	ENSMUSG00000004902	71803	MP:0002941	increased circulating alanine transaminase level
ENSMUSP00000108302	Ensembl Protein	MGI:1919053	Slc25a18	solute carrier family 25 (mitochondrial carrier), member 18	protein coding gene	ENSMUSG00000004902	71803	MP:0003642	absent seminal vesicle
ENSMUSP00000108302	Ensembl Protein	MGI:1919053	Slc25a18	solute carrier family 25 (mitochondrial carrier), member 18	protein coding gene	ENSMUSG00000004902	71803	MP:0004924	abnormal behavior
ENSMUSP00000108302	Ensembl Protein	MGI:1919053	Slc25a18	solute carrier family 25 (mitochondrial carrier), member 18	protein coding gene	ENSMUSG00000004902	71803	MP:0004931	enlarged epididymis
ENSMUSP00000108302	Ensembl Protein	MGI:1919053	Slc25a18	solute carrier family 25 (mitochondrial carrier), member 18	protein coding gene	ENSMUSG00000004902	71803	MP:0005293	impaired glucose tolerance
ENSMUSP00000108302	Ensembl Protein	MGI:1919053	Slc25a18	solute carrier family 25 (mitochondrial carrier), member 18	protein coding gene	ENSMUSG00000004902	71803	MP:0009454	impaired contextual conditioning behavior
ENSMUSP00000108302	Ensembl Protein	MGI:1919053	Slc25a18	solute carrier family 25 (mitochondrial carrier), member 18	protein coding gene	ENSMUSG00000004902	71803	MP:0009456	impaired cued conditioning behavior
ENSMUSP00000108302	Ensembl Protein	MGI:1919053	Slc25a18	solute carrier family 25 (mitochondrial carrier), member 18	protein coding gene	ENSMUSG00000004902	71803	MP:0020870	decreased thigmotaxis
ENSMUSP00000108764	Ensembl Protein	MGI:3576090	Ugt1a8	UDP glucuronosyltransferase 1 family, polypeptide A8	protein coding gene	ENSMUSG00000089675	613123
ENSMUSP00000109423	Ensembl Protein	MGI:1101765	Pja1	praja ring finger ubiquitin ligase 1	protein coding gene	ENSMUSG00000034403	18744	MP:0000598	abnormal liver morphology
ENSMUSP00000109423	Ensembl Protein	MGI:1101765	Pja1	praja ring finger ubiquitin ligase 1	protein coding gene	ENSMUSG00000034403	18744	MP:0001126	abnormal ovary morphology
ENSMUSP00000109423	Ensembl Protein	MGI:1101765	Pja1	praja ring finger ubiquitin ligase 1	protein coding gene	ENSMUSG00000034403	18744	MP:0001297	microphthalmia
ENSMUSP00000109423	Ensembl Protein	MGI:1101765	Pja1	praja ring finger ubiquitin ligase 1	protein coding gene	ENSMUSG00000034403	18744	MP:0001304	cataract
ENSMUSP00000109423	Ensembl Protein	MGI:1101765	Pja1	praja ring finger ubiquitin ligase 1	protein coding gene	ENSMUSG00000034403	18744	MP:0001402	decreased locomotor activity
ENSMUSP00000109423	Ensembl Protein	MGI:1101765	Pja1	praja ring finger ubiquitin ligase 1	protein coding gene	ENSMUSG00000034403	18744	MP:0002060	abnormal skin morphology
ENSMUSP00000109423	Ensembl Protein	MGI:1101765	Pja1	praja ring finger ubiquitin ligase 1	protein coding gene	ENSMUSG00000034403	18744	MP:0002092	abnormal eye morphology
ENSMUSP00000109423	Ensembl Protein	MGI:1101765	Pja1	praja ring finger ubiquitin ligase 1	protein coding gene	ENSMUSG00000034403	18744	MP:0002169	no abnormal phenotype detected
ENSMUSP00000109423	Ensembl Protein	MGI:1101765	Pja1	praja ring finger ubiquitin ligase 1	protein coding gene	ENSMUSG00000034403	18744	MP:0004832	enlarged ovary
ENSMUSP00000110312	Ensembl Protein	MGI:2442647	Mpzl3	myelin protein zero-like 3	protein coding gene	ENSMUSG00000070305	319742	MP:0000063	decreased bone mineral density
ENSMUSP00000110312	Ensembl Protein	MGI:2442647	Mpzl3	myelin protein zero-like 3	protein coding gene	ENSMUSG00000070305	319742	MP:0000160	kyphosis
ENSMUSP00000110312	Ensembl Protein	MGI:2442647	Mpzl3	myelin protein zero-like 3	protein coding gene	ENSMUSG00000070305	319742	MP:0000194	increased circulating calcium level
ENSMUSP00000110312	Ensembl Protein	MGI:2442647	Mpzl3	myelin protein zero-like 3	protein coding gene	ENSMUSG00000070305	319742	MP:0000278	abnormal myocardial fiber morphology
ENSMUSP00000110312	Ensembl Protein	MGI:2442647	Mpzl3	myelin protein zero-like 3	protein coding gene	ENSMUSG00000070305	319742	MP:0000321	increased bone marrow cell number
ENSMUSP00000110312	Ensembl Protein	MGI:2442647	Mpzl3	myelin protein zero-like 3	protein coding gene	ENSMUSG00000070305	319742	MP:0000367	abnormal coat/ hair morphology
ENSMUSP00000110312	Ensembl Protein	MGI:2442647	Mpzl3	myelin protein zero-like 3	protein coding gene	ENSMUSG00000070305	319742	MP:0000377	abnormal hair follicle morphology
ENSMUSP00000110312	Ensembl Protein	MGI:2442647	Mpzl3	myelin protein zero-like 3	protein coding gene	ENSMUSG00000070305	319742	MP:0000379	decreased hair follicle number
ENSMUSP00000110312	Ensembl Protein	MGI:2442647	Mpzl3	myelin protein zero-like 3	protein coding gene	ENSMUSG00000070305	319742	MP:0000382	underdeveloped hair follicles
ENSMUSP00000110312	Ensembl Protein	MGI:2442647	Mpzl3	myelin protein zero-like 3	protein coding gene	ENSMUSG00000070305	319742	MP:0000414	alopecia
ENSMUSP00000110312	Ensembl Protein	MGI:2442647	Mpzl3	myelin protein zero-like 3	protein coding gene	ENSMUSG00000070305	319742	MP:0000598	abnormal liver morphology
ENSMUSP00000110312	Ensembl Protein	MGI:2442647	Mpzl3	myelin protein zero-like 3	protein coding gene	ENSMUSG00000070305	319742	MP:0000609	abnormal liver physiology
ENSMUSP00000110312	Ensembl Protein	MGI:2442647	Mpzl3	myelin protein zero-like 3	protein coding gene	ENSMUSG00000070305	319742	MP:0000647	abnormal sebaceous gland morphology
ENSMUSP00000110312	Ensembl Protein	MGI:2442647	Mpzl3	myelin protein zero-like 3	protein coding gene	ENSMUSG00000070305	319742	MP:0000652	enlarged sebaceous gland
ENSMUSP00000110312	Ensembl Protein	MGI:2442647	Mpzl3	myelin protein zero-like 3	protein coding gene	ENSMUSG00000070305	319742	MP:0000689	abnormal spleen morphology
ENSMUSP00000110312	Ensembl Protein	MGI:2442647	Mpzl3	myelin protein zero-like 3	protein coding gene	ENSMUSG00000070305	319742	MP:0001194	dermatitis
ENSMUSP00000110312	Ensembl Protein	MGI:2442647	Mpzl3	myelin protein zero-like 3	protein coding gene	ENSMUSG00000070305	319742	MP:0001209	spontaneous skin ulceration
ENSMUSP00000110312	Ensembl Protein	MGI:2442647	Mpzl3	myelin protein zero-like 3	protein coding gene	ENSMUSG00000070305	319742	MP:0001212	skin lesions
ENSMUSP00000110312	Ensembl Protein	MGI:2442647	Mpzl3	myelin protein zero-like 3	protein coding gene	ENSMUSG00000070305	319742	MP:0001222	epidermal hyperplasia
ENSMUSP00000110312	Ensembl Protein	MGI:2442647	Mpzl3	myelin protein zero-like 3	protein coding gene	ENSMUSG00000070305	319742	MP:0001240	abnormal epidermis stratum corneum morphology
ENSMUSP00000110312	Ensembl Protein	MGI:2442647	Mpzl3	myelin protein zero-like 3	protein coding gene	ENSMUSG00000070305	319742	MP:0001242	hyperkeratosis
ENSMUSP00000110312	Ensembl Protein	MGI:2442647	Mpzl3	myelin protein zero-like 3	protein coding gene	ENSMUSG00000070305	319742	MP:0001245	thick dermal layer
ENSMUSP00000110312	Ensembl Protein	MGI:2442647	Mpzl3	myelin protein zero-like 3	protein coding gene	ENSMUSG00000070305	319742	MP:0001258	decreased body length
ENSMUSP00000110312	Ensembl Protein	MGI:2442647	Mpzl3	myelin protein zero-like 3	protein coding gene	ENSMUSG00000070305	319742	MP:0001262	decreased body weight
ENSMUSP00000110312	Ensembl Protein	MGI:2442647	Mpzl3	myelin protein zero-like 3	protein coding gene	ENSMUSG00000070305	319742	MP:0001263	weight loss
ENSMUSP00000110312	Ensembl Protein	MGI:2442647	Mpzl3	myelin protein zero-like 3	protein coding gene	ENSMUSG00000070305	319742	MP:0001280	loss of vibrissae
ENSMUSP00000110312	Ensembl Protein	MGI:2442647	Mpzl3	myelin protein zero-like 3	protein coding gene	ENSMUSG00000070305	319742	MP:0001386	abnormal maternal nurturing
ENSMUSP00000110312	Ensembl Protein	MGI:2442647	Mpzl3	myelin protein zero-like 3	protein coding gene	ENSMUSG00000070305	319742	MP:0001433	polyphagia
ENSMUSP00000110312	Ensembl Protein	MGI:2442647	Mpzl3	myelin protein zero-like 3	protein coding gene	ENSMUSG00000070305	319742	MP:0001510	abnormal coat appearance
ENSMUSP00000110312	Ensembl Protein	MGI:2442647	Mpzl3	myelin protein zero-like 3	protein coding gene	ENSMUSG00000070305	319742	MP:0001511	disheveled coat
ENSMUSP00000110312	Ensembl Protein	MGI:2442647	Mpzl3	myelin protein zero-like 3	protein coding gene	ENSMUSG00000070305	319742	MP:0001614	abnormal blood vessel morphology
ENSMUSP00000110312	Ensembl Protein	MGI:2442647	Mpzl3	myelin protein zero-like 3	protein coding gene	ENSMUSG00000070305	319742	MP:0001732	postnatal growth retardation
ENSMUSP00000110312	Ensembl Protein	MGI:2442647	Mpzl3	myelin protein zero-like 3	protein coding gene	ENSMUSG00000070305	319742	MP:0001860	liver inflammation
ENSMUSP00000110312	Ensembl Protein	MGI:2442647	Mpzl3	myelin protein zero-like 3	protein coding gene	ENSMUSG00000070305	319742	MP:0001874	acanthosis
ENSMUSP00000110312	Ensembl Protein	MGI:2442647	Mpzl3	myelin protein zero-like 3	protein coding gene	ENSMUSG00000070305	319742	MP:0002060	abnormal skin morphology
ENSMUSP00000110312	Ensembl Protein	MGI:2442647	Mpzl3	myelin protein zero-like 3	protein coding gene	ENSMUSG00000070305	319742	MP:0002074	abnormal hair texture
ENSMUSP00000110312	Ensembl Protein	MGI:2442647	Mpzl3	myelin protein zero-like 3	protein coding gene	ENSMUSG00000070305	319742	MP:0002075	abnormal coat/hair pigmentation
ENSMUSP00000110312	Ensembl Protein	MGI:2442647	Mpzl3	myelin protein zero-like 3	protein coding gene	ENSMUSG00000070305	319742	MP:0002106	abnormal muscle physiology
ENSMUSP00000110312	Ensembl Protein	MGI:2442647	Mpzl3	myelin protein zero-like 3	protein coding gene	ENSMUSG00000070305	319742	MP:0002108	abnormal muscle morphology
ENSMUSP00000110312	Ensembl Protein	MGI:2442647	Mpzl3	myelin protein zero-like 3	protein coding gene	ENSMUSG00000070305	319742	MP:0002644	decreased circulating triglyceride level
ENSMUSP00000110312	Ensembl Protein	MGI:2442647	Mpzl3	myelin protein zero-like 3	protein coding gene	ENSMUSG00000070305	319742	MP:0002665	decreased circulating corticosterone level
ENSMUSP00000110312	Ensembl Protein	MGI:2442647	Mpzl3	myelin protein zero-like 3	protein coding gene	ENSMUSG00000070305	319742	MP:0002702	decreased circulating free fatty acids level
ENSMUSP00000110312	Ensembl Protein	MGI:2442647	Mpzl3	myelin protein zero-like 3	protein coding gene	ENSMUSG00000070305	319742	MP:0002991	abnormal sebaceous gland physiology
ENSMUSP00000110312	Ensembl Protein	MGI:2442647	Mpzl3	myelin protein zero-like 3	protein coding gene	ENSMUSG00000070305	319742	MP:0002992	abnormal sebaceous lipid secretion
ENSMUSP00000110312	Ensembl Protein	MGI:2442647	Mpzl3	myelin protein zero-like 3	protein coding gene	ENSMUSG00000070305	319742	MP:0003068	enlarged kidney
ENSMUSP00000110312	Ensembl Protein	MGI:2442647	Mpzl3	myelin protein zero-like 3	protein coding gene	ENSMUSG00000070305	319742	MP:0003413	hair follicle degeneration
ENSMUSP00000110312	Ensembl Protein	MGI:2442647	Mpzl3	myelin protein zero-like 3	protein coding gene	ENSMUSG00000070305	319742	MP:0003427	parakeratosis
ENSMUSP00000110312	Ensembl Protein	MGI:2442647	Mpzl3	myelin protein zero-like 3	protein coding gene	ENSMUSG00000070305	319742	MP:0003795	abnormal bone structure
ENSMUSP00000110312	Ensembl Protein	MGI:2442647	Mpzl3	myelin protein zero-like 3	protein coding gene	ENSMUSG00000070305	319742	MP:0003809	abnormal hair shaft morphology
ENSMUSP00000110312	Ensembl Protein	MGI:2442647	Mpzl3	myelin protein zero-like 3	protein coding gene	ENSMUSG00000070305	319742	MP:0003848	brittle hair
ENSMUSP00000110312	Ensembl Protein	MGI:2442647	Mpzl3	myelin protein zero-like 3	protein coding gene	ENSMUSG00000070305	319742	MP:0003849	greasy coat
ENSMUSP00000110312	Ensembl Protein	MGI:2442647	Mpzl3	myelin protein zero-like 3	protein coding gene	ENSMUSG00000070305	319742	MP:0003875	abnormal hair follicle regression
ENSMUSP00000110312	Ensembl Protein	MGI:2442647	Mpzl3	myelin protein zero-like 3	protein coding gene	ENSMUSG00000070305	319742	MP:0003960	increased lean body mass
ENSMUSP00000110312	Ensembl Protein	MGI:2442647	Mpzl3	myelin protein zero-like 3	protein coding gene	ENSMUSG00000070305	319742	MP:0003981	decreased circulating phospholipid level
ENSMUSP00000110312	Ensembl Protein	MGI:2442647	Mpzl3	myelin protein zero-like 3	protein coding gene	ENSMUSG00000070305	319742	MP:0004381	abnormal hair follicle melanocyte morphology
ENSMUSP00000110312	Ensembl Protein	MGI:2442647	Mpzl3	myelin protein zero-like 3	protein coding gene	ENSMUSG00000070305	319742	MP:0004566	myocardial fiber degeneration
ENSMUSP00000110312	Ensembl Protein	MGI:2442647	Mpzl3	myelin protein zero-like 3	protein coding gene	ENSMUSG00000070305	319742	MP:0004889	increased energy expenditure
ENSMUSP00000110312	Ensembl Protein	MGI:2442647	Mpzl3	myelin protein zero-like 3	protein coding gene	ENSMUSG00000070305	319742	MP:0004947	skin inflammation
ENSMUSP00000110312	Ensembl Protein	MGI:2442647	Mpzl3	myelin protein zero-like 3	protein coding gene	ENSMUSG00000070305	319742	MP:0005081	abnormal dermis reticular layer morphology
ENSMUSP00000110312	Ensembl Protein	MGI:2442647	Mpzl3	myelin protein zero-like 3	protein coding gene	ENSMUSG00000070305	319742	MP:0005179	decreased circulating cholesterol level
ENSMUSP00000110312	Ensembl Protein	MGI:2442647	Mpzl3	myelin protein zero-like 3	protein coding gene	ENSMUSG00000070305	319742	MP:0005289	increased oxygen consumption
ENSMUSP00000110312	Ensembl Protein	MGI:2442647	Mpzl3	myelin protein zero-like 3	protein coding gene	ENSMUSG00000070305	319742	MP:0005292	improved glucose tolerance
ENSMUSP00000110312	Ensembl Protein	MGI:2442647	Mpzl3	myelin protein zero-like 3	protein coding gene	ENSMUSG00000070305	319742	MP:0005335	abnormal gonadal fat pad morphology
ENSMUSP00000110312	Ensembl Protein	MGI:2442647	Mpzl3	myelin protein zero-like 3	protein coding gene	ENSMUSG00000070305	319742	MP:0005534	decreased body temperature
ENSMUSP00000110312	Ensembl Protein	MGI:2442647	Mpzl3	myelin protein zero-like 3	protein coding gene	ENSMUSG00000070305	319742	MP:0005620	abnormal muscle contractility
ENSMUSP00000110312	Ensembl Protein	MGI:2442647	Mpzl3	myelin protein zero-like 3	protein coding gene	ENSMUSG00000070305	319742	MP:0005659	decreased susceptibility to diet-induced obesity
ENSMUSP00000110312	Ensembl Protein	MGI:2442647	Mpzl3	myelin protein zero-like 3	protein coding gene	ENSMUSG00000070305	319742	MP:0005668	decreased circulating leptin level
ENSMUSP00000110312	Ensembl Protein	MGI:2442647	Mpzl3	myelin protein zero-like 3	protein coding gene	ENSMUSG00000070305	319742	MP:0006319	abnormal epididymal fat pad morphology
ENSMUSP00000110312	Ensembl Protein	MGI:2442647	Mpzl3	myelin protein zero-like 3	protein coding gene	ENSMUSG00000070305	319742	MP:0008844	decreased subcutaneous adipose tissue amount
ENSMUSP00000110312	Ensembl Protein	MGI:2442647	Mpzl3	myelin protein zero-like 3	protein coding gene	ENSMUSG00000070305	319742	MP:0008965	increased basal metabolism
ENSMUSP00000110312	Ensembl Protein	MGI:2442647	Mpzl3	myelin protein zero-like 3	protein coding gene	ENSMUSG00000070305	319742	MP:0009133	decreased white fat cell size
ENSMUSP00000110312	Ensembl Protein	MGI:2442647	Mpzl3	myelin protein zero-like 3	protein coding gene	ENSMUSG00000070305	319742	MP:0009356	decreased liver triglyceride level
ENSMUSP00000110312	Ensembl Protein	MGI:2442647	Mpzl3	myelin protein zero-like 3	protein coding gene	ENSMUSG00000070305	319742	MP:0009545	abnormal dermis papillary layer morphology
ENSMUSP00000110312	Ensembl Protein	MGI:2442647	Mpzl3	myelin protein zero-like 3	protein coding gene	ENSMUSG00000070305	319742	MP:0009600	hypergranulosis
ENSMUSP00000110312	Ensembl Protein	MGI:2442647	Mpzl3	myelin protein zero-like 3	protein coding gene	ENSMUSG00000070305	319742	MP:0009675	orthokeratosis
ENSMUSP00000110312	Ensembl Protein	MGI:2442647	Mpzl3	myelin protein zero-like 3	protein coding gene	ENSMUSG00000070305	319742	MP:0009792	seborrheic dermatitis
ENSMUSP00000110312	Ensembl Protein	MGI:2442647	Mpzl3	myelin protein zero-like 3	protein coding gene	ENSMUSG00000070305	319742	MP:0009793	sebaceous gland hypertrophy
ENSMUSP00000110312	Ensembl Protein	MGI:2442647	Mpzl3	myelin protein zero-like 3	protein coding gene	ENSMUSG00000070305	319742	MP:0009932	skin fibrosis
ENSMUSP00000110312	Ensembl Protein	MGI:2442647	Mpzl3	myelin protein zero-like 3	protein coding gene	ENSMUSG00000070305	319742	MP:0010025	decreased total body fat amount
ENSMUSP00000110312	Ensembl Protein	MGI:2442647	Mpzl3	myelin protein zero-like 3	protein coding gene	ENSMUSG00000070305	319742	MP:0010179	rough coat
ENSMUSP00000110312	Ensembl Protein	MGI:2442647	Mpzl3	myelin protein zero-like 3	protein coding gene	ENSMUSG00000070305	319742	MP:0010206	pigment incontinence
ENSMUSP00000110312	Ensembl Protein	MGI:2442647	Mpzl3	myelin protein zero-like 3	protein coding gene	ENSMUSG00000070305	319742	MP:0010378	increased respiratory quotient
ENSMUSP00000110312	Ensembl Protein	MGI:2442647	Mpzl3	myelin protein zero-like 3	protein coding gene	ENSMUSG00000070305	319742	MP:0010699	dilated hair follicles
ENSMUSP00000110312	Ensembl Protein	MGI:2442647	Mpzl3	myelin protein zero-like 3	protein coding gene	ENSMUSG00000070305	319742	MP:0013373	increased sebum secretion
ENSMUSP00000110312	Ensembl Protein	MGI:2442647	Mpzl3	myelin protein zero-like 3	protein coding gene	ENSMUSG00000070305	319742	MP:0014143	decreased body fat mass
ENSMUSP00000110312	Ensembl Protein	MGI:2442647	Mpzl3	myelin protein zero-like 3	protein coding gene	ENSMUSG00000070305	319742	MP:0020010	decreased bone mineral density of femur
ENSMUSP00000110312	Ensembl Protein	MGI:2442647	Mpzl3	myelin protein zero-like 3	protein coding gene	ENSMUSG00000070305	319742	MP:0030571	dilated piliary canal
ENSMUSP00000110312	Ensembl Protein	MGI:2442647	Mpzl3	myelin protein zero-like 3	protein coding gene	ENSMUSG00000070305	319742	MP:0031268	decreased susceptibility to diet-induced hepatic steatosis
ENSMUSP00000110312	Ensembl Protein	MGI:2442647	Mpzl3	myelin protein zero-like 3	protein coding gene	ENSMUSG00000070305	319742	MP:0031391	increased locomotor activity
ENSMUSP00000110378	Ensembl Protein	MGI:1343044	Rbmx	RNA binding motif protein, X chromosome	protein coding gene	ENSMUSG00000031134	19655	MP:0000195	decreased circulating calcium level
ENSMUSP00000110378	Ensembl Protein	MGI:1343044	Rbmx	RNA binding motif protein, X chromosome	protein coding gene	ENSMUSG00000031134	19655	MP:0001258	decreased body length
ENSMUSP00000110378	Ensembl Protein	MGI:1343044	Rbmx	RNA binding motif protein, X chromosome	protein coding gene	ENSMUSG00000031134	19655	MP:0002079	increased circulating insulin level
ENSMUSP00000110378	Ensembl Protein	MGI:1343044	Rbmx	RNA binding motif protein, X chromosome	protein coding gene	ENSMUSG00000031134	19655	MP:0002968	increased circulating alkaline phosphatase level
ENSMUSP00000110378	Ensembl Protein	MGI:1343044	Rbmx	RNA binding motif protein, X chromosome	protein coding gene	ENSMUSG00000031134	19655	MP:0003019	increased circulating chloride level
ENSMUSP00000110378	Ensembl Protein	MGI:1343044	Rbmx	RNA binding motif protein, X chromosome	protein coding gene	ENSMUSG00000031134	19655	MP:0003917	increased kidney weight
ENSMUSP00000110378	Ensembl Protein	MGI:1343044	Rbmx	RNA binding motif protein, X chromosome	protein coding gene	ENSMUSG00000031134	19655	MP:0010052	increased grip strength
ENSMUSP00000113244	Ensembl Protein	MGI:1921399	Zfp946	zinc finger protein 946	protein coding gene	ENSMUSG00000071266	74149
ENSMUSP00000113862	Ensembl Protein	MGI:2141101	Depdc5	DEP domain containing 5	protein coding gene	ENSMUSG00000037426	277854	MP:0000434	megacephaly
ENSMUSP00000113862	Ensembl Protein	MGI:2141101	Depdc5	DEP domain containing 5	protein coding gene	ENSMUSG00000037426	277854	MP:0001262	decreased body weight
ENSMUSP00000113862	Ensembl Protein	MGI:2141101	Depdc5	DEP domain containing 5	protein coding gene	ENSMUSG00000037426	277854	MP:0001513	limb grasping
ENSMUSP00000113862	Ensembl Protein	MGI:2141101	Depdc5	DEP domain containing 5	protein coding gene	ENSMUSG00000037426	277854	MP:0002064	seizures
ENSMUSP00000113862	Ensembl Protein	MGI:2141101	Depdc5	DEP domain containing 5	protein coding gene	ENSMUSG00000037426	277854	MP:0002083	premature death
ENSMUSP00000113862	Ensembl Protein	MGI:2141101	Depdc5	DEP domain containing 5	protein coding gene	ENSMUSG00000037426	277854	MP:0002826	tonic seizures
ENSMUSP00000113862	Ensembl Protein	MGI:2141101	Depdc5	DEP domain containing 5	protein coding gene	ENSMUSG00000037426	277854	MP:0002906	increased susceptibility to pharmacologically induced seizures
ENSMUSP00000113862	Ensembl Protein	MGI:2141101	Depdc5	DEP domain containing 5	protein coding gene	ENSMUSG00000037426	277854	MP:0002968	increased circulating alkaline phosphatase level
ENSMUSP00000113862	Ensembl Protein	MGI:2141101	Depdc5	DEP domain containing 5	protein coding gene	ENSMUSG00000037426	277854	MP:0003354	astrocytosis
ENSMUSP00000113862	Ensembl Protein	MGI:2141101	Depdc5	DEP domain containing 5	protein coding gene	ENSMUSG00000037426	277854	MP:0003997	tonic-clonic seizures
ENSMUSP00000113862	Ensembl Protein	MGI:2141101	Depdc5	DEP domain containing 5	protein coding gene	ENSMUSG00000037426	277854	MP:0004148	increased compact bone thickness
ENSMUSP00000113862	Ensembl Protein	MGI:2141101	Depdc5	DEP domain containing 5	protein coding gene	ENSMUSG00000037426	277854	MP:0005238	increased brain size
ENSMUSP00000113862	Ensembl Protein	MGI:2141101	Depdc5	DEP domain containing 5	protein coding gene	ENSMUSG00000037426	277854	MP:0005293	impaired glucose tolerance
ENSMUSP00000113862	Ensembl Protein	MGI:2141101	Depdc5	DEP domain containing 5	protein coding gene	ENSMUSG00000037426	277854	MP:0005603	neuron hypertrophy
ENSMUSP00000113862	Ensembl Protein	MGI:2141101	Depdc5	DEP domain containing 5	protein coding gene	ENSMUSG00000037426	277854	MP:0008143	abnormal dendrite morphology
ENSMUSP00000113862	Ensembl Protein	MGI:2141101	Depdc5	DEP domain containing 5	protein coding gene	ENSMUSG00000037426	277854	MP:0009767	decreased sensitivity to xenobiotic induced morbidity/mortality
ENSMUSP00000113862	Ensembl Protein	MGI:2141101	Depdc5	DEP domain containing 5	protein coding gene	ENSMUSG00000037426	277854	MP:0010024	increased total body fat amount
ENSMUSP00000113862	Ensembl Protein	MGI:2141101	Depdc5	DEP domain containing 5	protein coding gene	ENSMUSG00000037426	277854	MP:0011100	preweaning lethality, complete penetrance
ENSMUSP00000114075	Ensembl Protein	MGI:1919429	Fbxl2	F-box and leucine-rich repeat protein 2	protein coding gene	ENSMUSG00000032507	72179
ENSMUSP00000116205	Ensembl Protein	MGI:1098658	Stag1	stromal antigen 1	protein coding gene	ENSMUSG00000037286	20842	MP:0000116	abnormal tooth development
ENSMUSP00000116205	Ensembl Protein	MGI:1098658	Stag1	stromal antigen 1	protein coding gene	ENSMUSG00000037286	20842	MP:0000160	kyphosis
ENSMUSP00000116205	Ensembl Protein	MGI:1098658	Stag1	stromal antigen 1	protein coding gene	ENSMUSG00000037286	20842	MP:0000352	decreased cell proliferation
ENSMUSP00000116205	Ensembl Protein	MGI:1098658	Stag1	stromal antigen 1	protein coding gene	ENSMUSG00000037286	20842	MP:0000379	decreased hair follicle number
ENSMUSP00000116205	Ensembl Protein	MGI:1098658	Stag1	stromal antigen 1	protein coding gene	ENSMUSG00000037286	20842	MP:0000689	abnormal spleen morphology
ENSMUSP00000116205	Ensembl Protein	MGI:1098658	Stag1	stromal antigen 1	protein coding gene	ENSMUSG00000037286	20842	MP:0000691	enlarged spleen
ENSMUSP00000116205	Ensembl Protein	MGI:1098658	Stag1	stromal antigen 1	protein coding gene	ENSMUSG00000037286	20842	MP:0000692	small spleen
ENSMUSP00000116205	Ensembl Protein	MGI:1098658	Stag1	stromal antigen 1	protein coding gene	ENSMUSG00000037286	20842	MP:0001199	thin skin
ENSMUSP00000116205	Ensembl Protein	MGI:1098658	Stag1	stromal antigen 1	protein coding gene	ENSMUSG00000037286	20842	MP:0001297	microphthalmia
ENSMUSP00000116205	Ensembl Protein	MGI:1098658	Stag1	stromal antigen 1	protein coding gene	ENSMUSG00000037286	20842	MP:0001711	abnormal placenta morphology
ENSMUSP00000116205	Ensembl Protein	MGI:1098658	Stag1	stromal antigen 1	protein coding gene	ENSMUSG00000037286	20842	MP:0001780	decreased brown adipose tissue amount
ENSMUSP00000116205	Ensembl Protein	MGI:1098658	Stag1	stromal antigen 1	protein coding gene	ENSMUSG00000037286	20842	MP:0001785	edema
ENSMUSP00000116205	Ensembl Protein	MGI:1098658	Stag1	stromal antigen 1	protein coding gene	ENSMUSG00000037286	20842	MP:0002014	increased papilloma incidence
ENSMUSP00000116205	Ensembl Protein	MGI:1098658	Stag1	stromal antigen 1	protein coding gene	ENSMUSG00000037286	20842	MP:0002020	increased tumor incidence
ENSMUSP00000116205	Ensembl Protein	MGI:1098658	Stag1	stromal antigen 1	protein coding gene	ENSMUSG00000037286	20842	MP:0002038	increased carcinoma incidence
ENSMUSP00000116205	Ensembl Protein	MGI:1098658	Stag1	stromal antigen 1	protein coding gene	ENSMUSG00000037286	20842	MP:0002083	premature death
ENSMUSP00000116205	Ensembl Protein	MGI:1098658	Stag1	stromal antigen 1	protein coding gene	ENSMUSG00000037286	20842	MP:0002108	abnormal muscle morphology
ENSMUSP00000116205	Ensembl Protein	MGI:1098658	Stag1	stromal antigen 1	protein coding gene	ENSMUSG00000037286	20842	MP:0002123	abnormal definitive hematopoiesis
ENSMUSP00000116205	Ensembl Protein	MGI:1098658	Stag1	stromal antigen 1	protein coding gene	ENSMUSG00000037286	20842	MP:0002135	abnormal kidney morphology
ENSMUSP00000116205	Ensembl Protein	MGI:1098658	Stag1	stromal antigen 1	protein coding gene	ENSMUSG00000037286	20842	MP:0002590	increased mean corpuscular volume
ENSMUSP00000116205	Ensembl Protein	MGI:1098658	Stag1	stromal antigen 1	protein coding gene	ENSMUSG00000037286	20842	MP:0002874	decreased hemoglobin content
ENSMUSP00000116205	Ensembl Protein	MGI:1098658	Stag1	stromal antigen 1	protein coding gene	ENSMUSG00000037286	20842	MP:0002896	abnormal bone mineralization
ENSMUSP00000116205	Ensembl Protein	MGI:1098658	Stag1	stromal antigen 1	protein coding gene	ENSMUSG00000037286	20842	MP:0002989	small kidney
ENSMUSP00000116205	Ensembl Protein	MGI:1098658	Stag1	stromal antigen 1	protein coding gene	ENSMUSG00000037286	20842	MP:0003231	abnormal placenta vasculature
ENSMUSP00000116205	Ensembl Protein	MGI:1098658	Stag1	stromal antigen 1	protein coding gene	ENSMUSG00000037286	20842	MP:0003331	increased hepatocellular carcinoma incidence
ENSMUSP00000116205	Ensembl Protein	MGI:1098658	Stag1	stromal antigen 1	protein coding gene	ENSMUSG00000037286	20842	MP:0003420	delayed intramembranous bone ossification
ENSMUSP00000116205	Ensembl Protein	MGI:1098658	Stag1	stromal antigen 1	protein coding gene	ENSMUSG00000037286	20842	MP:0003447	decreased tumor growth/size
ENSMUSP00000116205	Ensembl Protein	MGI:1098658	Stag1	stromal antigen 1	protein coding gene	ENSMUSG00000037286	20842	MP:0003786	premature aging
ENSMUSP00000116205	Ensembl Protein	MGI:1098658	Stag1	stromal antigen 1	protein coding gene	ENSMUSG00000037286	20842	MP:0003984	embryonic growth retardation
ENSMUSP00000116205	Ensembl Protein	MGI:1098658	Stag1	stromal antigen 1	protein coding gene	ENSMUSG00000037286	20842	MP:0004024	aneuploidy
ENSMUSP00000116205	Ensembl Protein	MGI:1098658	Stag1	stromal antigen 1	protein coding gene	ENSMUSG00000037286	20842	MP:0004046	abnormal mitosis
ENSMUSP00000116205	Ensembl Protein	MGI:1098658	Stag1	stromal antigen 1	protein coding gene	ENSMUSG00000037286	20842	MP:0004200	decreased fetal size
ENSMUSP00000116205	Ensembl Protein	MGI:1098658	Stag1	stromal antigen 1	protein coding gene	ENSMUSG00000037286	20842	MP:0004502	decreased incidence of tumors by chemical induction
ENSMUSP00000116205	Ensembl Protein	MGI:1098658	Stag1	stromal antigen 1	protein coding gene	ENSMUSG00000037286	20842	MP:0004754	abnormal kidney collecting duct morphology
ENSMUSP00000116205	Ensembl Protein	MGI:1098658	Stag1	stromal antigen 1	protein coding gene	ENSMUSG00000037286	20842	MP:0005325	abnormal renal glomerulus morphology
ENSMUSP00000116205	Ensembl Protein	MGI:1098658	Stag1	stromal antigen 1	protein coding gene	ENSMUSG00000037286	20842	MP:0009084	blind uterus
ENSMUSP00000116205	Ensembl Protein	MGI:1098658	Stag1	stromal antigen 1	protein coding gene	ENSMUSG00000037286	20842	MP:0009321	increased histiocytic sarcoma incidence
ENSMUSP00000116205	Ensembl Protein	MGI:1098658	Stag1	stromal antigen 1	protein coding gene	ENSMUSG00000037286	20842	MP:0009552	urinary bladder obstruction
ENSMUSP00000116205	Ensembl Protein	MGI:1098658	Stag1	stromal antigen 1	protein coding gene	ENSMUSG00000037286	20842	MP:0010025	decreased total body fat amount
ENSMUSP00000116205	Ensembl Protein	MGI:1098658	Stag1	stromal antigen 1	protein coding gene	ENSMUSG00000037286	20842	MP:0010207	abnormal telomere morphology
ENSMUSP00000116205	Ensembl Protein	MGI:1098658	Stag1	stromal antigen 1	protein coding gene	ENSMUSG00000037286	20842	MP:0011099	lethality throughout fetal growth and development, complete penetrance
ENSMUSP00000116205	Ensembl Protein	MGI:1098658	Stag1	stromal antigen 1	protein coding gene	ENSMUSG00000037286	20842	MP:0011100	preweaning lethality, complete penetrance
ENSMUSP00000116205	Ensembl Protein	MGI:1098658	Stag1	stromal antigen 1	protein coding gene	ENSMUSG00000037286	20842	MP:0011108	embryonic lethality during organogenesis, incomplete penetrance
ENSMUSP00000116205	Ensembl Protein	MGI:1098658	Stag1	stromal antigen 1	protein coding gene	ENSMUSG00000037286	20842	MP:0011704	decreased fibroblast proliferation
ENSMUSP00000116205	Ensembl Protein	MGI:1098658	Stag1	stromal antigen 1	protein coding gene	ENSMUSG00000037286	20842	MP:0012431	increased lymphoma incidence
ENSMUSP00000116574	Ensembl Protein	MGI:5547782	Rdh16f1	RDH16 family member 1	protein coding gene	ENSMUSG00000099009
ENSMUSP00000117677	Ensembl Protein	MGI:5142012	Gm20547	predicted gene 20547	protein coding gene	ENSMUSG00000092511
ENSMUSP00000123514	Ensembl Protein	MGI:3046463	Tafa3	TAFA chemokine like family member 3	protein coding gene	ENSMUSG00000055865	329731	MP:0001363	increased anxiety-related response
ENSMUSP00000123514	Ensembl Protein	MGI:3046463	Tafa3	TAFA chemokine like family member 3	protein coding gene	ENSMUSG00000055865	329731	MP:0001409	increased stereotypic behavior
ENSMUSP00000123514	Ensembl Protein	MGI:3046463	Tafa3	TAFA chemokine like family member 3	protein coding gene	ENSMUSG00000055865	329731	MP:0001441	increased grooming behavior
ENSMUSP00000123514	Ensembl Protein	MGI:3046463	Tafa3	TAFA chemokine like family member 3	protein coding gene	ENSMUSG00000055865	329731	MP:0002092	abnormal eye morphology
ENSMUSP00000123514	Ensembl Protein	MGI:3046463	Tafa3	TAFA chemokine like family member 3	protein coding gene	ENSMUSG00000055865	329731	MP:0002557	abnormal social/conspecific interaction behavior
ENSMUSP00000123514	Ensembl Protein	MGI:3046463	Tafa3	TAFA chemokine like family member 3	protein coding gene	ENSMUSG00000055865	329731	MP:0003795	abnormal bone structure
ENSMUSP00000123514	Ensembl Protein	MGI:3046463	Tafa3	TAFA chemokine like family member 3	protein coding gene	ENSMUSG00000055865	329731	MP:0010123	increased bone mineral content
ENSMUSP00000123514	Ensembl Protein	MGI:3046463	Tafa3	TAFA chemokine like family member 3	protein coding gene	ENSMUSG00000055865	329731	MP:0020395	abnormal response to social novelty
ENSMUSP00000123514	Ensembl Protein	MGI:3046463	Tafa3	TAFA chemokine like family member 3	protein coding gene	ENSMUSG00000055865	329731	MP:0031391	increased locomotor activity
ENSMUSP00000124089	Ensembl Protein	MGI:2674092	Zfp609	zinc finger protein 609	protein coding gene	ENSMUSG00000040524	214812	MP:0001697	abnormal embryo size
ENSMUSP00000124089	Ensembl Protein	MGI:2674092	Zfp609	zinc finger protein 609	protein coding gene	ENSMUSG00000040524	214812	MP:0009142	decreased prepulse inhibition
ENSMUSP00000124089	Ensembl Protein	MGI:2674092	Zfp609	zinc finger protein 609	protein coding gene	ENSMUSG00000040524	214812	MP:0011110	preweaning lethality, incomplete penetrance
ENSMUSP00000124089	Ensembl Protein	MGI:2674092	Zfp609	zinc finger protein 609	protein coding gene	ENSMUSG00000040524	214812	MP:0011239	abnormal skin coloration
ENSMUSP00000128672	Ensembl Protein	MGI:1920951	Megf11	multiple EGF-like-domains 11	protein coding gene	ENSMUSG00000036466	214058	MP:0006068	abnormal retina horizontal cell morphology
ENSMUSP00000129271	Ensembl Protein	MGI:3030121	Or10ad1	olfactory receptor family 10 subfamily AD member 1	protein coding gene	ENSMUSG00000090129	634104
ENSMUSP00000129915	Ensembl Protein	MGI:3781411	Gm3233	predicted gene 3233	protein coding gene	ENSMUSG00000094120	100041250
ENSMUSP00000130008	Ensembl Protein	MGI:3781416	Gm3238	predicted gene 3238	protein coding gene	ENSMUSG00000095817	100041261
ENSMUSP00000130212	Ensembl Protein	MGI:3779678	Gm7138	predicted gene 7138	protein coding gene	ENSMUSG00000095593	102640500
ENSMUSP00000132276	Ensembl Protein	MGI:3781428	Gm3250	predicted gene 3250	protein coding gene	ENSMUSG00000096481	100041281
ENSMUSP00000136066	Ensembl Protein	MGI:5011587	Gm19402	predicted gene, 19402	protein coding gene	ENSMUSG00000095970	100502831
ENSMUSP00000136230	Ensembl Protein	MGI:5011853	Gm19668	predicted gene, 19668	protein coding gene	ENSMUSG00000096380	100503388
ENSMUSP00000136480	Ensembl Protein	MGI:3779677	Gm7137	predicted gene 7137	protein coding gene	ENSMUSG00000095721	634504
ENSMUSP00000136580	Ensembl Protein	MGI:3031370	Or4p21	olfactory receptor family 4 subfamily P member 21	protein coding gene	ENSMUSG00000090097	258167
ENSMUSP00000137005	Ensembl Protein	MGI:1915990	Krtap22-2	keratin associated protein 22-2	protein coding gene	ENSMUSG00000095992	68740
ENSMUSP00000137928	Ensembl Protein	MGI:1916455	Zfp748	zinc finger protein 748	protein coding gene	ENSMUSG00000095432	212276
ENSMUSP00000139752	Ensembl Protein	MGI:1354732	Krtap5-1	keratin associated protein 5-1	protein coding gene	ENSMUSG00000066100	50774
ENSMUSP00000141112	Ensembl Protein	MGI:109344	Eya1	EYA transcriptional coactivator and phosphatase 1	protein coding gene	ENSMUSG00000025932	14048	MP:0000026	abnormal inner ear morphology
ENSMUSP00000141112	Ensembl Protein	MGI:109344	Eya1	EYA transcriptional coactivator and phosphatase 1	protein coding gene	ENSMUSG00000025932	14048	MP:0000031	abnormal cochlea morphology
ENSMUSP00000141112	Ensembl Protein	MGI:109344	Eya1	EYA transcriptional coactivator and phosphatase 1	protein coding gene	ENSMUSG00000025932	14048	MP:0000037	abnormal lateral semicircular canal morphology
ENSMUSP00000141112	Ensembl Protein	MGI:109344	Eya1	EYA transcriptional coactivator and phosphatase 1	protein coding gene	ENSMUSG00000025932	14048	MP:0000041	absent endolymphatic duct
ENSMUSP00000141112	Ensembl Protein	MGI:109344	Eya1	EYA transcriptional coactivator and phosphatase 1	protein coding gene	ENSMUSG00000025932	14048	MP:0000044	absent organ of Corti
ENSMUSP00000141112	Ensembl Protein	MGI:109344	Eya1	EYA transcriptional coactivator and phosphatase 1	protein coding gene	ENSMUSG00000025932	14048	MP:0000090	absent premaxilla
ENSMUSP00000141112	Ensembl Protein	MGI:109344	Eya1	EYA transcriptional coactivator and phosphatase 1	protein coding gene	ENSMUSG00000025932	14048	MP:0000106	abnormal basisphenoid bone morphology
ENSMUSP00000141112	Ensembl Protein	MGI:109344	Eya1	EYA transcriptional coactivator and phosphatase 1	protein coding gene	ENSMUSG00000025932	14048	MP:0000154	rib fusion
ENSMUSP00000141112	Ensembl Protein	MGI:109344	Eya1	EYA transcriptional coactivator and phosphatase 1	protein coding gene	ENSMUSG00000025932	14048	MP:0000433	microcephaly
ENSMUSP00000141112	Ensembl Protein	MGI:109344	Eya1	EYA transcriptional coactivator and phosphatase 1	protein coding gene	ENSMUSG00000025932	14048	MP:0000438	abnormal cranium morphology
ENSMUSP00000141112	Ensembl Protein	MGI:109344	Eya1	EYA transcriptional coactivator and phosphatase 1	protein coding gene	ENSMUSG00000025932	14048	MP:0000454	abnormal jaw morphology
ENSMUSP00000141112	Ensembl Protein	MGI:109344	Eya1	EYA transcriptional coactivator and phosphatase 1	protein coding gene	ENSMUSG00000025932	14048	MP:0000460	mandible hypoplasia
ENSMUSP00000141112	Ensembl Protein	MGI:109344	Eya1	EYA transcriptional coactivator and phosphatase 1	protein coding gene	ENSMUSG00000025932	14048	MP:0000520	absent kidney
ENSMUSP00000141112	Ensembl Protein	MGI:109344	Eya1	EYA transcriptional coactivator and phosphatase 1	protein coding gene	ENSMUSG00000025932	14048	MP:0000680	absent parathyroid glands
ENSMUSP00000141112	Ensembl Protein	MGI:109344	Eya1	EYA transcriptional coactivator and phosphatase 1	protein coding gene	ENSMUSG00000025932	14048	MP:0000705	athymia
ENSMUSP00000141112	Ensembl Protein	MGI:109344	Eya1	EYA transcriptional coactivator and phosphatase 1	protein coding gene	ENSMUSG00000025932	14048	MP:0000759	abnormal skeletal muscle morphology
ENSMUSP00000141112	Ensembl Protein	MGI:109344	Eya1	EYA transcriptional coactivator and phosphatase 1	protein coding gene	ENSMUSG00000025932	14048	MP:0001071	abnormal facial nerve morphology
ENSMUSP00000141112	Ensembl Protein	MGI:109344	Eya1	EYA transcriptional coactivator and phosphatase 1	protein coding gene	ENSMUSG00000025932	14048	MP:0001072	abnormal vestibulocochlear nerve morphology
ENSMUSP00000141112	Ensembl Protein	MGI:109344	Eya1	EYA transcriptional coactivator and phosphatase 1	protein coding gene	ENSMUSG00000025932	14048	MP:0001082	abnormal geniculate ganglion morphology
ENSMUSP00000141112	Ensembl Protein	MGI:109344	Eya1	EYA transcriptional coactivator and phosphatase 1	protein coding gene	ENSMUSG00000025932	14048	MP:0001086	absent petrosal ganglion
ENSMUSP00000141112	Ensembl Protein	MGI:109344	Eya1	EYA transcriptional coactivator and phosphatase 1	protein coding gene	ENSMUSG00000025932	14048	MP:0001302	eyelids open at birth
ENSMUSP00000141112	Ensembl Protein	MGI:109344	Eya1	EYA transcriptional coactivator and phosphatase 1	protein coding gene	ENSMUSG00000025932	14048	MP:0001394	circling
ENSMUSP00000141112	Ensembl Protein	MGI:109344	Eya1	EYA transcriptional coactivator and phosphatase 1	protein coding gene	ENSMUSG00000025932	14048	MP:0001410	head bobbing
ENSMUSP00000141112	Ensembl Protein	MGI:109344	Eya1	EYA transcriptional coactivator and phosphatase 1	protein coding gene	ENSMUSG00000025932	14048	MP:0001926	female infertility
ENSMUSP00000141112	Ensembl Protein	MGI:109344	Eya1	EYA transcriptional coactivator and phosphatase 1	protein coding gene	ENSMUSG00000025932	14048	MP:0001967	deafness
ENSMUSP00000141112	Ensembl Protein	MGI:109344	Eya1	EYA transcriptional coactivator and phosphatase 1	protein coding gene	ENSMUSG00000025932	14048	MP:0002169	no abnormal phenotype detected
ENSMUSP00000141112	Ensembl Protein	MGI:109344	Eya1	EYA transcriptional coactivator and phosphatase 1	protein coding gene	ENSMUSG00000025932	14048	MP:0002260	abnormal thyroid cartilage morphology
ENSMUSP00000141112	Ensembl Protein	MGI:109344	Eya1	EYA transcriptional coactivator and phosphatase 1	protein coding gene	ENSMUSG00000025932	14048	MP:0002428	abnormal semicircular canal morphology
ENSMUSP00000141112	Ensembl Protein	MGI:109344	Eya1	EYA transcriptional coactivator and phosphatase 1	protein coding gene	ENSMUSG00000025932	14048	MP:0002622	abnormal cochlear hair cell morphology
ENSMUSP00000141112	Ensembl Protein	MGI:109344	Eya1	EYA transcriptional coactivator and phosphatase 1	protein coding gene	ENSMUSG00000025932	14048	MP:0002855	abnormal cochlear ganglion morphology
ENSMUSP00000141112	Ensembl Protein	MGI:109344	Eya1	EYA transcriptional coactivator and phosphatase 1	protein coding gene	ENSMUSG00000025932	14048	MP:0002857	cochlear ganglion degeneration
ENSMUSP00000141112	Ensembl Protein	MGI:109344	Eya1	EYA transcriptional coactivator and phosphatase 1	protein coding gene	ENSMUSG00000025932	14048	MP:0002858	abnormal posterior semicircular canal morphology
ENSMUSP00000141112	Ensembl Protein	MGI:109344	Eya1	EYA transcriptional coactivator and phosphatase 1	protein coding gene	ENSMUSG00000025932	14048	MP:0002925	abnormal cardiovascular development
ENSMUSP00000141112	Ensembl Protein	MGI:109344	Eya1	EYA transcriptional coactivator and phosphatase 1	protein coding gene	ENSMUSG00000025932	14048	MP:0003056	abnormal hyoid bone morphology
ENSMUSP00000141112	Ensembl Protein	MGI:109344	Eya1	EYA transcriptional coactivator and phosphatase 1	protein coding gene	ENSMUSG00000025932	14048	MP:0003110	absent malleus processus brevis
ENSMUSP00000141112	Ensembl Protein	MGI:109344	Eya1	EYA transcriptional coactivator and phosphatase 1	protein coding gene	ENSMUSG00000025932	14048	MP:0003142	anotia
ENSMUSP00000141112	Ensembl Protein	MGI:109344	Eya1	EYA transcriptional coactivator and phosphatase 1	protein coding gene	ENSMUSG00000025932	14048	MP:0003147	absent cochlea
ENSMUSP00000141112	Ensembl Protein	MGI:109344	Eya1	EYA transcriptional coactivator and phosphatase 1	protein coding gene	ENSMUSG00000025932	14048	MP:0003148	decreased cochlear coiling
ENSMUSP00000141112	Ensembl Protein	MGI:109344	Eya1	EYA transcriptional coactivator and phosphatase 1	protein coding gene	ENSMUSG00000025932	14048	MP:0003161	absent lateral semicircular canal
ENSMUSP00000141112	Ensembl Protein	MGI:109344	Eya1	EYA transcriptional coactivator and phosphatase 1	protein coding gene	ENSMUSG00000025932	14048	MP:0003162	decreased lateral semicircular canal size
ENSMUSP00000141112	Ensembl Protein	MGI:109344	Eya1	EYA transcriptional coactivator and phosphatase 1	protein coding gene	ENSMUSG00000025932	14048	MP:0003163	absent posterior semicircular canal
ENSMUSP00000141112	Ensembl Protein	MGI:109344	Eya1	EYA transcriptional coactivator and phosphatase 1	protein coding gene	ENSMUSG00000025932	14048	MP:0003164	decreased posterior semicircular canal size
ENSMUSP00000141112	Ensembl Protein	MGI:109344	Eya1	EYA transcriptional coactivator and phosphatase 1	protein coding gene	ENSMUSG00000025932	14048	MP:0003166	decreased superior semicircular canal size
ENSMUSP00000141112	Ensembl Protein	MGI:109344	Eya1	EYA transcriptional coactivator and phosphatase 1	protein coding gene	ENSMUSG00000025932	14048	MP:0003446	renal hypoplasia
ENSMUSP00000141112	Ensembl Protein	MGI:109344	Eya1	EYA transcriptional coactivator and phosphatase 1	protein coding gene	ENSMUSG00000025932	14048	MP:0003499	thyroid gland hypoplasia
ENSMUSP00000141112	Ensembl Protein	MGI:109344	Eya1	EYA transcriptional coactivator and phosphatase 1	protein coding gene	ENSMUSG00000025932	14048	MP:0003604	single kidney
ENSMUSP00000141112	Ensembl Protein	MGI:109344	Eya1	EYA transcriptional coactivator and phosphatase 1	protein coding gene	ENSMUSG00000025932	14048	MP:0003641	small lung
ENSMUSP00000141112	Ensembl Protein	MGI:109344	Eya1	EYA transcriptional coactivator and phosphatase 1	protein coding gene	ENSMUSG00000025932	14048	MP:0003722	absent ureter
ENSMUSP00000141112	Ensembl Protein	MGI:109344	Eya1	EYA transcriptional coactivator and phosphatase 1	protein coding gene	ENSMUSG00000025932	14048	MP:0003740	fusion of middle ear ossicles
ENSMUSP00000141112	Ensembl Protein	MGI:109344	Eya1	EYA transcriptional coactivator and phosphatase 1	protein coding gene	ENSMUSG00000025932	14048	MP:0003935	abnormal craniofacial development
ENSMUSP00000141112	Ensembl Protein	MGI:109344	Eya1	EYA transcriptional coactivator and phosphatase 1	protein coding gene	ENSMUSG00000025932	14048	MP:0004113	abnormal aortic arch morphology
ENSMUSP00000141112	Ensembl Protein	MGI:109344	Eya1	EYA transcriptional coactivator and phosphatase 1	protein coding gene	ENSMUSG00000025932	14048	MP:0004157	interrupted aortic arch
ENSMUSP00000141112	Ensembl Protein	MGI:109344	Eya1	EYA transcriptional coactivator and phosphatase 1	protein coding gene	ENSMUSG00000025932	14048	MP:0004160	retroesophageal right subclavian artery
ENSMUSP00000141112	Ensembl Protein	MGI:109344	Eya1	EYA transcriptional coactivator and phosphatase 1	protein coding gene	ENSMUSG00000025932	14048	MP:0004204	absent stapes
ENSMUSP00000141112	Ensembl Protein	MGI:109344	Eya1	EYA transcriptional coactivator and phosphatase 1	protein coding gene	ENSMUSG00000025932	14048	MP:0004299	absent vestibular ganglion
ENSMUSP00000141112	Ensembl Protein	MGI:109344	Eya1	EYA transcriptional coactivator and phosphatase 1	protein coding gene	ENSMUSG00000025932	14048	MP:0004310	small otic vesicle
ENSMUSP00000141112	Ensembl Protein	MGI:109344	Eya1	EYA transcriptional coactivator and phosphatase 1	protein coding gene	ENSMUSG00000025932	14048	MP:0004314	absent inner ear vestibule
ENSMUSP00000141112	Ensembl Protein	MGI:109344	Eya1	EYA transcriptional coactivator and phosphatase 1	protein coding gene	ENSMUSG00000025932	14048	MP:0004315	absent vestibular saccule
ENSMUSP00000141112	Ensembl Protein	MGI:109344	Eya1	EYA transcriptional coactivator and phosphatase 1	protein coding gene	ENSMUSG00000025932	14048	MP:0004328	decreased vestibular hair cell number
ENSMUSP00000141112	Ensembl Protein	MGI:109344	Eya1	EYA transcriptional coactivator and phosphatase 1	protein coding gene	ENSMUSG00000025932	14048	MP:0004395	increased cochlear inner hair cell number
ENSMUSP00000141112	Ensembl Protein	MGI:109344	Eya1	EYA transcriptional coactivator and phosphatase 1	protein coding gene	ENSMUSG00000025932	14048	MP:0004396	decreased cochlear inner hair cell number
ENSMUSP00000141112	Ensembl Protein	MGI:109344	Eya1	EYA transcriptional coactivator and phosphatase 1	protein coding gene	ENSMUSG00000025932	14048	MP:0004401	increased cochlear outer hair cell number
ENSMUSP00000141112	Ensembl Protein	MGI:109344	Eya1	EYA transcriptional coactivator and phosphatase 1	protein coding gene	ENSMUSG00000025932	14048	MP:0004402	decreased cochlear outer hair cell number
ENSMUSP00000141112	Ensembl Protein	MGI:109344	Eya1	EYA transcriptional coactivator and phosphatase 1	protein coding gene	ENSMUSG00000025932	14048	MP:0004427	abnormal vestibular labyrinth morphology
ENSMUSP00000141112	Ensembl Protein	MGI:109344	Eya1	EYA transcriptional coactivator and phosphatase 1	protein coding gene	ENSMUSG00000025932	14048	MP:0004452	abnormal pterygoid process morphology
ENSMUSP00000141112	Ensembl Protein	MGI:109344	Eya1	EYA transcriptional coactivator and phosphatase 1	protein coding gene	ENSMUSG00000025932	14048	MP:0004506	abnormal pubis morphology
ENSMUSP00000141112	Ensembl Protein	MGI:109344	Eya1	EYA transcriptional coactivator and phosphatase 1	protein coding gene	ENSMUSG00000025932	14048	MP:0004507	abnormal ischium morphology
ENSMUSP00000141112	Ensembl Protein	MGI:109344	Eya1	EYA transcriptional coactivator and phosphatase 1	protein coding gene	ENSMUSG00000025932	14048	MP:0004522	abnormal orientation of cochlear hair cell stereociliary bundles
ENSMUSP00000141112	Ensembl Protein	MGI:109344	Eya1	EYA transcriptional coactivator and phosphatase 1	protein coding gene	ENSMUSG00000025932	14048	MP:0004529	decreased outer hair cell stereocilia number
ENSMUSP00000141112	Ensembl Protein	MGI:109344	Eya1	EYA transcriptional coactivator and phosphatase 1	protein coding gene	ENSMUSG00000025932	14048	MP:0004539	absent maxilla
ENSMUSP00000141112	Ensembl Protein	MGI:109344	Eya1	EYA transcriptional coactivator and phosphatase 1	protein coding gene	ENSMUSG00000025932	14048	MP:0004620	cervical vertebral fusion
ENSMUSP00000141112	Ensembl Protein	MGI:109344	Eya1	EYA transcriptional coactivator and phosphatase 1	protein coding gene	ENSMUSG00000025932	14048	MP:0004739	conductive hearing loss
ENSMUSP00000141112	Ensembl Protein	MGI:109344	Eya1	EYA transcriptional coactivator and phosphatase 1	protein coding gene	ENSMUSG00000025932	14048	MP:0004922	abnormal common crus morphology
ENSMUSP00000141112	Ensembl Protein	MGI:109344	Eya1	EYA transcriptional coactivator and phosphatase 1	protein coding gene	ENSMUSG00000025932	14048	MP:0005076	abnormal cell differentiation
ENSMUSP00000141112	Ensembl Protein	MGI:109344	Eya1	EYA transcriptional coactivator and phosphatase 1	protein coding gene	ENSMUSG00000025932	14048	MP:0005105	abnormal middle ear ossicle morphology
ENSMUSP00000141112	Ensembl Protein	MGI:109344	Eya1	EYA transcriptional coactivator and phosphatase 1	protein coding gene	ENSMUSG00000025932	14048	MP:0005106	abnormal incus morphology
ENSMUSP00000141112	Ensembl Protein	MGI:109344	Eya1	EYA transcriptional coactivator and phosphatase 1	protein coding gene	ENSMUSG00000025932	14048	MP:0005107	abnormal stapes morphology
ENSMUSP00000141112	Ensembl Protein	MGI:109344	Eya1	EYA transcriptional coactivator and phosphatase 1	protein coding gene	ENSMUSG00000025932	14048	MP:0005270	abnormal zygomatic bone morphology
ENSMUSP00000141112	Ensembl Protein	MGI:109344	Eya1	EYA transcriptional coactivator and phosphatase 1	protein coding gene	ENSMUSG00000025932	14048	MP:0005272	abnormal temporal bone morphology
ENSMUSP00000141112	Ensembl Protein	MGI:109344	Eya1	EYA transcriptional coactivator and phosphatase 1	protein coding gene	ENSMUSG00000025932	14048	MP:0005352	small cranium
ENSMUSP00000141112	Ensembl Protein	MGI:109344	Eya1	EYA transcriptional coactivator and phosphatase 1	protein coding gene	ENSMUSG00000025932	14048	MP:0005565	increased blood urea nitrogen level
ENSMUSP00000141112	Ensembl Protein	MGI:109344	Eya1	EYA transcriptional coactivator and phosphatase 1	protein coding gene	ENSMUSG00000025932	14048	MP:0005579	absent outer ear
ENSMUSP00000141112	Ensembl Protein	MGI:109344	Eya1	EYA transcriptional coactivator and phosphatase 1	protein coding gene	ENSMUSG00000025932	14048	MP:0006011	abnormal endolymphatic duct morphology
ENSMUSP00000141112	Ensembl Protein	MGI:109344	Eya1	EYA transcriptional coactivator and phosphatase 1	protein coding gene	ENSMUSG00000025932	14048	MP:0006018	abnormal tympanic membrane morphology
ENSMUSP00000141112	Ensembl Protein	MGI:109344	Eya1	EYA transcriptional coactivator and phosphatase 1	protein coding gene	ENSMUSG00000025932	14048	MP:0006020	decreased tympanic ring size
ENSMUSP00000141112	Ensembl Protein	MGI:109344	Eya1	EYA transcriptional coactivator and phosphatase 1	protein coding gene	ENSMUSG00000025932	14048	MP:0006030	abnormal otic vesicle development
ENSMUSP00000141112	Ensembl Protein	MGI:109344	Eya1	EYA transcriptional coactivator and phosphatase 1	protein coding gene	ENSMUSG00000025932	14048	MP:0006033	abnormal external auditory canal morphology
ENSMUSP00000141112	Ensembl Protein	MGI:109344	Eya1	EYA transcriptional coactivator and phosphatase 1	protein coding gene	ENSMUSG00000025932	14048	MP:0006089	abnormal vestibular saccule morphology
ENSMUSP00000141112	Ensembl Protein	MGI:109344	Eya1	EYA transcriptional coactivator and phosphatase 1	protein coding gene	ENSMUSG00000025932	14048	MP:0006090	abnormal utricle morphology
ENSMUSP00000141112	Ensembl Protein	MGI:109344	Eya1	EYA transcriptional coactivator and phosphatase 1	protein coding gene	ENSMUSG00000025932	14048	MP:0006285	absent inner ear
ENSMUSP00000141112	Ensembl Protein	MGI:109344	Eya1	EYA transcriptional coactivator and phosphatase 1	protein coding gene	ENSMUSG00000025932	14048	MP:0006382	abnormal lung epithelium morphology
ENSMUSP00000141112	Ensembl Protein	MGI:109344	Eya1	EYA transcriptional coactivator and phosphatase 1	protein coding gene	ENSMUSG00000025932	14048	MP:0008063	increased otic epithelial cell apoptosis
ENSMUSP00000141112	Ensembl Protein	MGI:109344	Eya1	EYA transcriptional coactivator and phosphatase 1	protein coding gene	ENSMUSG00000025932	14048	MP:0008064	decreased otic epithelial cell proliferation
ENSMUSP00000141112	Ensembl Protein	MGI:109344	Eya1	EYA transcriptional coactivator and phosphatase 1	protein coding gene	ENSMUSG00000025932	14048	MP:0008065	short endolymphatic duct
ENSMUSP00000141112	Ensembl Protein	MGI:109344	Eya1	EYA transcriptional coactivator and phosphatase 1	protein coding gene	ENSMUSG00000025932	14048	MP:0008148	abnormal sternocostal joint morphology
ENSMUSP00000141112	Ensembl Protein	MGI:109344	Eya1	EYA transcriptional coactivator and phosphatase 1	protein coding gene	ENSMUSG00000025932	14048	MP:0008488	abnormal semicircular canal ampulla morphology
ENSMUSP00000141112	Ensembl Protein	MGI:109344	Eya1	EYA transcriptional coactivator and phosphatase 1	protein coding gene	ENSMUSG00000025932	14048	MP:0009142	decreased prepulse inhibition
ENSMUSP00000141112	Ensembl Protein	MGI:109344	Eya1	EYA transcriptional coactivator and phosphatase 1	protein coding gene	ENSMUSG00000025932	14048	MP:0009653	abnormal palate development
ENSMUSP00000141112	Ensembl Protein	MGI:109344	Eya1	EYA transcriptional coactivator and phosphatase 1	protein coding gene	ENSMUSG00000025932	14048	MP:0009707	absent external auditory canal
ENSMUSP00000141112	Ensembl Protein	MGI:109344	Eya1	EYA transcriptional coactivator and phosphatase 1	protein coding gene	ENSMUSG00000025932	14048	MP:0009760	abnormal mitotic spindle morphology
ENSMUSP00000141112	Ensembl Protein	MGI:109344	Eya1	EYA transcriptional coactivator and phosphatase 1	protein coding gene	ENSMUSG00000025932	14048	MP:0009890	cleft secondary palate
ENSMUSP00000141112	Ensembl Protein	MGI:109344	Eya1	EYA transcriptional coactivator and phosphatase 1	protein coding gene	ENSMUSG00000025932	14048	MP:0009895	decreased palatine bone horizontal plate size
ENSMUSP00000141112	Ensembl Protein	MGI:109344	Eya1	EYA transcriptional coactivator and phosphatase 1	protein coding gene	ENSMUSG00000025932	14048	MP:0009897	decreased maxillary shelf size
ENSMUSP00000141112	Ensembl Protein	MGI:109344	Eya1	EYA transcriptional coactivator and phosphatase 1	protein coding gene	ENSMUSG00000025932	14048	MP:0009914	abnormal hyoid bone lesser horn morphology
ENSMUSP00000141112	Ensembl Protein	MGI:109344	Eya1	EYA transcriptional coactivator and phosphatase 1	protein coding gene	ENSMUSG00000025932	14048	MP:0010466	vascular ring
ENSMUSP00000141112	Ensembl Protein	MGI:109344	Eya1	EYA transcriptional coactivator and phosphatase 1	protein coding gene	ENSMUSG00000025932	14048	MP:0010978	absent ureteric bud
ENSMUSP00000141112	Ensembl Protein	MGI:109344	Eya1	EYA transcriptional coactivator and phosphatase 1	protein coding gene	ENSMUSG00000025932	14048	MP:0011087	neonatal lethality, complete penetrance
ENSMUSP00000141112	Ensembl Protein	MGI:109344	Eya1	EYA transcriptional coactivator and phosphatase 1	protein coding gene	ENSMUSG00000025932	14048	MP:0011090	perinatal lethality, incomplete penetrance
ENSMUSP00000141112	Ensembl Protein	MGI:109344	Eya1	EYA transcriptional coactivator and phosphatase 1	protein coding gene	ENSMUSG00000025932	14048	MP:0011110	preweaning lethality, incomplete penetrance
ENSMUSP00000141112	Ensembl Protein	MGI:109344	Eya1	EYA transcriptional coactivator and phosphatase 1	protein coding gene	ENSMUSG00000025932	14048	MP:0011386	increased metanephric mesenchyme apoptosis
ENSMUSP00000141112	Ensembl Protein	MGI:109344	Eya1	EYA transcriptional coactivator and phosphatase 1	protein coding gene	ENSMUSG00000025932	14048	MP:0011967	increased or absent threshold for auditory brainstem response
ENSMUSP00000141112	Ensembl Protein	MGI:109344	Eya1	EYA transcriptional coactivator and phosphatase 1	protein coding gene	ENSMUSG00000025932	14048	MP:0013163	absent thyroid gland isthmus
ENSMUSP00000141112	Ensembl Protein	MGI:109344	Eya1	EYA transcriptional coactivator and phosphatase 1	protein coding gene	ENSMUSG00000025932	14048	MP:0013222	abnormal first pharyngeal pouch morphology
ENSMUSP00000141112	Ensembl Protein	MGI:109344	Eya1	EYA transcriptional coactivator and phosphatase 1	protein coding gene	ENSMUSG00000025932	14048	MP:0013290	persistent ultimobranchial bodies
ENSMUSP00000141112	Ensembl Protein	MGI:109344	Eya1	EYA transcriptional coactivator and phosphatase 1	protein coding gene	ENSMUSG00000025932	14048	MP:0030097	preauricular pit
ENSMUSP00000141112	Ensembl Protein	MGI:109344	Eya1	EYA transcriptional coactivator and phosphatase 1	protein coding gene	ENSMUSG00000025932	14048	MP:0030155	absent tympanic cavity
ENSMUSP00000141112	Ensembl Protein	MGI:109344	Eya1	EYA transcriptional coactivator and phosphatase 1	protein coding gene	ENSMUSG00000025932	14048	MP:0030161	absent auditory bulla
ENSMUSP00000141112	Ensembl Protein	MGI:109344	Eya1	EYA transcriptional coactivator and phosphatase 1	protein coding gene	ENSMUSG00000025932	14048	MP:0030204	large nasal septum
ENSMUSP00000141137	Ensembl Protein	MGI:5579812	Gm29106	predicted gene 29106	protein coding gene	ENSMUSG00000102030
ENSMUSP00000141346	Ensembl Protein	MGI:4439911	Ighv9-1	immunoglobulin heavy variable 9-1	gene segment	ENSMUSG00000096805	195180
ENSMUSP00000141922	Ensembl Protein	MGI:1913506	Ssr2	signal sequence receptor, beta	protein coding gene	ENSMUSG00000041355	66256	MP:0000161	scoliosis
ENSMUSP00000141922	Ensembl Protein	MGI:1913506	Ssr2	signal sequence receptor, beta	protein coding gene	ENSMUSG00000041355	66256	MP:0000282	abnormal interatrial septum morphology
ENSMUSP00000141922	Ensembl Protein	MGI:1913506	Ssr2	signal sequence receptor, beta	protein coding gene	ENSMUSG00000041355	66256	MP:0000284	double outlet right ventricle
ENSMUSP00000141922	Ensembl Protein	MGI:1913506	Ssr2	signal sequence receptor, beta	protein coding gene	ENSMUSG00000041355	66256	MP:0000602	dilated liver sinusoidal spaces
ENSMUSP00000141922	Ensembl Protein	MGI:1913506	Ssr2	signal sequence receptor, beta	protein coding gene	ENSMUSG00000041355	66256	MP:0000703	abnormal thymus morphology
ENSMUSP00000141922	Ensembl Protein	MGI:1913506	Ssr2	signal sequence receptor, beta	protein coding gene	ENSMUSG00000041355	66256	MP:0000783	abnormal forebrain morphology
ENSMUSP00000141922	Ensembl Protein	MGI:1913506	Ssr2	signal sequence receptor, beta	protein coding gene	ENSMUSG00000041355	66256	MP:0000825	dilated lateral ventricle
ENSMUSP00000141922	Ensembl Protein	MGI:1913506	Ssr2	signal sequence receptor, beta	protein coding gene	ENSMUSG00000041355	66256	MP:0001015	small superior cervical ganglion
ENSMUSP00000141922	Ensembl Protein	MGI:1913506	Ssr2	signal sequence receptor, beta	protein coding gene	ENSMUSG00000041355	66256	MP:0001330	abnormal optic nerve morphology
ENSMUSP00000141922	Ensembl Protein	MGI:1913506	Ssr2	signal sequence receptor, beta	protein coding gene	ENSMUSG00000041355	66256	MP:0001916	intracerebral hemorrhage
ENSMUSP00000141922	Ensembl Protein	MGI:1913506	Ssr2	signal sequence receptor, beta	protein coding gene	ENSMUSG00000041355	66256	MP:0002279	abnormal diaphragm morphology
ENSMUSP00000141922	Ensembl Protein	MGI:1913506	Ssr2	signal sequence receptor, beta	protein coding gene	ENSMUSG00000041355	66256	MP:0002633	persistent truncus arteriosis
ENSMUSP00000141922	Ensembl Protein	MGI:1913506	Ssr2	signal sequence receptor, beta	protein coding gene	ENSMUSG00000041355	66256	MP:0003686	abnormal eye muscle morphology
ENSMUSP00000141922	Ensembl Protein	MGI:1913506	Ssr2	signal sequence receptor, beta	protein coding gene	ENSMUSG00000041355	66256	MP:0003827	abnormal Wolffian duct morphology
ENSMUSP00000141922	Ensembl Protein	MGI:1913506	Ssr2	signal sequence receptor, beta	protein coding gene	ENSMUSG00000041355	66256	MP:0004057	thin myocardium compact layer
ENSMUSP00000141922	Ensembl Protein	MGI:1913506	Ssr2	signal sequence receptor, beta	protein coding gene	ENSMUSG00000041355	66256	MP:0004201	fetal growth retardation
ENSMUSP00000141922	Ensembl Protein	MGI:1913506	Ssr2	signal sequence receptor, beta	protein coding gene	ENSMUSG00000041355	66256	MP:0004268	abnormal optic stalk morphology
ENSMUSP00000141922	Ensembl Protein	MGI:1913506	Ssr2	signal sequence receptor, beta	protein coding gene	ENSMUSG00000041355	66256	MP:0004269	abnormal optic cup morphology
ENSMUSP00000141922	Ensembl Protein	MGI:1913506	Ssr2	signal sequence receptor, beta	protein coding gene	ENSMUSG00000041355	66256	MP:0004463	basisphenoid bone foramen
ENSMUSP00000141922	Ensembl Protein	MGI:1913506	Ssr2	signal sequence receptor, beta	protein coding gene	ENSMUSG00000041355	66256	MP:0004613	fusion of vertebral arches
ENSMUSP00000141922	Ensembl Protein	MGI:1913506	Ssr2	signal sequence receptor, beta	protein coding gene	ENSMUSG00000041355	66256	MP:0005244	hemopericardium
ENSMUSP00000141922	Ensembl Protein	MGI:1913506	Ssr2	signal sequence receptor, beta	protein coding gene	ENSMUSG00000041355	66256	MP:0008536	enlarged third ventricle
ENSMUSP00000141922	Ensembl Protein	MGI:1913506	Ssr2	signal sequence receptor, beta	protein coding gene	ENSMUSG00000041355	66256	MP:0008803	abnormal placental labyrinth vasculature morphology
ENSMUSP00000141922	Ensembl Protein	MGI:1913506	Ssr2	signal sequence receptor, beta	protein coding gene	ENSMUSG00000041355	66256	MP:0009770	abnormal optic chiasm morphology
ENSMUSP00000141922	Ensembl Protein	MGI:1913506	Ssr2	signal sequence receptor, beta	protein coding gene	ENSMUSG00000041355	66256	MP:0009913	abnormal hyoid bone greater horn morphology
ENSMUSP00000141922	Ensembl Protein	MGI:1913506	Ssr2	signal sequence receptor, beta	protein coding gene	ENSMUSG00000041355	66256	MP:0010418	perimembraneous ventricular septal defect
ENSMUSP00000141922	Ensembl Protein	MGI:1913506	Ssr2	signal sequence receptor, beta	protein coding gene	ENSMUSG00000041355	66256	MP:0010420	muscular ventricular septal defect
ENSMUSP00000141922	Ensembl Protein	MGI:1913506	Ssr2	signal sequence receptor, beta	protein coding gene	ENSMUSG00000041355	66256	MP:0010490	abnormal inferior vena cava valve morphology
ENSMUSP00000141922	Ensembl Protein	MGI:1913506	Ssr2	signal sequence receptor, beta	protein coding gene	ENSMUSG00000041355	66256	MP:0010589	common truncal valve
ENSMUSP00000141922	Ensembl Protein	MGI:1913506	Ssr2	signal sequence receptor, beta	protein coding gene	ENSMUSG00000041355	66256	MP:0010592	abnormal atrioventricular septum morphology
ENSMUSP00000141922	Ensembl Protein	MGI:1913506	Ssr2	signal sequence receptor, beta	protein coding gene	ENSMUSG00000041355	66256	MP:0010602	abnormal pulmonary valve cusp morphology
ENSMUSP00000141922	Ensembl Protein	MGI:1913506	Ssr2	signal sequence receptor, beta	protein coding gene	ENSMUSG00000041355	66256	MP:0011100	preweaning lethality, complete penetrance
ENSMUSP00000141922	Ensembl Protein	MGI:1913506	Ssr2	signal sequence receptor, beta	protein coding gene	ENSMUSG00000041355	66256	MP:0011659	interrupted aortic arch, type b
ENSMUSP00000141922	Ensembl Protein	MGI:1913506	Ssr2	signal sequence receptor, beta	protein coding gene	ENSMUSG00000041355	66256	MP:0013815	abnormal digastric muscle morphology
ENSMUSP00000141922	Ensembl Protein	MGI:1913506	Ssr2	signal sequence receptor, beta	protein coding gene	ENSMUSG00000041355	66256	MP:0013836	abnormal hypoglossal nerve topology
ENSMUSP00000141922	Ensembl Protein	MGI:1913506	Ssr2	signal sequence receptor, beta	protein coding gene	ENSMUSG00000041355	66256	MP:0013848	subcutaneous edema
ENSMUSP00000141922	Ensembl Protein	MGI:1913506	Ssr2	signal sequence receptor, beta	protein coding gene	ENSMUSG00000041355	66256	MP:0013875	increased trigeminal neuroma incidence
ENSMUSP00000141922	Ensembl Protein	MGI:1913506	Ssr2	signal sequence receptor, beta	protein coding gene	ENSMUSG00000041355	66256	MP:0013876	absent ductus venosus valve
ENSMUSP00000141922	Ensembl Protein	MGI:1913506	Ssr2	signal sequence receptor, beta	protein coding gene	ENSMUSG00000041355	66256	MP:0013877	abnormal ductus venosus valve morphology
ENSMUSP00000141922	Ensembl Protein	MGI:1913506	Ssr2	signal sequence receptor, beta	protein coding gene	ENSMUSG00000041355	66256	MP:0013967	abnormal infrahyoid muscle connection
ENSMUSP00000141922	Ensembl Protein	MGI:1913506	Ssr2	signal sequence receptor, beta	protein coding gene	ENSMUSG00000041355	66256	MP:0013969	reduced sympathetic cervical ganglion size
ENSMUSP00000141922	Ensembl Protein	MGI:1913506	Ssr2	signal sequence receptor, beta	protein coding gene	ENSMUSG00000041355	66256	MP:0013973	abnormal hepatic vein connection
ENSMUSP00000141922	Ensembl Protein	MGI:1913506	Ssr2	signal sequence receptor, beta	protein coding gene	ENSMUSG00000041355	66256	MP:0014021	heterochrony
ENSMUSP00000141997	Ensembl Protein	MGI:1935199	Pcdhgb7	protocadherin gamma subfamily B, 7	protein coding gene	ENSMUSG00000104063	93704
ENSMUSP00000142010	Ensembl Protein	MGI:1935196	Pcdhgb5	protocadherin gamma subfamily B, 5	protein coding gene	ENSMUSG00000103749	93702
ENSMUSP00000143372	Ensembl Protein	MGI:3642678	Trav13n-4	T cell receptor alpha variable 13N-4	gene segment	ENSMUSG00000076823	100126460
ENSMUSP00000143654	Ensembl Protein	MGI:98001	Rpe65	retinal pigment epithelium 65	protein coding gene	ENSMUSG00000028174	19892	MP:0000218	increased leukocyte cell number
ENSMUSP00000143654	Ensembl Protein	MGI:98001	Rpe65	retinal pigment epithelium 65	protein coding gene	ENSMUSG00000028174	19892	MP:0000221	decreased leukocyte cell number
ENSMUSP00000143654	Ensembl Protein	MGI:98001	Rpe65	retinal pigment epithelium 65	protein coding gene	ENSMUSG00000028174	19892	MP:0001317	abnormal pupil morphology
ENSMUSP00000143654	Ensembl Protein	MGI:98001	Rpe65	retinal pigment epithelium 65	protein coding gene	ENSMUSG00000028174	19892	MP:0001325	abnormal retina morphology
ENSMUSP00000143654	Ensembl Protein	MGI:98001	Rpe65	retinal pigment epithelium 65	protein coding gene	ENSMUSG00000028174	19892	MP:0001326	retina degeneration
ENSMUSP00000143654	Ensembl Protein	MGI:98001	Rpe65	retinal pigment epithelium 65	protein coding gene	ENSMUSG00000028174	19892	MP:0001399	hyperactivity
ENSMUSP00000143654	Ensembl Protein	MGI:98001	Rpe65	retinal pigment epithelium 65	protein coding gene	ENSMUSG00000028174	19892	MP:0001402	decreased locomotor activity
ENSMUSP00000143654	Ensembl Protein	MGI:98001	Rpe65	retinal pigment epithelium 65	protein coding gene	ENSMUSG00000028174	19892	MP:0001513	limb grasping
ENSMUSP00000143654	Ensembl Protein	MGI:98001	Rpe65	retinal pigment epithelium 65	protein coding gene	ENSMUSG00000028174	19892	MP:0003011	delayed dark adaptation
ENSMUSP00000143654	Ensembl Protein	MGI:98001	Rpe65	retinal pigment epithelium 65	protein coding gene	ENSMUSG00000028174	19892	MP:0003729	abnormal photoreceptor outer segment morphology
ENSMUSP00000143654	Ensembl Protein	MGI:98001	Rpe65	retinal pigment epithelium 65	protein coding gene	ENSMUSG00000028174	19892	MP:0004021	abnormal rod electrophysiology
ENSMUSP00000143654	Ensembl Protein	MGI:98001	Rpe65	retinal pigment epithelium 65	protein coding gene	ENSMUSG00000028174	19892	MP:0004022	abnormal cone electrophysiology
ENSMUSP00000143654	Ensembl Protein	MGI:98001	Rpe65	retinal pigment epithelium 65	protein coding gene	ENSMUSG00000028174	19892	MP:0005103	abnormal retina pigmentation
ENSMUSP00000143654	Ensembl Protein	MGI:98001	Rpe65	retinal pigment epithelium 65	protein coding gene	ENSMUSG00000028174	19892	MP:0005201	abnormal retina pigment epithelium morphology
ENSMUSP00000143654	Ensembl Protein	MGI:98001	Rpe65	retinal pigment epithelium 65	protein coding gene	ENSMUSG00000028174	19892	MP:0005253	abnormal eye physiology
ENSMUSP00000143654	Ensembl Protein	MGI:98001	Rpe65	retinal pigment epithelium 65	protein coding gene	ENSMUSG00000028174	19892	MP:0005551	abnormal eye electrophysiology
ENSMUSP00000143654	Ensembl Protein	MGI:98001	Rpe65	retinal pigment epithelium 65	protein coding gene	ENSMUSG00000028174	19892	MP:0008444	retina cone cell degeneration
ENSMUSP00000143654	Ensembl Protein	MGI:98001	Rpe65	retinal pigment epithelium 65	protein coding gene	ENSMUSG00000028174	19892	MP:0008450	retina photoreceptor degeneration
ENSMUSP00000143654	Ensembl Protein	MGI:98001	Rpe65	retinal pigment epithelium 65	protein coding gene	ENSMUSG00000028174	19892	MP:0008451	retina rod cell degeneration
ENSMUSP00000143654	Ensembl Protein	MGI:98001	Rpe65	retinal pigment epithelium 65	protein coding gene	ENSMUSG00000028174	19892	MP:0008456	abnormal retina rod cell outer segment morphology
ENSMUSP00000143654	Ensembl Protein	MGI:98001	Rpe65	retinal pigment epithelium 65	protein coding gene	ENSMUSG00000028174	19892	MP:0008515	thin retina outer nuclear layer
ENSMUSP00000143654	Ensembl Protein	MGI:98001	Rpe65	retinal pigment epithelium 65	protein coding gene	ENSMUSG00000028174	19892	MP:0008518	retina outer nuclear layer degeneration
ENSMUSP00000143654	Ensembl Protein	MGI:98001	Rpe65	retinal pigment epithelium 65	protein coding gene	ENSMUSG00000028174	19892	MP:0008582	short photoreceptor inner segment
ENSMUSP00000143654	Ensembl Protein	MGI:98001	Rpe65	retinal pigment epithelium 65	protein coding gene	ENSMUSG00000028174	19892	MP:0008584	photoreceptor outer segment degeneration
ENSMUSP00000143654	Ensembl Protein	MGI:98001	Rpe65	retinal pigment epithelium 65	protein coding gene	ENSMUSG00000028174	19892	MP:0008586	disorganized photoreceptor outer segment
ENSMUSP00000143654	Ensembl Protein	MGI:98001	Rpe65	retinal pigment epithelium 65	protein coding gene	ENSMUSG00000028174	19892	MP:0008587	short photoreceptor outer segment
ENSMUSP00000143654	Ensembl Protein	MGI:98001	Rpe65	retinal pigment epithelium 65	protein coding gene	ENSMUSG00000028174	19892	MP:0011233	abnormal vitamin A metabolism
ENSMUSP00000143654	Ensembl Protein	MGI:98001	Rpe65	retinal pigment epithelium 65	protein coding gene	ENSMUSG00000028174	19892	MP:0012671	retina spots
ENSMUSP00000145863	Ensembl Protein	MGI:3030557	Or4l1	olfactory receptor family 4 subfamily L member 1	protein coding gene	ENSMUSG00000093825	259147
ENSMUSP00000146531	Ensembl Protein	MGI:3031272	Or5a21	olfactory receptor family 5 subfamily A member 21	protein coding gene	ENSMUSG00000109328	258116
ENSMUSP00000146972	Ensembl Protein	MGI:88413	Ckm	creatine kinase, muscle	protein coding gene	ENSMUSG00000030399	12715	MP:0002106	abnormal muscle physiology
ENSMUSP00000146972	Ensembl Protein	MGI:88413	Ckm	creatine kinase, muscle	protein coding gene	ENSMUSG00000030399	12715	MP:0002714	increased glycogen catabolism rate
ENSMUSP00000146972	Ensembl Protein	MGI:88413	Ckm	creatine kinase, muscle	protein coding gene	ENSMUSG00000030399	12715	MP:0002841	impaired skeletal muscle contractility
ENSMUSP00000146972	Ensembl Protein	MGI:88413	Ckm	creatine kinase, muscle	protein coding gene	ENSMUSG00000030399	12715	MP:0002843	decreased systemic arterial blood pressure
ENSMUSP00000146972	Ensembl Protein	MGI:88413	Ckm	creatine kinase, muscle	protein coding gene	ENSMUSG00000030399	12715	MP:0003915	increased left ventricle weight
ENSMUSP00000146972	Ensembl Protein	MGI:88413	Ckm	creatine kinase, muscle	protein coding gene	ENSMUSG00000030399	12715	MP:0005140	decreased cardiac muscle contractility
ENSMUSP00000146972	Ensembl Protein	MGI:88413	Ckm	creatine kinase, muscle	protein coding gene	ENSMUSG00000030399	12715	MP:0010401	increased skeletal muscle glycogen level
ENSMUSP00000146972	Ensembl Protein	MGI:88413	Ckm	creatine kinase, muscle	protein coding gene	ENSMUSG00000030399	12715	MP:0010954	abnormal cellular respiration
ENSMUSP00000147093	Ensembl Protein	MGI:96666	Kcnb1	potassium voltage gated channel, Shab-related subfamily, member 1	protein coding gene	ENSMUSG00000050556	16500	MP:0000189	hypoglycemia
ENSMUSP00000147093	Ensembl Protein	MGI:96666	Kcnb1	potassium voltage gated channel, Shab-related subfamily, member 1	protein coding gene	ENSMUSG00000050556	16500	MP:0001392	abnormal locomotor behavior
ENSMUSP00000147093	Ensembl Protein	MGI:96666	Kcnb1	potassium voltage gated channel, Shab-related subfamily, member 1	protein coding gene	ENSMUSG00000050556	16500	MP:0001399	hyperactivity
ENSMUSP00000147093	Ensembl Protein	MGI:96666	Kcnb1	potassium voltage gated channel, Shab-related subfamily, member 1	protein coding gene	ENSMUSG00000050556	16500	MP:0001406	abnormal gait
ENSMUSP00000147093	Ensembl Protein	MGI:96666	Kcnb1	potassium voltage gated channel, Shab-related subfamily, member 1	protein coding gene	ENSMUSG00000050556	16500	MP:0001415	increased exploration in new environment
ENSMUSP00000147093	Ensembl Protein	MGI:96666	Kcnb1	potassium voltage gated channel, Shab-related subfamily, member 1	protein coding gene	ENSMUSG00000050556	16500	MP:0002079	increased circulating insulin level
ENSMUSP00000147093	Ensembl Protein	MGI:96666	Kcnb1	potassium voltage gated channel, Shab-related subfamily, member 1	protein coding gene	ENSMUSG00000050556	16500	MP:0002590	increased mean corpuscular volume
ENSMUSP00000147093	Ensembl Protein	MGI:96666	Kcnb1	potassium voltage gated channel, Shab-related subfamily, member 1	protein coding gene	ENSMUSG00000050556	16500	MP:0003058	increased insulin secretion
ENSMUSP00000147093	Ensembl Protein	MGI:96666	Kcnb1	potassium voltage gated channel, Shab-related subfamily, member 1	protein coding gene	ENSMUSG00000050556	16500	MP:0003562	abnormal pancreatic beta cell physiology
ENSMUSP00000147093	Ensembl Protein	MGI:96666	Kcnb1	potassium voltage gated channel, Shab-related subfamily, member 1	protein coding gene	ENSMUSG00000050556	16500	MP:0003960	increased lean body mass
ENSMUSP00000147093	Ensembl Protein	MGI:96666	Kcnb1	potassium voltage gated channel, Shab-related subfamily, member 1	protein coding gene	ENSMUSG00000050556	16500	MP:0004021	abnormal rod electrophysiology
ENSMUSP00000147093	Ensembl Protein	MGI:96666	Kcnb1	potassium voltage gated channel, Shab-related subfamily, member 1	protein coding gene	ENSMUSG00000050556	16500	MP:0004022	abnormal cone electrophysiology
ENSMUSP00000147093	Ensembl Protein	MGI:96666	Kcnb1	potassium voltage gated channel, Shab-related subfamily, member 1	protein coding gene	ENSMUSG00000050556	16500	MP:0005292	improved glucose tolerance
ENSMUSP00000147093	Ensembl Protein	MGI:96666	Kcnb1	potassium voltage gated channel, Shab-related subfamily, member 1	protein coding gene	ENSMUSG00000050556	16500	MP:0005561	increased mean corpuscular hemoglobin
ENSMUSP00000147093	Ensembl Protein	MGI:96666	Kcnb1	potassium voltage gated channel, Shab-related subfamily, member 1	protein coding gene	ENSMUSG00000050556	16500	MP:0008515	thin retina outer nuclear layer
ENSMUSP00000147093	Ensembl Protein	MGI:96666	Kcnb1	potassium voltage gated channel, Shab-related subfamily, member 1	protein coding gene	ENSMUSG00000050556	16500	MP:0008582	short photoreceptor inner segment
ENSMUSP00000147093	Ensembl Protein	MGI:96666	Kcnb1	potassium voltage gated channel, Shab-related subfamily, member 1	protein coding gene	ENSMUSG00000050556	16500	MP:0008587	short photoreceptor outer segment
ENSMUSP00000147093	Ensembl Protein	MGI:96666	Kcnb1	potassium voltage gated channel, Shab-related subfamily, member 1	protein coding gene	ENSMUSG00000050556	16500	MP:0011965	decreased total retina thickness
ENSMUSP00000147331	Ensembl Protein	MGI:5623345	Gm40460	predicted gene, 40460	protein coding gene	ENSMUSG00000110324	105244938
ENSMUSP00000147542	Ensembl Protein	MGI:5804986	Gm45871	predicted gene 45871	protein coding gene	ENSMUSG00000110277	108168395
ENSMUSP00000147854	Ensembl Protein	MGI:5791454	Gm45618	predicted gene 45618	protein coding gene	ENSMUSG00000109859	108167466
ENSMUSP00000148147	Ensembl Protein	MGI:5588894	Gm29735	predicted gene, 29735	protein coding gene	ENSMUSG00000109655	101055862
ENSMUSP00000148341	Ensembl Protein	MGI:1098827	Reep1	receptor accessory protein 1	protein coding gene	ENSMUSG00000052852	52250	MP:0000160	kyphosis
ENSMUSP00000148341	Ensembl Protein	MGI:1098827	Reep1	receptor accessory protein 1	protein coding gene	ENSMUSG00000052852	52250	MP:0000788	abnormal cerebral cortex morphology
ENSMUSP00000148341	Ensembl Protein	MGI:1098827	Reep1	receptor accessory protein 1	protein coding gene	ENSMUSG00000052852	52250	MP:0000921	demyelination
ENSMUSP00000148341	Ensembl Protein	MGI:1098827	Reep1	receptor accessory protein 1	protein coding gene	ENSMUSG00000052852	52250	MP:0000937	abnormal motor neuron morphology
ENSMUSP00000148341	Ensembl Protein	MGI:1098827	Reep1	receptor accessory protein 1	protein coding gene	ENSMUSG00000052852	52250	MP:0001392	abnormal locomotor behavior
ENSMUSP00000148341	Ensembl Protein	MGI:1098827	Reep1	receptor accessory protein 1	protein coding gene	ENSMUSG00000052852	52250	MP:0001405	impaired coordination
ENSMUSP00000148341	Ensembl Protein	MGI:1098827	Reep1	receptor accessory protein 1	protein coding gene	ENSMUSG00000052852	52250	MP:0001406	abnormal gait
ENSMUSP00000148341	Ensembl Protein	MGI:1098827	Reep1	receptor accessory protein 1	protein coding gene	ENSMUSG00000052852	52250	MP:0001504	abnormal posture
ENSMUSP00000148341	Ensembl Protein	MGI:1098827	Reep1	receptor accessory protein 1	protein coding gene	ENSMUSG00000052852	52250	MP:0002272	abnormal nervous system electrophysiology
ENSMUSP00000148341	Ensembl Protein	MGI:1098827	Reep1	receptor accessory protein 1	protein coding gene	ENSMUSG00000052852	52250	MP:0002644	decreased circulating triglyceride level
ENSMUSP00000148341	Ensembl Protein	MGI:1098827	Reep1	receptor accessory protein 1	protein coding gene	ENSMUSG00000052852	52250	MP:0002727	decreased circulating insulin level
ENSMUSP00000148341	Ensembl Protein	MGI:1098827	Reep1	receptor accessory protein 1	protein coding gene	ENSMUSG00000052852	52250	MP:0005179	decreased circulating cholesterol level
ENSMUSP00000148341	Ensembl Protein	MGI:1098827	Reep1	receptor accessory protein 1	protein coding gene	ENSMUSG00000052852	52250	MP:0005404	abnormal axon morphology
ENSMUSP00000148341	Ensembl Protein	MGI:1098827	Reep1	receptor accessory protein 1	protein coding gene	ENSMUSG00000052852	52250	MP:0005405	axon degeneration
ENSMUSP00000148341	Ensembl Protein	MGI:1098827	Reep1	receptor accessory protein 1	protein coding gene	ENSMUSG00000052852	52250	MP:0008853	decreased abdominal adipose tissue amount
ENSMUSP00000148341	Ensembl Protein	MGI:1098827	Reep1	receptor accessory protein 1	protein coding gene	ENSMUSG00000052852	52250	MP:0009115	abnormal fat cell morphology
ENSMUSP00000148341	Ensembl Protein	MGI:1098827	Reep1	receptor accessory protein 1	protein coding gene	ENSMUSG00000052852	52250	MP:0009122	decreased white fat cell lipid droplet size
ENSMUSP00000148341	Ensembl Protein	MGI:1098827	Reep1	receptor accessory protein 1	protein coding gene	ENSMUSG00000052852	52250	MP:0009378	abnormal endoplasmic reticulum morphology
ENSMUSP00000148341	Ensembl Protein	MGI:1098827	Reep1	receptor accessory protein 1	protein coding gene	ENSMUSG00000052852	52250	MP:0010025	decreased total body fat amount
ENSMUSP00000148341	Ensembl Protein	MGI:1098827	Reep1	receptor accessory protein 1	protein coding gene	ENSMUSG00000052852	52250	MP:0011168	abnormal fat cell differentiation
ENSMUSP00000148341	Ensembl Protein	MGI:1098827	Reep1	receptor accessory protein 1	protein coding gene	ENSMUSG00000052852	52250	MP:0011174	lipodystrophy
ENSMUSP00000148341	Ensembl Protein	MGI:1098827	Reep1	receptor accessory protein 1	protein coding gene	ENSMUSG00000052852	52250	MP:0012051	spasticity
ENSMUSP00000148341	Ensembl Protein	MGI:1098827	Reep1	receptor accessory protein 1	protein coding gene	ENSMUSG00000052852	52250	MP:0020211	slow movement
ENSMUSP00000148341	Ensembl Protein	MGI:1098827	Reep1	receptor accessory protein 1	protein coding gene	ENSMUSG00000052852	52250	MP:0030736	increased glutamic acid level
ENSMUSP00000149052	Ensembl Protein	MGI:3030254	Or6k2	olfactory receptor family 6 subfamily K member 2	protein coding gene	ENSMUSG00000055033	258302
ENSMUSP00000149507	Ensembl Protein	MGI:3031088	Or4a81	olfactory receptor family 4 subfamily A member 81	protein coding gene	ENSMUSG00000075074	258468
ENSMUSP00000149751	Ensembl Protein	MGI:3030176	Or1j14	olfactory receptor family 1 subfamily J member 14	protein coding gene	ENSMUSG00000111869	258950
ENSMUSP00000149866	Ensembl Protein	MGI:3030475	Or51i2	olfactory receptor family 51 subfamily I member 2	protein coding gene	ENSMUSG00000073932	259075
ENSMUSP00000150534	Ensembl Protein	MGI:3030630	Or10p1	olfactory receptor family 10 subfamily P member 1	protein coding gene	ENSMUSG00000052012	258933
ENSMUSP00000150939	Ensembl Protein	MGI:3031015	Or4p20	olfactory receptor family 4 subfamily P member 20	protein coding gene	ENSMUSG00000075125	258060
ENSMUSP00000151191	Ensembl Protein	MGI:3030519	Or52l1	olfactory receptor family 52 subfamily L member 1	protein coding gene	ENSMUSG00000047794	258160
ENSMUSP00000151479	Ensembl Protein	MGI:6270621	Gm49918	predicted gene, 49918	protein coding gene	ENSMUSG00000112600
ENSMUSP00000151808	Ensembl Protein	MGI:3779918	Gm9508	predicted gene 9508	protein coding gene	ENSMUSG00000112170	670895
ENSMUSP00000151937	Ensembl Protein	MGI:5010781	Gm18596	predicted gene, 18596	protein coding gene	ENSMUSG00000112864	100417409
ENSMUSP00000158425	Ensembl Protein	MGI:1914366	Cuedc2	CUE domain containing 2	protein coding gene	ENSMUSG00000036748	67116	MP:0002451	abnormal macrophage physiology
ENSMUSP00000158425	Ensembl Protein	MGI:1914366	Cuedc2	CUE domain containing 2	protein coding gene	ENSMUSG00000036748	67116	MP:0004499	increased incidence of tumors by chemical induction
ENSMUSP00000158425	Ensembl Protein	MGI:1914366	Cuedc2	CUE domain containing 2	protein coding gene	ENSMUSG00000036748	67116	MP:0008537	increased susceptibility to induced colitis
ENSMUSP00000158425	Ensembl Protein	MGI:1914366	Cuedc2	CUE domain containing 2	protein coding gene	ENSMUSG00000036748	67116	MP:0011078	increased macrophage cytokine production
ENSMUSP00000158805	Ensembl Protein	MGI:102706	Fdft1	farnesyl diphosphate farnesyl transferase 1	protein coding gene	ENSMUSG00000021273	14137	MP:0000745	tremors
ENSMUSP00000158805	Ensembl Protein	MGI:102706	Fdft1	farnesyl diphosphate farnesyl transferase 1	protein coding gene	ENSMUSG00000021273	14137	MP:0000921	demyelination
ENSMUSP00000158805	Ensembl Protein	MGI:102706	Fdft1	farnesyl diphosphate farnesyl transferase 1	protein coding gene	ENSMUSG00000021273	14137	MP:0000928	incomplete rostral neuropore closure
ENSMUSP00000158805	Ensembl Protein	MGI:102706	Fdft1	farnesyl diphosphate farnesyl transferase 1	protein coding gene	ENSMUSG00000021273	14137	MP:0001393	ataxia
ENSMUSP00000158805	Ensembl Protein	MGI:102706	Fdft1	farnesyl diphosphate farnesyl transferase 1	protein coding gene	ENSMUSG00000021273	14137	MP:0001405	impaired coordination
ENSMUSP00000158805	Ensembl Protein	MGI:102706	Fdft1	farnesyl diphosphate farnesyl transferase 1	protein coding gene	ENSMUSG00000021273	14137	MP:0001524	impaired limb coordination
ENSMUSP00000158805	Ensembl Protein	MGI:102706	Fdft1	farnesyl diphosphate farnesyl transferase 1	protein coding gene	ENSMUSG00000021273	14137	MP:0001732	postnatal growth retardation
ENSMUSP00000158805	Ensembl Protein	MGI:102706	Fdft1	farnesyl diphosphate farnesyl transferase 1	protein coding gene	ENSMUSG00000021273	14137	MP:0001921	reduced fertility
ENSMUSP00000158805	Ensembl Protein	MGI:102706	Fdft1	farnesyl diphosphate farnesyl transferase 1	protein coding gene	ENSMUSG00000021273	14137	MP:0002083	premature death
ENSMUSP00000158805	Ensembl Protein	MGI:102706	Fdft1	farnesyl diphosphate farnesyl transferase 1	protein coding gene	ENSMUSG00000021273	14137	MP:0003984	embryonic growth retardation
ENSMUSP00000158805	Ensembl Protein	MGI:102706	Fdft1	farnesyl diphosphate farnesyl transferase 1	protein coding gene	ENSMUSG00000021273	14137	MP:0011098	embryonic lethality during organogenesis, complete penetrance
ENSMUSP00000158805	Ensembl Protein	MGI:102706	Fdft1	farnesyl diphosphate farnesyl transferase 1	protein coding gene	ENSMUSG00000021273	14137	MP:0011100	preweaning lethality, complete penetrance
CREB3L1	current symbol	MGI:1347062	Creb3l1	cAMP responsive element binding protein 3-like 1	protein coding gene	MP:0000135	decreased compact bone thickness
CREB3L1	current symbol	MGI:1347062	Creb3l1	cAMP responsive element binding protein 3-like 1	protein coding gene	MP:0001732	postnatal growth retardation
CREB3L1	current symbol	MGI:1347062	Creb3l1	cAMP responsive element binding protein 3-like 1	protein coding gene	MP:0002398	abnormal bone marrow cell morphology/development
CREB3L1	current symbol	MGI:1347062	Creb3l1	cAMP responsive element binding protein 3-like 1	protein coding gene	MP:0002968	increased circulating alkaline phosphatase level
CREB3L1	current symbol	MGI:1347062	Creb3l1	cAMP responsive element binding protein 3-like 1	protein coding gene	MP:0004986	abnormal osteoblast morphology
CREB3L1	current symbol	MGI:1347062	Creb3l1	cAMP responsive element binding protein 3-like 1	protein coding gene	MP:0008395	abnormal osteoblast differentiation
CREB3L1	current symbol	MGI:1347062	Creb3l1	cAMP responsive element binding protein 3-like 1	protein coding gene	MP:0009346	decreased trabecular bone thickness
CREB3L1	current symbol	MGI:1347062	Creb3l1	cAMP responsive element binding protein 3-like 1	protein coding gene	MP:0010024	increased total body fat amount
CREB3L1	current symbol	MGI:1347062	Creb3l1	cAMP responsive element binding protein 3-like 1	protein coding gene	MP:0020040	decreased bone ossification
CREB3L1	current symbol	MGI:1347062	Creb3l1	cAMP responsive element binding protein 3-like 1	protein coding gene	MP:0020137	decreased bone mineralization
CHD1L	current symbol	MGI:1915308	Chd1l	chromodomain helicase DNA binding protein 1-like	protein coding gene	MP:0001262	decreased body weight
CHD1L	current symbol	MGI:1915308	Chd1l	chromodomain helicase DNA binding protein 1-like	protein coding gene	MP:0001265	decreased body size
CHD1L	current symbol	MGI:1915308	Chd1l	chromodomain helicase DNA binding protein 1-like	protein coding gene	MP:0001402	hypoactivity
CHD1L	current symbol	MGI:1915308	Chd1l	chromodomain helicase DNA binding protein 1-like	protein coding gene	MP:0002052	decreased tumor incidence
CHD1L	current symbol	MGI:1915308	Chd1l	chromodomain helicase DNA binding protein 1-like	protein coding gene	MP:0004502	decreased incidence of tumors by chemical induction
CHD1L	current symbol	MGI:1915308	Chd1l	chromodomain helicase DNA binding protein 1-like	protein coding gene	MP:0008873	increased physiological sensitivity to xenobiotic
CHD1L	current symbol	MGI:1915308	Chd1l	chromodomain helicase DNA binding protein 1-like	protein coding gene	MP:0011110	preweaning lethality, incomplete penetrance
CHD1L	current symbol	MGI:1915308	Chd1l	chromodomain helicase DNA binding protein 1-like	protein coding gene	MP:0011999	abnormal tail length
CC2D1B	current symbol	MGI:2443076	Cc2d1b	coiled-coil and C2 domain containing 1B	protein coding gene	MP:0000198	decreased circulating phosphate level
CC2D1B	current symbol	MGI:2443076	Cc2d1b	coiled-coil and C2 domain containing 1B	protein coding gene	MP:0001262	decreased body weight
CC2D1B	current symbol	MGI:2443076	Cc2d1b	coiled-coil and C2 domain containing 1B	protein coding gene	MP:0002169	no abnormal phenotype detected
CC2D1B	current symbol	MGI:2443076	Cc2d1b	coiled-coil and C2 domain containing 1B	protein coding gene	MP:0002702	decreased circulating free fatty acids level
CC2D1B	current symbol	MGI:2443076	Cc2d1b	coiled-coil and C2 domain containing 1B	protein coding gene	MP:0004924	abnormal behavior
GPNMB	current symbol	MGI:1934765	Gpnmb	glycoprotein (transmembrane) nmb	protein coding gene	MP:0001322	abnormal iris morphology
GPNMB	current symbol	MGI:1934765	Gpnmb	glycoprotein (transmembrane) nmb	protein coding gene	MP:0002376	abnormal dendritic cell physiology
GPNMB	current symbol	MGI:1934765	Gpnmb	glycoprotein (transmembrane) nmb	protein coding gene	MP:0003131	increased erythrocyte cell number
GPNMB	current symbol	MGI:1934765	Gpnmb	glycoprotein (transmembrane) nmb	protein coding gene	MP:0003447	decreased tumor growth/size
GPNMB	current symbol	MGI:1934765	Gpnmb	glycoprotein (transmembrane) nmb	protein coding gene	MP:0005102	abnormal iris pigmentation
GPNMB	current symbol	MGI:1934765	Gpnmb	glycoprotein (transmembrane) nmb	protein coding gene	MP:0005560	decreased circulating glucose level
GPNMB	current symbol	MGI:1934765	Gpnmb	glycoprotein (transmembrane) nmb	protein coding gene	MP:0005564	increased hemoglobin content
GPNMB	current symbol	MGI:1934765	Gpnmb	glycoprotein (transmembrane) nmb	protein coding gene	MP:0006228	iris atrophy
GPNMB	current symbol	MGI:1934765	Gpnmb	glycoprotein (transmembrane) nmb	protein coding gene	MP:0011396	abnormal sleep behavior
PRDM5	current symbol	MGI:1918029	Prdm5	PR domain containing 5	protein coding gene	MP:0000060	delayed bone ossification
PRDM5	current symbol	MGI:1918029	Prdm5	PR domain containing 5	protein coding gene	MP:0000063	decreased bone mineral density
PRDM5	current symbol	MGI:1918029	Prdm5	PR domain containing 5	protein coding gene	MP:0001147	small testis
PRDM5	current symbol	MGI:1918029	Prdm5	PR domain containing 5	protein coding gene	MP:0001399	hyperactivity
PRDM5	current symbol	MGI:1918029	Prdm5	PR domain containing 5	protein coding gene	MP:0001402	hypoactivity
PRDM5	current symbol	MGI:1918029	Prdm5	PR domain containing 5	protein coding gene	MP:0001417	decreased exploration in new environment
PRDM5	current symbol	MGI:1918029	Prdm5	PR domain containing 5	protein coding gene	MP:0002060	abnormal skin morphology
PRDM5	current symbol	MGI:1918029	Prdm5	PR domain containing 5	protein coding gene	MP:0002797	increased thigmotaxis
PRDM5	current symbol	MGI:1918029	Prdm5	PR domain containing 5	protein coding gene	MP:0002968	increased circulating alkaline phosphatase level
PRDM5	current symbol	MGI:1918029	Prdm5	PR domain containing 5	protein coding gene	MP:0003795	abnormal bone structure
[truncated: 3,068 more rows]
