# Supplementary material for: Evolution and diversification of Mountain voles (Rodentia: Cricetidae)
Source: Commun Biol. 2022 Dec 26;5:1417. doi: 10.1038/s42003-022-04371-z (PMC9792541; doi:10.1038/s42003-022-04371-z)
Supplement: Supplementary file 5 — Supplementary Data 16 [file 42003_2022_4371_MOESM5_ESM.zip]

Archive with 4 entries (3 files):
- maker_control_files/
- maker_control_files/maker_opts.ctl
- maker_control_files/maker_exe.ctl
- maker_control_files/maker_bopts.ctl
