# Supplementary material for: Evolution and diversification of Mountain voles (Rodentia: Cricetidae)
Source: Commun Biol. 2022 Dec 26;5:1417. doi: 10.1038/s42003-022-04371-z (PMC9792541; doi:10.1038/s42003-022-04371-z)
Supplement: Supplementary file 6 — Supplementary Data 17 [file 42003_2022_4371_MOESM6_ESM.zip]

Archive with 11 entries (10 files):
- Supplementary Data 17 Phylogenetic results/
- Supplementary Data 17 Phylogenetic results/Supplementary Data 17.5 BioGeoBEARS analysis result with the best fitting model DEC+J.Rdata
- __MACOSX/Supplementary Data 17 Phylogenetic results/._Supplementary Data 17.5 BioGeoBEARS analysis result with the best fitting model DEC+J.Rdata
- Supplementary Data 17 Phylogenetic results/Supplementary Data 17.2 Nuclear gene alignment.nexus.txt.zip
- __MACOSX/Supplementary Data 17 Phylogenetic results/._Supplementary Data 17.2 Nuclear gene alignment.nexus.txt.zip
- Supplementary Data 17 Phylogenetic results/Supplementary Data 17.4 Phylogenetic trees inferred from nuclear genes.nex.txt.zip
- __MACOSX/Supplementary Data 17 Phylogenetic results/._Supplementary Data 17.4 Phylogenetic trees inferred from nuclear genes.nex.txt.zip
- Supplementary Data 17 Phylogenetic results/Supplementary Data 17.1 Mitochondrial gene alignment.nex.txt.zip
- __MACOSX/Supplementary Data 17 Phylogenetic results/._Supplementary Data 17.1 Mitochondrial gene alignment.nex.txt.zip
- Supplementary Data 17 Phylogenetic results/Supplementary Data 17.3 Phylogenetic trees inferred from mitochondrial genes.nex.txt.zip
- __MACOSX/Supplementary Data 17 Phylogenetic results/._Supplementary Data 17.3 Phylogenetic trees inferred from mitochondrial genes.nex.txt.zip
