# Supplementary material for: Evolution and diversification of Mountain voles (Rodentia: Cricetidae)
Source: Commun Biol. 2022 Dec 26;5:1417. doi: 10.1038/s42003-022-04371-z (PMC9792541; doi:10.1038/s42003-022-04371-z)
Supplement: Supplementary file 7 — Supplementary Data 18-19 [file 42003_2022_4371_MOESM7_ESM.xlsx]

## Sheet: Supplementary Data 18
Statistics for genomes and genes used in method comparison We de novo assembled genomes of 6 high-coverage sequencing samples (Library IDs with prefix "CL1000XXX") using SOAPdenovo v2.04 r240 with a k-mer size of 31, then performed BUSCO (v3.0.2) to obtain their single copy orthologs ("de novo-derived" genes) with database “euarchontoglires odb9”. Then we calculated the K2P genetic distances of t…
Samples	Library ID	genome size (bp)	Scaffold number	GC content	N50 (bp)	Complete and single copy BUSCOs	Gene number for K2P calculation
M. ilaeus XJ153	CL100039936-L02-2526	2,702,368,147	3738252	0.4247	4047	1086	761
N. namchabarwaensis sp. nov. CSD193	CL100039542-L02-1920	2,735,873,120	3471938	0.4216	2318	679	474
A. limnophilus QH12201	CL100040097-L02-1112	2,542,454,394	2191263	0.4238	4856	1229	886
N. leucurus QH12122	CL100040097-L02-0910	2,511,906,799	1909639	0.4218	5762	1293	924
N. fuscus QH12109	CL100040097-L02-0708	2,520,758,462	2020429	0.4218	5634	1226	878
N. medogensis MT11289	CL100027232-L01-18	2,594,284,234	1662982	0.4205	6365	1622	1149
N. shergylaensis sp.nov.	RDWHANIccdDAADAA-A2	2252565148	21755	0.4219	10847872	4951	NA

## Sheet: Supplementary Data 19
Comparison of exon pairs from two methods We obtained single-copy orthologs of 6 high-coverage sequencing samples using both de novo assembly and reference-mapping-based (“mapping-derived”) methods. The K2P genetic distance of each gene pair was then calculated using the R ape package. For the reference-mapping-based method, we tested the effect of different sequencing depth (data subsampling: 1X…
Samples	Parameters	Exon pairs number	Total length of "mapping-derived" exons (bp)	Total length of "denovo-derived" exons (bp)	Mismatch number	Mismatch rate	Representative Genes number	Number of Input Genes
N. namchabarwaensis sp. nov. CSD193	Default	1060	250984	250986	4	1.59373e-05	312	415
	filDP	901	202786	202782	3	1.47939e-05	255	377
	filDP4	885	202522	202518	0	0	256	377
	filDP4QUAL	699	163926	163925	1	6.10031e-06	203	309
	5X	458	132393	132394	16	0.000120852	116	362
	2X	313	70115	70124	29	0.000413606	104	131
	1X	22	5915	5909	3	0.000507185	10	10
M. ilaeus XJ153	Default	2353	464333	464294	24	5.1687e-05	540	672
	filDP	1918	375366	375442	20	5.32813e-05	451	591
	filDP4	1907	372391	372435	18	4.83363e-05	468	603
	filDP4QUAL	1935	375431	375475	18	4.79449e-05	473	603
	5X	1555	329873	329805	45	0.000136416	306	576
	2X	937	184776	184744	63	0.000340953	169	329
	1X	37	11292	11283	1	8.85583e-05	13	16
N. fuscus QH12109	Default	2710	545339	544983	12	2.20047e-05	548	784
N. medogensis MT11289	Default	5113	1012979	1012936	14	1.38206e-05	949	1022
N. leucurus QH12122	Default	2913	566441	566428	11	1.94195e-05	558	833
A. limnophilus QH12201	Default	2740	549237	549150	4	2.54899e-05	531	786
filtering parameters:	1) minimum depth of 5 (“-e DP>=5) (“filDP” in short);
	2) minimum DP4 values for reference or alternative locus of 2 (“(DP4[0]+DP4[1])>2 || (DP4[2]+DP4[3])>2”) (“filDP4” in short);
	3) minimum quality of 30 and minimum DP4 value of 2 (“-e ((DP4[0]+DP4[1])>2 && ((DP4[2]+DP4[3])<(DP4[0]+DP4[1]))) || (QUAL>30 && ((DP4[2]+DP4[3])>2 && ((DP4[2]+DP4[3])>(DP4[0]+DP4[1])))”) (“filDP4QUAL” in short).
