# Supplementary material for: Evolution and diversification of Mountain voles (Rodentia: Cricetidae)
Source: Commun Biol. 2022 Dec 26;5:1417. doi: 10.1038/s42003-022-04371-z (PMC9792541; doi:10.1038/s42003-022-04371-z)
Supplement: Supplementary file 8 — Supplementary Data 20 [file 42003_2022_4371_MOESM8_ESM.xlsx]

## Sheet: Figure 1
Source data file for Figure 1:
The collected number of each species used in this study can be found in Supplementary Data 1.

## Sheet: Figure 2
Figure 2
The collected tooth and skull characteristics can be found in Supplementary Data 4.
The details of morphological features can be found in Supplementary Note 2

## Sheet: Figure 3
Figure 3
The dated tree can be found in Supplementary Data 17.2

## Sheet: Figure 4
Figure 4
BioGeoBEARS result can be found in Supplementary Data 17.4

## Sheet: Figure 5
Figure 5
Gene name	Protein alignments and one 3D structure file can be found in Supplementary Data 20
DEK	>ORYCUN_ENSMUSP00000021807 --SSSAPAAEGEGTTAQPASEKEPDMPGPREESEEEDEDDEEEDEEEEKEFLEKSLIVEG KREKKKVERLTMQVSSLQREPFTIAQGKGQKLCEIERIHFFLSKKKTDELRNLHKLLYNR PGTVSSLKKNVGQFSGFPFEKGSIQYKKKEEMLKKFRNAMLKSICEVLDLERSGVNSELV KRILNFLMHPKPSGKPLPKSKKTSSKGSKKERNSSGTTRKAKRTKYPEILSDESSSDEDE KKNKEESSEDEDKESEEEQPPKKTSKREKPKQKAVAKSKKSVKSANVKKADSSTTKKNQN SSKKESESEDSSDDEPLIKKLKKPPTDEELKETVKKLLANANLEEVTMKQICKEVYENYP AYDLTE…
EYA2	>ORYCUN_ENSMUSP00000066244 ------------------------------------------------------PRVLPS PAPPAMAAYGQTQYSAGIQQAAPYAAYPPPAQAYGIPSYSIKTEDSLNRSPSQSGFLSYG SSFSTAPAGQSPYSYQMHGTAGIYQGSNGLPNAAGFGSVHQDYPSYPGFPQSQYSQYYSS SYNPPYVPASGICPSPLSSSTYVLQEASHSVASQSSESLAGEYNTHDGPSTPAKEGDTDR PHRASDGKLRGRSKRGSDPSPAGDSEIERVFVWDLDETIIIFHSLLTGTFASRYGKDTTA SVRIGLMMEEMIFNLADTHLFFNDLEDCDQIHVDDVSSDDNGQDLSTYNFSTDGFHSSAP GANLCL…
NDUFS1	>ORYCUN_ENSMUSP00000027111 MLRIPVRRALVGLSKSTKGYVRTTATAASNLIEVFVDGQSVMVEPGTTVLQACEKVGMQI PRFCYHERLSVAGNCRMCLVEIEKAPKVVAACAMPVMKGWNILTNSEKSKKAREGVMEFL LANHPLDCPICDQGGECDLQDQSMMFGSDRSRFLEGKRAVEDKNIGPLVKTIMTRCIQCT RCIRFASEIAGVDDLGTTGRGNDMQVGTYIEKMFMSELSGNIIDICPVGALTSKPYAFTA RPWETRKTESIDVMDAVGSNIVVSTRTGEVMRILPRMHEDINEEWISDKTRFAYDGLKRQ RLTEPMVRNEKGLLTYTSWEDALSRVAGMLQSFQGKDVAAVAGGLVDAEALVALKDLLNR VDSDIL…
RNASEH1	>ORYCUN_ENSMUSP00000020959 MPGLLSLAHRVGLAAVRCRCCCCGLGMFYAVRRGRKTGVFLSWDECRAQVNRFPAARFKK FATEDEAWAFVRNSTSPDGSEGQKNNHEQESQVKASKRLREPTDENEEEGAEPSAKHVKQ SP---VTAPLVSRDAFSYLGEFVVVYTDGCCSSNGRRRARAGIGVYWGPGHPLNLSIRLP GRQTNQRAEIHAACKAIEQAKAQNIHKLVLYTDSMFTINGITNWVEGWKKNGWRTSAGKE VINKEDFMQLESLTQGMDIQWMHVPGHSGFTGNEEADRLAREGAKQAED >NEOSHE_ENSMUSP00000020959 MSWLLPLSHTVPLTVVHVRRGICGLGMFYAVRRGRKTGVFLSWSECRAQVD…
More gene list can be found in Supplementary Table 12.
